# Supplementary material for: High-Depth Transcriptome Reveals Differences in Natural Haploid Ginkgo biloba L. Due to the Effect of Reduced Gene Dosage
Source: Int J Mol Sci. 2022 Aug 11;23(16):8958. doi: 10.3390/ijms23168958 (PMC9409250; doi:10.3390/ijms23168958)
Supplement: Supplementary file 1 [file ijms-23-08958-s001.zip]

Archive with 11 entries (9 files):
- ijms-1777090-supplementary/
- ijms-1777090-supplementary/Supplementary File/
- ijms-1777090-supplementary/Supplementary File/Supplementary File S1.The results of the identification of the ploidy of the material..pdf
- ijms-1777090-supplementary/Supplementary File/Supplementary File S2. Annotation of unigenes as identified from the transcriptomes obtained from haploid and diploid ginkgo..xlsx
- ijms-1777090-supplementary/Supplementary File/Supplementary File S3.Information of 2452 DEGs.xls
- ijms-1777090-supplementary/Supplementary File/Supplementary File S4.KEGG pathways.xls
- ijms-1777090-supplementary/Supplementary File/Supplementary File S5.Gene set of GSEA in the  Glycolysis  Gluconeogenesis pathway.xls
- ijms-1777090-supplementary/Supplementary File/Supplementary File S6.Gene set of GSEA in the flavonoid biosynthesis pathway.xls
- ijms-1777090-supplementary/Supplementary File/Supplementary File S7.Gene set of GSEA in the photosynthesis metabolic pathway.xls
- ijms-1777090-supplementary/Supplementary File/Supplementary File S8.The KEGG pathway in GSEA.xls
- ijms-1777090-supplementary/Supplementary File/Supplementary File S9.Primer information of qRT-PCR.xlsx
