# Supplementary material for: High-Depth Transcriptome Reveals Differences in Natural Haploid Ginkgo biloba L. Due to the Effect of Reduced Gene Dosage
Source: Int J Mol Sci. 2022 Aug 11;23(16):8958. doi: 10.3390/ijms23168958 (PMC9409250; doi:10.3390/ijms23168958)
Supplement: Supplementary file 1 [file ijms-23-08958-s001.zip › ijms-1777090-supplementary/Supplementary File/Supplementary File S2. Annotation of unigenes as identified from the transcriptomes obtained from haploid and diploid ginkgo..xlsx]

## Sheet: all.genes.expression.annot
Annotation of unigenes as identified from the transcriptomes obtained from haploid and diploid ginkgo.
id	haploid-1_fpkm	haploid-2_fpkm	haploid-3_fpkm	diploid-1_fpkm	diploid-2_fpkm	diploid-3_fpkm	haploid-1_count	haploid-2_count	haploid-3_count	diploid-1_count	diploid-2_count	diploid-3_count	Symbol	Description
MSTRG.1	0.12	0.19	0.17	6.93	4.92	6.56	1.4	1.74	1.46	66.05	49.1	65.84	PERK7	Os03g0226901 [Oryza sativa Japonica Group]
MSTRG.10004	214.79	191.92	212.18	303.36	257.58	283.88	3266	2258	2392	3769	3350	3713	--	small EDRK-rich factor 2-like [Spinacia oleracea]
MSTRG.10027	34.57	37.1	32.23	46.36	40.89	48.16	761	632	526	834	770	912	At4g18975	pentatricopeptide repeat-containing protein At4g18975, chloroplastic isoform X2 [Nymphaea colorata]
MSTRG.1004	2.44	1.86	2.13	2.23	0.95	1.23	51	30	33	38	17	22	--	PREDICTED: [Prunus dulcis]
MSTRG.10090	64.57	78.64	111.66	634.37	174.36	287.73	833	785	1068	6687	1924	3193	--	PREDICTED: cysteine-rich and transmembrane domain-containing protein A [Theobroma cacao]
MSTRG.10093	2.78	3.1	4.69	3.88	2.85	3.78	160	138	200	182	140	187	PCMP-E90	Pentatricopeptide repeat-containing protein [Nymphaea thermarum]
MSTRG.10114	13.84	13.15	16.24	16.51	16.08	14.96	468	344	407	456	465	435	Slx1b	structure-specific endonuclease subunit SLX1 homolog [Cannabis sativa]
MSTRG.10128	4.91	5.53	5.69	0.03	0.06	0.06	230	195	190	1	2	2	ATG11	autophagy-related protein 11 [Selaginella moellendorffii]
MSTRG.10154	4.75	4.97	4.18	3.98	3.71	4.56	121	98	79	83	81	100	RER1A	Rer1 domain-containing protein [Cephalotus follicularis]
MSTRG.1020	0.71	2.22	1.45	0.44	1	0.75	10	24	15	5	12	9	--	-
MSTRG.10204	4.38	6	4.26	5.21	5.28	6.14	68	72	49	66	70	82	--	F-box/SPRY domain-containing protein 1-like protein isoform X5 [Cinnamomum micranthum f. kanehirae]
MSTRG.10210	18.61	28.6	17.16	56.55	25.28	33.16	964	1146	659	2393	1120	1477	BACOVA_02659	lysosomal beta glucosidase-like [Pyrus ussuriensis x Pyrus communis]
MSTRG.10245	29.28	32.15	28.1	28.06	26.67	32.66	630	503	384	491	478	564	WOX8	WUSCHEL homeobox protein [Pinus taeda]
MSTRG.10265	1.18	1.61	2.55	3.63	2.01	2.47	35	37	56	88	51	63	--	-
MSTRG.10267	0.85	0.5	0.52	2.66	1.9	1.71	11	5	5	28	21	19	--	PREDICTED: TMV resistance protein N-like isoform X4 [Pyrus x bretschneideri]
MSTRG.1027	15.33	15.41	10.54	3.5	7.93	6.84	477	371	243	89	211	183	MADS6	DAL14, partial [Pinus tabuliformis]
MSTRG.10280	20.47	21.75	18.75	18.33	14.09	18.47	464.05	381.62	315.23	339.6	273.28	360.17	SR1IP1	BTB/POZ domain-containing protein At5g67385 [Amborella trichopoda]
MSTRG.10306	9.47	11.29	11.36	9.96	9.38	9.46	334	308	297	287	283	287	ubtd2	ubiquitin domain-containing protein 1 [Nymphaea colorata]
MSTRG.1032	4.5	5.62	3.66	2.56	2.72	3.34	346	335	209	161	179	221	MADS17	MADS6 [Ginkgo biloba]
MSTRG.1034	12.09	18.2	17.61	13.81	12.16	15.69	164	191	177	153	141	183	--	Heat shock protein DnaJ, cysteine-rich domain containing protein [Trema orientale]
MSTRG.10350	0.55	9.52	0.4	0	0	0	10.02	133.9	5.44	0	0	0	CCR1	cinnamoyl-CoA reductase [Ginkgo biloba]
MSTRG.10371	421.16	487.93	498.87	421.76	451.5	444.12	21387	19172	18782	17499.5	19610.5	19399.5	CPN60B2	ruBisCO large subunit-binding protein subunit beta, chloroplastic [Amborella trichopoda]
MSTRG.10413	2.85	2.21	7.03	28.94	3.59	7.02	39.51	23.7	72.15	327.41	42.51	83.59	GSVIVT00023967001	class III secretory peroxidase [Ginkgo biloba]
MSTRG.10436	4.52	4.88	5.98	5.53	4.97	5.4	340	284	334	340	320	350	EMB2261	pentatricopeptide repeat protein 77 [Funaria hygrometrica]
MSTRG.10445	1.53	2.13	2.58	3.22	2.17	2.04	87	94	109	150	106	100	PCMP-H22	PREDICTED: pentatricopeptide [Prunus dulcis]
MSTRG.1045	1.43	0.17	0.87	1.11	0.61	0.6	11	1	5	7	4	4	--	PREDICTED: WD repeat-containing protein 48 isoform X1 [Vitis vinifera]
MSTRG.10457	3.29	0.41	0.26	3.42	3.57	2.76	32.65	3.16	1.88	27.74	30.31	23.63	Cht6	endochitinase EP3-like [Ipomoea triloba]
MSTRG.10464	2.94	3.14	1.98	26.1	5.29	9.27	80	66	40	580	123	217	PER43	peroxidase 43 [Amborella trichopoda]
MSTRG.10481	4.58	2.21	3.43	2.11	4.83	4.42	41	15.31	22.75	15.4	37	34	GLR3.1	glutamate receptor 2.8 [Prunus persica]
MSTRG.10485	2.01	4.19	4.06	6.37	3.65	5.47	52	84	78	135	81	122	--	-
MSTRG.10506	127.05	82.86	152.46	92.62	67.71	85.61	3160.59	1594.89	2811.91	1882.47	1440.76	1831.84	Cht6	chitinase 5-like [Ipomoea triloba]
MSTRG.10510	46.53	47.09	51.72	48.5	48.14	43.64	2023	1584	1667	1723	1790	1632	AFC1	serine/threonine-protein kinase AFC1 [Pistacia vera]
MSTRG.10520	1.32	0.17	0.89	2.76	2.32	2.93	10	1	5	17	15	19	--	alpha-amylase type B isozyme-like isoform X2 [Physcomitrella patens]
MSTRG.1055	10.17	18.12	12.94	16.52	13.02	11.5	370	510	349	491	405	360	BGLU12	beta-glucosidase 12-like [Manihot esculenta]
MSTRG.10554	64.13	58.16	56.79	77.55	63.93	69.2	1086	762	713	1073	926	1008	COX6B-1	cytochrome c oxidase subunit 6b-1 [Solanum pennellii]
MSTRG.10557	0.75	0.86	0.36	4.87	1.55	1.44	17	15	6	90	30	28	CCR1	cinnamoyl-CoA reductase-like SNL6 [Quercus suber]
MSTRG.10570	2.01	1.34	1.59	2.88	2.3	2.71	87	45	51	102	85	101	SF1	RNA recognition motif domain [Macleaya cordata]
MSTRG.10575	11.61	9.83	12.1	12.05	9.74	11.91	145	95	112	123	104	128	RPL38A	60S ribosomal protein L38-like [Morus notabilis]
MSTRG.10612	0.86	0	0	2.66	4.44	4.7	6.04	0	0	15.27	26.71	28.42	--	-
MSTRG.10645	9.57	10.24	9.56	8.01	7.63	8.06	2196.57	1819.29	1626.41	1501.51	1498.62	1591.14	ABCB4	multidrug resistance-associated protein 9 [Prunus dulcis]
MSTRG.10646	37.68	41.02	34.07	30.02	29.5	32.66	1511.01	1272.78	1013.1	983.68	1011.95	1126.66	ABCB11	MDR-like ABC transporter [Taxus cuspidata]
MSTRG.10647	18.41	18.87	18.8	14.12	13.06	13.39	437.62	346.97	331.22	274.22	265.52	273.74	ABCB11	ABC transporter B family member 11 [Nymphaea thermarum]
MSTRG.10649	26.48	33.25	25.68	23.84	21.47	24.09	1024.85	995.64	736.97	753.91	710.68	802.13	ABCB21	ABC transporter B family member protein [Actinidia chinensis var. chinensis] [Actinidia chinensis]
MSTRG.10653	2.97	1.92	1.92	1.74	0.83	1.58	46	23	22	22	11	21	--	-
MSTRG.10655	7.62	7.69	8.64	24.21	13.99	14.72	347	278	290	885	548	584.79	CYCU2-1	PREDICTED: cyclin-U2-1-like isoform X2 [Daucus carota subsp. sativus] [Daucus carota]
MSTRG.10687	160.55	130.61	153.55	173.55	142.54	135.98	4905.57	3088.04	3478.47	4332.79	3725.29	3573.87	CAD7	RecName: Full=Probable cinnamyl alcohol dehydrogenase 7/8; Short=CAD 7/8 [Picea abies]
MSTRG.10688	4.4	11.43	9.24	3.06	8.05	9.55	140.09	281.67	218.19	79.67	219.33	261.74	CAD7	RecName: Full=Probable cinnamyl alcohol dehydrogenase 7/8; Short=CAD 7/8 [Picea abies]
MSTRG.1070	68.99	73.24	64.35	73.09	66.63	71.42	1086	892	751	940	897	967	CYTB5-B	Cytochrome b5 [Nymphaea thermarum]
MSTRG.10702	2.93	3.57	1.75	4.97	4.94	4.91	18	17	8	25	26	26	MRG1	PREDICTED: protein MRG1 isoform X6 [Vitis vinifera]
MSTRG.10716	0.85	0.38	0.4	3.33	3.48	4.2	20	7	7	64	70	85	MYB74	R2R3MYB6 [Ginkgo biloba]
MSTRG.10724	5.63	3.61	5.09	12.62	6.88	8.16	395	196	265	724	413	493	--	Protein tweety-2 like [Actinidia chinensis var. chinensis] [Actinidia chinensis]
MSTRG.10738	1.48	1.83	1.63	2.94	3.3	2.95	134	128	109	217	255	229	HSP17.4A	PREDICTED: 17.6 kDa class I heat shock protein 3-like [Camelina sativa]
MSTRG.10751	0.18	0	0	0.11	0.11	0.21	2	0	0	1	1	2	--	-
MSTRG.10753	44.2	21.55	37.28	8.91	12.44	10.04	814	307	509	134	196	159	JAL19	pentatricopeptide repeat-containing protein At1g19720-like isoform X2 [Pistacia vera]
MSTRG.10756	0.57	0.64	0.99	1.2	1.82	1.52	7	6	9	12	19	16	--	-
MSTRG.10761	16.53	17	20.07	37.32	21.99	25.84	450	358	405	830	512	605	--	Leucine Rich Repeat isoform A [Chlorella sorokiniana]
MSTRG.10764	55.21	50.61	50.84	68.27	62.58	60.46	1053	747	719	1064	1021	992	--	PREDICTED: polyubiquitin 9 [Nelumbo nucifera]
MSTRG.10795	31.99	30.09	36.75	43.61	39.51	41.48	875	636	743	973	923	976	bud32	PREDICTED: EKC/KEOPS complex subunit bud32-like isoform X1 [Nicotiana attenuata]
MSTRG.10812	4.86	5.98	2.58	2.34	2.23	1.95	84	80	33	33	33	29	LTI6A	hydrophobic protein RCI2B [Sesamum indicum]
MSTRG.10832	1.4	1.38	1	1.81	1.44	1.15	17	13	9	18	15	12	ARF1	Small GTPase superfamily, ARF type [Trema orientale]
MSTRG.10870	3.74	5.39	4.85	4.22	4.13	4.58	130	145	125	120	123	137	--	PREDICTED: endonuclease [Prunus dulcis]
MSTRG.10875	2.04	2.01	2.01	1.27	1.92	1.77	67	51	49	34	54	50	PAPS1	nuclear poly(A) polymerase 1-like isoform X3 [Camellia sinensis]
MSTRG.10888	131.91	174.28	122.99	168.41	150.63	156.47	2060	2106	1424	2149	2012	2102	CYTC	RecName: Full=Cytochrome c [Ginkgo biloba]
MSTRG.10890	6.84	4.56	3.88	0.97	3.03	2.51	95	49	40	11	36	30	--	-
MSTRG.10895	274.04	260.65	262.21	326.88	280.39	282.88	5086	3743	3608	4957	4451	4516	RPL21E	PREDICTED: 60S ribosomal protein L21-1 [Oryza brachyantha]
MSTRG.10899	27.59	26.36	24.83	31.91	25.83	25.6	763	564	509	721	611	609	CNB1	calcineurin subunit B-like [Herrania umbratica]
MSTRG.10906	18.91	14.85	18.49	42.93	25.82	30.76	316	192	229	586	369	442	At4g14600	bet1-like protein [Cinnamomum micranthum f. kanehirae]
MSTRG.10927	10.77	10.59	10.31	15.99	13.68	13.74	276	210	196	335	300	303	ARPC3	actin-related protein 2/3 complex subunit 3 isoform X1 [Amborella trichopoda]
MSTRG.10934	1.28	1.31	1.53	1.87	1.59	1.92	114	90	101	136	121	147	PCMP-H40	pentatricopeptide repeat-containing protein [Pyrus ussuriensis x Pyrus communis]
MSTRG.10940	3.3	3.39	3.67	2.86	4.09	4.07	34	27	28	24	36	36	--	-
MSTRG.10949	1.21	1.54	4.8	0	0	0.04	34.66	33.96	101.67	0	0	1	HOMT3	pinosylvin O-methyltransferase 2-4 [Pinus sylvestris]
MSTRG.10964	61.18	61.09	57.09	59.05	57.68	54.68	1895	1441	1289	1381	1408	1350	uqcc1	PREDICTED: ubiquinol-cytochrome-c reductase complex assembly factor 1 [Cucumis melo]
MSTRG.1098	19.68	16.64	14.79	9.79	14.94	11.13	528.9	346.03	294.61	215	343.47	257.21	ATR3	NADPH-dependent diflavin oxidoreductase 1-like, partial [Camellia sinensis]
MSTRG.10981	1.83	1.4	1.46	0.75	1.43	1.15	39	23	23	13	26	21	MTR4	ATP-dependent RNA helicase Ski [Parasponia andersonii]
MSTRG.10983	1.33	1.78	1.34	2.05	1.92	1.55	31	32	23	39	38.07	31	MTR4	Superkiller viralicidic activity 2-like 2, partial [Ananas comosus]
MSTRG.10984	3.22	3.89	1.34	6.92	4.31	4.53	76.15	71.29	23.55	133.83	87.32	92.27	MTR4	Superkiller viralicidic activity 2-like 2, partial [Ananas comosus]
MSTRG.10994	11.44	12.5	35.12	54.5	33.24	37.11	126.65	107.09	288.23	492.98	314.72	353.39	--	-
MSTRG.10995	10.78	27.64	57.33	62.15	37.5	48.44	163.05	323.4	642.85	768.1	485.3	630.15	--	-
MSTRG.10996	2.87	10.55	26.78	27.26	16.41	28.06	33.15	94.2	229.17	257.09	162.04	278.57	--	-
MSTRG.1100	62.8	60.86	60.4	81.69	68.17	73.2	1495	1121	1066	1589	1388	1499	SDRA	tropinone reductase-like 3 [Punica granatum]
MSTRG.11035	36.58	43.65	37.39	45.93	35.97	43.33	1376.68	1270.92	1043.24	1412.34	1157.73	1402.55	EMB2752	embryo defective 2752 protein, partial [Trifolium pratense]
MSTRG.11036	0.46	2.13	5.19	0.96	0.64	1.57	10.32	37.08	86.76	17.66	12.27	30.45	--	-
MSTRG.11091	12.22	13.1	15.6	11.32	11.49	9.5	317	263	300	240	255	212	--	-
MSTRG.11094	15.01	12.12	13.58	18.6	14.31	16.12	498	311	334	504	406	460	--	-
MSTRG.11101	10.2	14.75	15.4	10.04	9.65	11.43	194	217	217	156	157	187	--	tetratricopeptide repeat protein 38 [Manihot esculenta]
MSTRG.11102	3.7	3.83	3.5	2.18	2.17	2.67	50	40	35	24	25	31	--	universal stress protein PHOS34 isoform X2 [Selaginella moellendorffii]
MSTRG.11103	57.19	46.65	46.71	44.47	50.59	56.94	1212	765	734	770	917	1038	At5g67140	F-box protein At5g67140 [Amborella trichopoda]
MSTRG.11124	1.08	1.06	0.58	2.91	1.92	3.06	25	19	10	55	38	61	At1g03050	Clathrin assembly protein [Actinidia chinensis var. chinensis] [Actinidia chinensis]
MSTRG.11161	3022.3	2004.27	2881.87	1365.15	2023.21	2003.04	49438	25368	34950	18246	28307	28184	--	-
MSTRG.11174	147.1	164.87	136.46	112.89	116.14	120.54	1928	1672	1326	1209	1302	1359	--	-
MSTRG.1120	1.36	1.75	1.93	3.32	2.33	3.57	73	73	77	146	107	165	PCMP-H40	pentatricopeptide repeat-containing protein At4g14050, mitochondrial-like isoform X3 [Physcomitrella patens]
MSTRG.11209	2.52	2.44	4.38	4.17	3.74	3.43	58.66	44	75.62	79.35	74.48	68.7	NPF6.1	protein NRT1/ PTR FAMILY 6.1 [Syzygium oleosum]
MSTRG.11211	1.81	3.98	1.83	0.66	0.95	1.16	20	34	15	6	9	11	--	-
MSTRG.1123	8.26	6.14	6.92	9.25	6.32	7.23	850	516	631	563	645	640	CYCU1-1	PREG-like protein, partial [Picea mariana]
MSTRG.11231	11.62	11.49	12.16	14.63	14.39	14.76	422	323	326	423	437	452	At5g49610	F-box/kelch-repeat protein At5g15710-like [Physcomitrella patens]
MSTRG.11258	0.91	0.55	0.9	0	0.23	0.75	24.45	11.4	17.98	0	5.22	17.38	NPF6.1	protein NRT1/ PTR FAMILY 6.1 [Carica papaya]
MSTRG.11259	6.49	3.83	6.57	3.64	4.45	3.18	314.69	107.24	192.61	136.04	150.21	112.63	NPF6.1	protein NRT1/ PTR FAMILY 6.1 [Ipomoea triloba]
MSTRG.11261	1.56	3.35	2.66	1.58	1.8	2.11	47.21	78.36	59.64	38.96	46.47	54.86	NPF6.1	protein NRT1/ PTR FAMILY 6.1 [Ipomoea triloba]
MSTRG.11321	137.33	109.31	147.88	216.18	240.13	226.81	2187	1347	1746	2813	3271	3107	--	-
MSTRG.11323	472.59	382.29	564.03	496.46	862.9	766.47	18864.3	11807.5	16692.1	16192.3	29461	26317.2	--	lactoylglutathione lyase [Zea mays]
MSTRG.11324	335.02	255.25	373.03	317.33	374.99	363.72	13455.7	7932.52	11107.9	10413.7	12882	12565.8	--	Glyoxalase-like domain-containing protein [Carex littledalei]
MSTRG.11329	10.72	11.82	11.47	8.67	9.12	9.84	536	457	425	354	390	423	PCMP-H24	PREDICTED: pentatricopeptide repeat-containing protein At5g50390, chloroplastic [Nelumbo nucifera]
MSTRG.11343	2.17	2.32	2.66	2.99	3.27	2.86	135	112	123	152	174	153	PCMP-H44	pentatricopeptide repeat-containing protein At4g37170 [Nymphaea colorata]
MSTRG.11350	3.58	3.76	4.41	6.38	4.74	5.2	188	153	172	274	213	235	PCMP-H32	pentatricopeptide repeat protein 65 [Funaria hygrometrica]
MSTRG.11354	30.53	23.35	51.39	101.42	82.35	83.51	343	203	428	931	791.29	807	--	unknown [Picea sitchensis]
MSTRG.11419	26.1	24.05	24.43	8.28	23.57	18.52	2252	1606	1563	584	1740	1375	MES18	methylesterase 17 [Selaginella moellendorffii]
MSTRG.11428	0	0	0	2.34	2.9	3.71	0	0	0	27	35	45	--	TRAF3-interacting protein 1-like [Physcomitrella patens]
MSTRG.11433	149.34	284.27	156.26	57.27	125.99	72.74	3635	5354	2820	1139	2623	1523	Os04g0179200	secoisolariciresinol dehydrogenase-like [Quercus lobata]
MSTRG.1144	4.27	6.01	4.77	4.31	4.13	5.3	280	305	232	231	232	299	PCMP-H81	pentatricopeptide repeat-containing protein DOT4, chloroplastic isoform X1 [Nymphaea colorata]
MSTRG.11479	130.63	116.8	115.69	112.64	101.38	106.47	5318	3676.99	3488	3746	3528	3726	PpSQ1_00455	2-keto-3-deoxy-L-rhamnonate aldolase [Actinidia chinensis var. chinensis] [Actinidia chinensis]
MSTRG.11488	58.04	63.23	75.43	57.99	75.71	66.64	1617	1363	1558	1320	1804	1597	RAB11A	ras-related protein RABA4d [Nymphaea colorata]
MSTRG.11501	1.97	3.11	3.37	2.45	2.75	2.19	68	83	86	69	81	65	--	-
MSTRG.11546	6.24	7.8	4.26	5.88	4.32	4.92	152	147	77	117	90	103	MED31	mediator of RNA polymerase II transcription subunit 31 isoform X3 [Ziziphus jujuba]
MSTRG.11575	9.62	13.74	10.77	12.19	13.02	11.25	171	189	142	177	198	172	--	upstream activation factor subunit UAF30-like [Prosopis alba]
MSTRG.11616	0	0.15	0	1.22	0.68	1.09	0	2	0	16.78	9.73	15.81	yoaA	Acetyltransf_3 domain-containing protein [Cephalotus follicularis]
MSTRG.11617	0.33	0	0.18	4.85	1.89	2.95	5	0	2	59.97	24.46	38.44	yoaA	PREDICTED: uncharacterized N-acetyltransferase p20-like [Solanum tuberosum]
MSTRG.11638	13.79	17.06	16.92	17.76	13.05	16.03	210	201	191	221	170	210	LSM8	sm-like protein LSM8 isoform X1 [Amborella trichopoda]
MSTRG.11640	4.01	4.46	5.31	5.91	5.71	6.65	419	360	411	504	510	597	PCMP-H24	Pentatricopeptide repeat [Macleaya cordata]
MSTRG.11649	6.76	3.19	4.66	11.97	8.64	10.16	267.4	98	137.64	388.22	293.21	347.09	BAM3	beta-amylase 3, chloroplastic-like [Physcomitrella patens]
MSTRG.1165	4.22	2.79	3.58	4.69	4.67	4.42	475	243	299	432	450	428	--	trihelix transcription factor ASR3 [Amborella trichopoda]
MSTRG.11654	9.16	16.86	12.44	6.69	9.97	9.37	590	840	594	352	549	519	EMB2261	PREDICTED: pentatricopeptide repeat-containing protein At2g27610 [Nelumbo nucifera]
MSTRG.11679	1.11	2.52	2.19	0.88	0.76	0.98	17	30	25	11	10	13	--	-
MSTRG.11706	3.52	6.33	3.24	3.47	6.02	7.49	41	57	28	33	60	75	CPFTSY	PREDICTED: cell division protein FtsY homolog, chloroplastic-like [Theobroma cacao]
MSTRG.11709	0.96	7.63	29.95	20.1	16.84	18.8	15.41	94.69	356.42	263.59	231.15	259.56	--	-
MSTRG.1178	4.98	5.59	3.71	2.57	3.22	2.36	76	66	42	32	42	31	--	-
MSTRG.11789	52.86	51.41	79.43	163.82	105.26	121.53	3176	2390	3538	8042	5409	6281	NAC053	NAC transcription factor [Pinus massoniana]
MSTRG.11795	1.36	1.23	2	1.23	1.52	0.76	23	16	25	17	22	11	--	hypothetical protein CKAN_02309500 [Cinnamomum micranthum f. kanehirae]
MSTRG.11836	1.26	1.22	1.06	0.58	0.37	0.37	8	6	5	3	2	2	--	-
MSTRG.11872	26.94	29.45	30.94	47.98	38.82	43.03	714	604	608	1039	880	981	--	RNA-binding protein 8A [Hibiscus syriacus]
MSTRG.11925	60.06	61.18	49.75	48.07	45.37	46.8	1093.64	862	671.64	715.25	706.65	733	--	mitochondrial import inner membrane translocase subunit Tim13 isoform X4 [Elaeis guineensis]
MSTRG.11926	0.08	0	0.11	0.28	0.1	0	1.36	0	1.36	3.75	1.35	0	--	Mitochondrial import inner membrane translocase subunit [Nymphaea thermarum]
MSTRG.11952	0	0	0	25.99	21.56	20.56	0	0	0	281	244	234	--	-
MSTRG.1196	8.49	5.3	5.85	2.68	5.02	3.98	360	174	184	93	182	145	--	-
MSTRG.11998	6.65	8.55	6.68	12.1	8.43	8.55	167.13	166.27	124.61	248.56	181.38	184.92	HSP18.1	16.9 kDa class I heat shock protein 3-like [Physcomitrella patens]
MSTRG.120	6.02	8.07	4.37	4.29	3.35	4.22	106	109	57	62	50	64	--	-
MSTRG.12001	43.24	77.44	89.78	419.81	149.83	260.01	847.91	1175.02	1305.23	6726.18	2512.92	4385.65	HSP18.1	16.9 kDa class I heat shock protein 3-like [Physcomitrella patens]
MSTRG.12008	3.74	3.2	2.66	0.25	0.77	0.81	167.61	110.86	88.41	9	29.52	31.3	ABCC10	ABC transporter C family member 10-like [Citrus sinensis]
MSTRG.12010	277.08	173.24	219.18	107.41	137.28	124.75	12550	5997	7116	3461	5103	4485	--	F-box SKIP31-like protein [Gossypium australe]
MSTRG.12024	3.1	3.46	2.33	59.29	57.71	48.9	56.72	49.08	31.63	887.1	903.95	770.23	--	-
MSTRG.12025	40.57	52.72	27.26	5.81	7.28	9.41	665.28	668.92	331.37	77.9	102.05	132.77	--	-
MSTRG.1203	6.41	5.49	7.19	10.15	7.09	7.29	184	122	153	238	174	180	COAE	Dephospho-CoA kinase [Nymphaea thermarum]
MSTRG.12049	22.77	41.39	18.74	32.78	22.38	23.74	408	574	249	480	343	366	--	blue copper protein [Arachis ipaensis]
MSTRG.12062	0.12	0.47	0	1.64	1.85	4.38	1	3	0	11	13	31	--	-
MSTRG.12093	14.93	18.68	13.64	14.88	14.33	12.36	313	303	212	255	257	223	--	unknown [Picea sitchensis]
MSTRG.121	67.63	80.84	54.41	37.3	44.5	41.69	892	825	532	402	502	473	--	-
MSTRG.12106	86.12	72.92	62.15	54	44.1	46.03	2114	1385	1131	1083	926	972	ADF5	actin-depolymerizing factor [Pistacia vera]
MSTRG.12117	47.62	43.78	50	62.55	48.46	54.32	1119	796	871	1201	974	1098	ING1	PHD finger protein ING1 isoform X2 [Amborella trichopoda]
MSTRG.12120	5.65	7.49	4.38	8.82	3.8	8.21	40	41	23	51	23	50	--	ATP-binding cassette transporter, subfamily D, member 9, SmABCD9 [Selaginella moellendorffii]
MSTRG.12124	7.83	7.93	9.21	12.5	8.85	10.37	130.09	101.86	113.4	169.61	125.71	148.18	At5g47790	protein phosphatase Slingshot homolog [Selaginella moellendorffii]
MSTRG.12132	11.01	17.15	12.97	14.1	10.28	12.62	214	258	187	224	171	211	At2g27730	Detected protein of confused Function [Hibiscus syriacus]
MSTRG.12180	0.98	2.07	0.32	0.56	0.47	0.38	23.2	37.89	5.56	10.84	9.39	7.74	BXL5	Beta-xylosidase/alpha-L-arabinofuranosidase 1 [Hibiscus syriacus]
MSTRG.12203	85.09	70.1	103.66	118.23	95.86	101.45	3841.3	2448.75	3469.24	4360.9	3701.52	3939.49	UGT86A1	UDP-glucuronosyl/UDP-glucosyltransferase [Macleaya cordata]
MSTRG.1221	12.95	15.66	11.83	10.74	9.36	10.12	186	174	126	126	115	125	LWD1	PREDICTED: WD repeat-containing protein LWD1 [Nelumbo nucifera]
MSTRG.1223	1.76	2.25	1.92	2.17	1.88	2.08	126	125	102	127	115	128	PCMP-H40	pentatricopeptide repeat-containing protein At3g12770 isoform X1 [Amborella trichopoda]
MSTRG.12231	2.65	1.59	1.32	0.74	1.11	1	114	53	42	26	41	37	--	-
MSTRG.12233	2.51	3.83	3.44	3.2	3.22	4.07	163	193	166	170	179	228	PCMP-H53	pentatricopeptide repeat protein 65 [Funaria hygrometrica]
MSTRG.12234	3.59	4.48	5.13	3.28	3.94	3.87	265	256	281	198	249	246	PCMP-H53	pentatricopeptide repeat-containing protein At3g12770-like isoform X2 [Physcomitrella patens]
MSTRG.12250	31.51	36.11	33.65	15.59	12.31	13.9	485	430	384	196	162	184	--	PREDICTED: LYR motif-containing protein At3g19508 [Beta vulgaris subsp. vulgaris] [Beta vulgaris]
MSTRG.12268	46.65	87.14	52.62	28.69	38.83	39.02	788	1139	659	396	561	567	--	Zinc transporter like [Actinidia chinensis var. chinensis] [Actinidia chinensis]
MSTRG.1227	2.57	2.76	4.49	2.54	2.06	2.63	41	34	53	33	28	36	--	-
MSTRG.12278	82.65	118.54	53.19	114.34	80.35	94.72	920	1021	439	1040	765	907	--	hypothetical protein B456_009G133800 [Gossypium raimondii]
MSTRG.12283	2.08	3.3	2.27	2.03	2.07	1.96	243	298	197	194	207	197	PCMP-H53	pentatricopeptide repeat-containing protein At2g03880, mitochondrial [Rosa chinensis]
MSTRG.12286	1.7	1.62	1.96	3.08	1.93	2.97	110	81	94	163	107	165	PCMP-H24	PREDICTED: pentatricopeptide repeat-containing protein At1g11290, chloroplastic [Nelumbo nucifera]
MSTRG.12306	13.07	9.24	12.01	8.84	11.48	10.9	713.44	390.22	485.86	394.48	536.03	511.73	MLO6	MLO-like protein 6 isoform X1 [Amborella trichopoda]
MSTRG.12310	3.52	1.98	2.68	4.86	2.77	5.06	46	20	26	52	31	57	--	-
MSTRG.12312	4.99	4.96	3.54	7.65	5.9	6.17	95	73	50	119	96	101	--	VMA21-like domain-containing protein [Cinnamomum micranthum f. kanehirae]
MSTRG.12316	0.65	0	1.02	1.72	1.52	2.39	6	0	7	13	12	19	MLO-H1	MLO-like protein 6 isoform X1 [Helianthus annuus]
MSTRG.12330	61.08	51.01	54.39	65.07	53.1	58.94	1860	1202	1228	1619	1383	1544	CCT2	Choline-phosphate cytidylyltransferase 2 [Nymphaea thermarum]
MSTRG.12351	2.31	1.06	1.61	5.83	6.79	6.4	31	11	16	64	78	74	TAX1	taximin [Taxus baccata]
MSTRG.12363	295.91	310.03	234.71	154.24	215.05	199.53	14618.8	11851.2	8596.63	6226.1	9086.84	8479.03	FAD7	omega-3 desaturase family protein [Cinnamomum micranthum f. kanehirae]
MSTRG.12364	4.21	4.35	2.18	0.5	0.81	2.22	92.24	73.79	35.37	8.9	15.16	41.97	FAD8	Omega-3 fatty acid desaturase [Hibiscus syriacus]
MSTRG.12365	7.46	8.12	8.1	9.2	9.25	7.91	207	174	164	205	218	184	--	mitogen-activated protein kinase kinase kinase A-like [Hibiscus syriacus]
MSTRG.12382	3.26	3.9	4.34	3.81	3.93	3.51	67	62	66	64	69	62	--	-
MSTRG.12402	2.62	2.61	3.19	5.47	4.11	4.08	153	118	138	261	205	205	--	PREDICTED: high mobility group B protein 1-like [Gossypium arboreum]
MSTRG.12449	8.12	4.87	4.7	0.18	0.34	0	56	26	24	1	2	0	--	-
MSTRG.12452	29.07	23.1	32.98	40.92	35.42	32.33	667	410	561	767	695	638	--	Set1 complex component ash2 like [Actinidia chinensis var. chinensis] [Actinidia chinensis]
MSTRG.12477	0.28	0.9	0.75	0.68	1.54	1.05	4	10	8	8	19	13	--	-
MSTRG.12499	0.22	0	0	3.66	0.35	0.43	3	0	0	40	4	5	At2g19810	zinc finger CCCH domain-containing protein 35-like isoform X2 [Physcomitrella patens]
MSTRG.12503	11.11	10.08	8.85	14.58	12	13.96	223.3	156.73	131.96	239.47	206.26	241.37	At5g45960	GDSL esterase/lipase At5g45960-like [Durio zibethinus]
MSTRG.12534	1020.01	792.2	849.37	909.24	843.56	877.33	15111	9081	9329	11006	10689	11180	CCH	copper transport protein ATX1 isoform X1 [Amborella trichopoda]
MSTRG.12620	2.49	3.58	2.49	0.85	1.89	3.36	21	24	16	6	14	25	--	protein kish [Pistacia vera]
MSTRG.12621	2.46	2.33	2.02	0.51	1.05	0.84	41	30	25	7	15	12	--	-
MSTRG.12632	0.27	0.35	0.15	0.67	0.77	1.4	5	5	2	10	12	22	--	RmlC-like cupins superfamily protein [Cinnamomum micranthum f. kanehirae]
MSTRG.12636	8.93	8.57	10.44	11.63	9.43	9.28	218	162	189	232	197	195	Aasdhppt	4'-phosphopantetheinyl transferase superfamily [Prunus dulcis]
MSTRG.12637	4.48	4.19	3.94	3.43	1.68	2.65	112	81	73	70	36	57	--	early response to dehydration 15-like protein, partial [Pseudotsuga menziesii var. menziesii] [Pseudotsuga menziesii]
MSTRG.12644	9.93	6.19	2.44	2.45	1.66	1.86	99.69	48.06	18.16	20.12	14.22	16.09	--	-
MSTRG.12645	63.74	42.17	24.41	21.62	11.73	14.53	443.31	226.94	125.84	122.88	69.78	86.91	--	metallothionein-like protein [Quercus suber]
MSTRG.12646	8.02	2.11	6.4	5.41	1.91	5.52	49	10	29	27	10	29	pKIWI504	metallothionein-like protein [Betula platyphylla]
MSTRG.12647	0.66	0.68	0.89	2.27	1.39	0.77	5	4	5	14	9	5	--	PREDICTED: metallothionein-like protein type 2 [Erythranthe guttata]
MSTRG.12649	2.26	9.01	0.26	1.08	1.03	0.57	23	71	2	9	9	5	--	PREDICTED: metallothionein-like protein type 2 [Musa acuminata subsp. malaccensis] [Musa acuminata]
MSTRG.12653	4.76	4.9	4.73	1.91	2.39	2.68	511	407	376	167	219	247	PCMP-H53	Pentatricopeptide repeat [Macleaya cordata]
MSTRG.12660	2.65	2.72	3.08	3.47	3.27	2.62	188	149	162	201	198	160	PCMP-H24	Pentatricopeptide repeat [Macleaya cordata]
MSTRG.12662	100.39	83.39	88.66	96.6	95.22	89.85	3508	2254	2303	2753	2841	2697	--	unknown [Picea sitchensis]
MSTRG.12668	36.43	33.98	29.62	34.32	27.14	27.07	521	376	314	401	332	333	TIM9	PREDICTED: mitochondrial import inner membrane translocase subunit Tim9-like [Erythranthe guttata]
MSTRG.12682	0	0.94	0	0	0	0	0	11	0	0	0	0	--	Chromosome transmission fidelity protein [Actinidia chinensis var. chinensis] [Actinidia chinensis]
MSTRG.12728	1.24	2.07	1.67	11.24	3.92	5.84	17	22	17	126	46	69	--	-
MSTRG.12737	2.54	2.59	2.87	3.58	2.57	3.68	185	146	155	213	160	230	PCMP-H40	Pentatricopeptide repeat [Macleaya cordata]
MSTRG.12740	6.52	11.54	3.9	2.53	3.94	2.7	205	281	91	65	106	73	R40G2	ricin B-like lectin R40C1 [Selaginella moellendorffii]
MSTRG.12762	1.86	0.8	1.5	0	0.22	0	30	10	18	0	3	0	--	-
MSTRG.12771	478.13	364.03	505.11	205.26	332.81	319.28	40059.9	23595.5	31373.8	14040.2	23832.6	23007.4	--	unknown [Picea sitchensis]
MSTRG.12772	29.54	22.37	26.03	18.65	32.91	29.59	2687.06	1574.53	1755.19	1385.82	2560.44	2315.64	--	unknown [Picea sitchensis]
MSTRG.12798	3.76	3.87	3.26	6.81	5.12	4.37	98	78	63	145	114	98	--	FAD-binding Berberine family protein [Striga asiatica]
MSTRG.12808	0.17	0.94	0.7	4.06	1.49	3.25	5	21	15	96	37	81	CFIS2	pre-mRNA cleavage factor Im 25 kDa subunit 2-like [Physcomitrella patens]
MSTRG.12819	29.04	32.33	26.66	35.52	29.52	31.95	4798.1	3376.76	3170.14	3603.18	3844.75	3890.53	--	-
MSTRG.12820	2.17	1.14	1.42	1.9	1.67	1.72	426.9	173.24	207.86	305.82	280.25	290.47	--	-
MSTRG.12839	2.58	2.54	2.78	2.11	2	2.26	130	99	104	87	86	98	PCMP-H85	pentatricopeptide repeat-containing protein At1g20230 [Phoenix dactylifera]
MSTRG.12842	0.53	0.23	0	0.48	0	0.21	3.04	1.01	0	2.28	0	1.02	CYP701A6	KO1 [Pinus tabuliformis]
MSTRG.12892	20	24.02	14.04	22.92	18.57	18.62	295.88	275	154	277	235	237	At4g17486	deSI-like protein At4g17486 [Helianthus annuus]
MSTRG.12908	68.62	92.39	66.26	38.95	51.42	49.91	1841	1918	1318	854	1180	1152	At3g61080	protein-ribulosamine 3-kinase, chloroplastic [Durio zibethinus]
MSTRG.12932	1168.06	1052.99	1455.86	2376.61	1994.92	2077.47	27038	18860	24985	44950	39497	41365	PCKR1	peptidyl-prolyl cis-trans isomerase 1 [Hylocereus polyrhizus]
MSTRG.12995	6.36	3.82	5.53	2.81	2.5	2.48	278.86	129.4	179.73	100.66	93.53	93.34	--	-
MSTRG.12996	0.29	0.3	0.25	0.23	0.23	0.14	9.58	7.19	6.46	6.03	6.7	3.88	--	-
MSTRG.12999	1240.45	709.73	874.05	869.96	1104.33	1025.05	24993.6	11050	12993.8	14250	18897.2	17646.7	--	-
MSTRG.13000	529.22	341.47	421.8	397.98	541.99	504.89	11633.2	5861.87	6942.02	7214.4	10281.6	9648.04	--	-
MSTRG.13008	146.21	104.25	78.41	29.46	47.79	36.47	3383.52	1875.66	1339.04	541.79	918.66	703.22	--	-
MSTRG.13009	2.47	12.29	4.16	1.03	1.87	1.37	62.48	240.34	77.96	21.21	40.34	29.78	--	-
MSTRG.13026	25.16	23.46	24.4	37.87	29.8	33.67	481	348	350.66	600	486	553.62	LSM8	sm-like protein LSM8 [Vigna radiata var. radiata] [Vigna radiata]
MSTRG.1303	1.36	2.48	1.17	1.52	0.43	0.72	22	31	14	20	6	10	--	late embryogenesis abundant protein LEA3-2 [Pinus tabuliformis]
MSTRG.13072	19.4	13.93	12.03	15.95	18.56	19.93	198	110	91	133	162	175	--	PREDICTED: LOC107625215 isoform [Prunus dulcis]
MSTRG.13096	1.79	2.05	2.81	2.32	1.78	2.58	105	93	122	111	89	130	PCMP-H24	pentatricopeptide repeat-containing protein At4g02750-like [Momordica charantia]
MSTRG.13107	38.23	39.51	35.8	50.67	33.84	41.66	494	395	343	535	374	463	RPS28	40S ribosomal S28 [Chlorella sorokiniana]
MSTRG.13124	156.15	116.22	177.8	112.35	116.46	112.47	4115.79	2370.31	3474.43	2419.64	2625.41	2549.98	CYP734A1	CYP866A17 [Taxus chinensis]
MSTRG.13149	103.61	117.96	106.62	70.03	84.15	81.28	2620	2308	1999	1447	1820	1768	MNR1	(+)-neomenthol dehydrogenase [Selaginella moellendorffii]
MSTRG.13182	9.54	10.72	11.06	7.72	7.37	6.81	298	259	256	197	197	183	--	uridylate kinase [Salvia splendens]
MSTRG.13194	7.5	13.21	8.33	7.11	5.03	8.28	56.31	76.79	46.36	43.65	32.3	53.46	ACPEPP	mitochondrial acid phosphatase [Hordeum vulgare]
MSTRG.13195	0	0	0.27	0	0	0.24	0	0	3.34	0	0	3.38	LSM8	U6 snRNA-associated Sm-like protein LSm8 [Morella rubra]
MSTRG.13236	44.58	46.72	37.9	44.52	35.38	40.7	1174	952	740	958	797	922	OTU1	otubain-like cysteine protease [Pinus radiata]
MSTRG.13251	1.48	2.32	3.37	3.44	2.19	3.45	19	23	32	36	24	38	--	UcpB, partial [Ipomoea batatas]
MSTRG.13288	54	65.91	44.85	46.2	40.63	49.53	1080	1020	665	755	695	852	At5g47890	NADH dehydrogenase [ubiquinone] 1 alpha subcomplex subunit 2 [Amborella trichopoda]
MSTRG.1330	9.35	10.07	12.5	12.2	7.92	8.96	120	100	119	128	87	99	--	cadmium tolerant 1 [Miscanthus sinensis]
MSTRG.13333	1.26	1.97	1.06	0.58	0.61	1.22	24	29	15	9	10	20	At3g03300	DCL2 [Pinus tabuliformis]
MSTRG.13339	46.62	41.46	50.81	66.5	57.63	60.83	1552	1068	1254	1809	1641	1742	WNK11	serine/threonine-protein kinase WNK11 [Spatholobus suberectus]
MSTRG.13356	1.15	0.91	0.43	0.24	0.07	0.45	18	11	5	3	1	6	crop	Luc7-like protein [Ananas comosus]
MSTRG.13361	81.45	83.75	65.47	43.64	58.09	56.65	1277	1016	761	559	779	764	--	transmembrane protein [Arabidopsis thaliana]
MSTRG.13373	40.79	35.1	45.08	154.41	106.93	115.72	943.44	628.2	773.02	2917.8	2115.2	2302.04	GSTF9	PREDICTED: glutathione S-transferase F10-like [Nelumbo nucifera]
MSTRG.13374	15.53	17.46	15.85	19.32	13.92	16.15	164.89	143.43	124.73	167.56	126.38	147.51	GSTF9	PREDICTED: glutathione S-transferase F10-like [Nelumbo nucifera]
MSTRG.13382	95.03	92.95	99.51	111.96	97.47	108.5	1793	1357	1392	1726	1573	1761	UCRQ-1	cytochrome b-c1 complex subunit 8-like [Prosopis alba]
MSTRG.13394	2.45	2.83	2.4	2.8	2.62	2.96	102	91	74	95	93	106	--	unknown [Picea sitchensis]
MSTRG.13400	12.92	19.48	14.02	20.97	18.61	18.51	138	161	111	183	170	170	TIM8	Tim10/DDP family zinc finger [Macleaya cordata]
MSTRG.13446	13.77	17.39	17.04	17.91	15.19	16.97	386	377	354	410	364	409	--	la-related protein 1 [Prunus yedoensis var. nudiflora] [Prunus yedoensis]
MSTRG.13449	25.15	18.29	20.83	23.83	20.23	21.38	487	274	299	377	335	356	--	treacle protein [Vigna unguiculata]
MSTRG.13462	7.25	8.92	5.95	7.43	6.38	7.21	166	158	101	139	125	142	--	unknown [Picea sitchensis]
MSTRG.13509	375.45	312.17	426.24	289.23	226.75	244.64	6736.44	4333.77	5669.88	4240.14	3479.8	3775.57	GSTF9	PREDICTED: glutathione S-transferase F10-like [Nelumbo nucifera]
MSTRG.13513	11.46	11.13	12.84	13.33	10.82	12.47	342	257	284	325	276	320	--	Detected protein of confused Function [Hibiscus syriacus]
MSTRG.1353	45.25	64.07	57.68	61.34	52.14	61.79	1163	1274	1099	1288	1146	1366	--	hypothetical protein AXG93_4123s1320 [Marchantia polymorpha subsp. ruderalis] [Marchantia polymorpha]
MSTRG.13542	209.68	258.54	208.19	205.11	175.77	181.26	6795	6483	5002	5431	4872	5052.63	FBA6	fructose-bisphosphate aldolase 1, cytoplasmic [Rhodamnia argentea]
MSTRG.13543	0	0	0	0	0	0.2	0	0	0	0	0	3.37	FBA8	fructose-bisphosphate aldolase 1, chloroplastic-like [Gossypium australe]
MSTRG.13617	8.28	10.13	8.01	13.93	11.75	10.19	187	177	134	257	227	198	--	PHD finger protein [Actinidia chinensis var. chinensis] [Actinidia chinensis]
MSTRG.1367	8.47	10.02	8.82	10.73	8.16	10.53	403	369	311	417	332	431	--	PREDICTED: extracellular ligand-gated ion channel [Prunus dulcis]
MSTRG.13737	34.66	43.27	36.51	35.72	33.98	31.25	557	538	435	469	467	432	RPL44	60S ribosomal protein L44 [Amborella trichopoda]
MSTRG.13768	10.83	14.14	8.23	12.97	15.42	14.39	188	190	106	184	229	215	At1g07550	probable leucine-rich repeat receptor-like serine/threonine-protein kinase At3g14840 isoform X2 [Physcomitrella patens]
MSTRG.13860	19.39	20.47	20.74	16.49	17.83	17.39	797	651	632	554	627	615	ttc4	tetratricopeptide repeat protein 4 [Cinnamomum micranthum f. kanehirae]
MSTRG.13864	5.33	6.34	4.79	7.28	3.59	7.88	33	30.37	22	36.82	19	42	RIC1	ras-related protein RIC1-like [Ziziphus jujuba]
MSTRG.13903	2.11	1.97	2.28	2.53	1.87	2.15	116	84	93	114	88	102	--	NADH-ubiquinone oxidoreductase chain 5 [Gossypium australe]
MSTRG.13918	21.59	22.29	14.52	27.43	22.15	25.47	343	274	171	356	301	348	--	Pre-mRNA-splicing factor 38A like [Actinidia chinensis var. chinensis] [Actinidia chinensis]
MSTRG.13937	21.16	27.35	18.56	16.95	19.86	23.19	243	243	158	159	195	229	--	Acetyl-coenzyme A synthetase [Actinidia chinensis var. chinensis] [Actinidia chinensis]
MSTRG.13951	1.25	1.65	1.98	1.3	1.49	1.43	58	59	68	49	59	57	PCMP-H24	pentatricopeptide repeat-containing protein At4g02750-like [Momordica charantia]
MSTRG.13952	1.54	7.07	1.82	0.35	1.32	1.83	48	170	42	9	35	49	--	caffeic acid O-methyl transferase [Pinus radiata]
MSTRG.140	70.78	78.44	58.7	56.65	46.74	61.16	919	788	565	601	519	683	RPS15AE	40S ribosomal protein S15a-5 [Elaeis guineensis]
MSTRG.14019	2.03	0	1.52	2.73	1.38	0.73	13.19	0	7.31	14.5	7.67	4.11	Acot13	acyl-coenzyme A thioesterase 13-like [Papaver somniferum]
MSTRG.14023	1.88	3.37	3.3	3.99	4	2.46	23	32	30	40	42	26	CMC4	cx9C motif-containing protein 4 [Phoenix dactylifera]
MSTRG.14027	22.77	18.77	21.7	22.35	20.91	20.44	671	428	474	538	527	518	NLP2	Carbon-nitrogen hydrolase [Macleaya cordata]
MSTRG.14031	12.84	13.05	11.8	11.45	11.12	10.08	319.06	250.92	217.52	232.44	236.35	215.55	TBC1D8B	TBC1 domain family member 2B-like isoform X2 [Olea europaea var. sylvestris] [Olea europaea]
MSTRG.14063	400.43	297.91	356.92	16.36	19.28	19.17	3205	1845	2118	107	132	132	--	-
MSTRG.14076	4.22	4.15	5.44	4.27	4.18	3.36	302	230	289	250	256	207	PCMP-H42	pentatricopeptide repeat-containing protein At4g13650 [Elaeis guineensis]
MSTRG.14093	97	65.7	63.07	54.58	53.9	59.78	1477	774	712	679	702	783	HS1	stress-response A/B barrel domain-containing protein HS1 [Ananas comosus]
MSTRG.14101	5.65	7.42	5.37	4.77	4.06	3.58	132	134	93	91	81	72	--	B3 DNA binding domain [Macleaya cordata]
MSTRG.14110	1.88	2.13	2.36	3.32	2.84	2.89	185	162	172	267	239	245	EMB2261	pentatricopeptide repeat-containing protein At1g25360 [Nymphaea colorata]
MSTRG.14135	8.3	9.99	6.61	1.15	2.79	2.27	132	123	78	15	38	31	--	protein NUCLEAR FUSION DEFECTIVE 4 isoform X1 [Selaginella moellendorffii]
MSTRG.14156	106.74	108.47	101.2	66.72	77.37	78.61	1858	1461	1306	949	1152	1177	--	Rho GTPase-activating protein like [Actinidia chinensis var. chinensis] [Actinidia chinensis]
MSTRG.14201	13.08	14.55	13.9	9.22	7.51	9.12	165	142	130	95	81	99	MIA40	PREDICTED: mitochondrial intermembrane space import and assembly protein 40 homolog [Vitis vinifera]
MSTRG.14202	21.78	24.16	23.79	18.1	27.75	22.3	268	230	217	182	292	236	PYURF	PREDICTED: UPF0434 protein Pmen_1615 [Solanum tuberosum]
MSTRG.14212	4.73	4.82	4.83	4.38	4.36	6.19	95	75	72	72	75	107	--	-
MSTRG.14238	1.21	1.95	2.46	1.74	2.29	2.16	104	130	157	122	168	160	PCMP-H42	pentatricopeptide repeat protein 77 [Funaria hygrometrica]
MSTRG.14291	8.54	8.97	7.55	17.01	11.36	12.25	524.32	416.84	344.26	842.7	596.48	639.99	GAUT1	polygalacturonate 4-alpha-galacturonosyltransferase isoform X4 [Amborella trichopoda]
MSTRG.143	1.87	2.28	1.71	2.1	2.19	1.9	71	67	48	65	71	62	--	-
MSTRG.14301	5.5	6.53	4.21	4.79	4.51	4.55	194	178	110	138	136	138	--	omega-3 fatty acid desaturase [Micractinium conductrix]
MSTRG.14310	5667.72	6917.16	12166.5	10735.5	13150.7	10589	74637.8	70483.1	118790	115514	148130	119948	--	-
MSTRG.14311	2541.02	3597.8	6081.43	5797.29	7208.72	5799.91	50245.5	55046.9	89154.7	93664.9	121921	98651.6	--	-
MSTRG.1433	18.45	18.68	14.84	16.97	15.14	16.55	503	394	300	378	353	388	rpmH	54S ribosomal protein L34, mitochondrial [Rhodamnia argentea]
MSTRG.14353	1.01	0.26	0.96	1.74	1.9	2.36	10	2	7	14	16	20	--	-
MSTRG.14366	123.76	104.81	102.71	151.47	123.8	136.65	1752	1148	1078	1752	1499	1664	--	ozone-responsive stress-related protein [Hordeum vulgare]
MSTRG.14380	114.71	106.4	98.95	100.5	96.51	95.96	1612	1157	1031	1154	1160	1160	--	transcription factor TCP23-like [Hibiscus syriacus]
MSTRG.14390	4.77	4.17	5.21	5.83	5.65	5.68	392	265	317	391	397	401	PCMP-H32	PREDICTED: pentatricopeptide repeat-containing protein At1g08070, chloroplastic-like [Nelumbo nucifera]
MSTRG.14410	1.9	1.72	2.03	2.65	2.09	2.22	121	85	96	138	114	122	PCMP-H44	pentatricopeptide repeat-containing protein At2g45350, chloroplastic [Amborella trichopoda]
MSTRG.14413	2.55	3.07	3	2.72	2.87	2.62	215.71	183.94	164.92	164.41	201.58	182.8	pol	retrotransposon-related protein [Trifolium pratense]
MSTRG.14414	1.64	1.19	1.37	1.9	1.34	1.73	239.29	134.06	148.08	225.59	166.42	216.2	pol	retrotransposon-related protein [Trifolium pratense]
MSTRG.14418	135.23	122.94	122.44	172.87	145.16	157.39	2674	1881	1795	2793	2455	2677	At1g77710	ubiquitin-fold modifier 1 [Amborella trichopoda]
MSTRG.14427	5.84	7.55	9.96	10.54	8.81	10.62	333	333	421	491	430	521	PCMP-H40	pentatricopeptide repeat-containing protein At4g21065-like [Quercus lobata]
MSTRG.14440	58.46	74.3	61.38	42.89	46.16	45.75	1398	1374.56	1092	798.99	899	895	NPF8.1	protein NRT1/ PTR FAMILY 8.3-like [Carica papaya]
MSTRG.1446	12.63	5.2	4.16	8.15	8.78	8.52	225	81	101	123	123	138	--	-
MSTRG.14479	9.17	12.68	9.91	10.14	7.97	10.45	156	167	125	141	116	153	--	HrpN-interacting protein from Malus [Malus domestica]
MSTRG.14491	3.15	3.61	4.29	3.38	3.7	3.53	221	196	223	194	222	213	PCMP-H81	pentatricopeptide repeat-containing protein [Cinnamomum micranthum f. kanehirae]
MSTRG.14495	9.47	24.69	39.97	194.79	46.19	110.78	512	1032	1601.13	8606	2136	5152	HSP83A	heat shock protein 83 [Phoenix dactylifera]
MSTRG.14503	5.38	4.41	6.04	4.33	3.94	4.61	126	80	105	83	79	93	At3g24670	ubiquitin-associated /TS-N domain-containing protein, partial [Zamia integrifolia]
MSTRG.14506	41.04	42.73	34.15	73.45	36.27	44.6	906	730	559	1325	685	847	RABC1	ras-related protein RABC1 [Amborella trichopoda]
MSTRG.14509	11.08	13.46	11.38	14.66	12.41	11.79	398	374	303	430	381	364	DDA1	BnaA04g11200D [Brassica napus]
MSTRG.14517	7.58	11.47	7.68	8.94	7.9	7.76	526	616	395	507	469	463	RPL6	PREDICTED: 60S ribosomal protein L6, mitochondrial [Cucumis melo]
MSTRG.14519	0.58	1.23	1.97	1.07	1.11	0.68	8	13	20	12	13	8	--	UBN2 domain-containing protein, partial [Cephalotus follicularis]
MSTRG.14568	0.87	0.56	0.42	2.35	1.96	2.23	14	7	5	31	27	31	--	-
MSTRG.14576	1.68	2.26	2.85	2.65	3.06	2.75	101	105	127	130	157	142	PCMP-H40	pentatricopeptide repeat protein 78, partial [Funaria hygrometrica]
MSTRG.14586	3.12	3.11	5.04	4.93	3.3	3.86	75	58	90	97	68	80	MAN7	PREDICTED: mannan endo-1,4-beta-mannosidase 7 [Prunus mume]
MSTRG.1459	0.37	0.86	2.23	0.87	0.44	0.14	15.12	26.83	66.94	28.9	15.16	4.8	ag1	BIS3 [Ginkgo biloba]
MSTRG.1460	6.54	10.39	21.85	3.38	6.31	6.6	268.08	329.22	663.51	113.26	221.11	232.43	ag1	BIS3 [Ginkgo biloba]
MSTRG.14606	286.88	345.71	311.27	329.3	323.05	344.76	8984	8377	7227	8426	8653	9287	At5g02240	Sanguinarine reductase [Capsicum annuum]
MSTRG.14614	1.14	0.43	0.72	0.98	1.64	1.48	17	5	8	12	21	19	--	allyl alcohol dehydrogenase-like protein [Arabidopsis thaliana]
MSTRG.14626	20.2	19.41	18.95	22.19	19.63	18.35	604	449	420	542	502	472	--	AT5G11810-like protein, partial [Ginkgo biloba]
MSTRG.1463	48.78	65.06	54.71	42.59	38.58	37.39	813	839	676	580	550	536	PNSB3	photosynthetic NDH subunit of subcomplex B 3 [Carex littledalei]
MSTRG.14644	32.5	33.07	73.03	48.91	53.04	44.15	657	515	1090	801	909	761	--	-
MSTRG.14648	24.13	24.9	23.86	25.2	25.45	24.51	491	392	360	419	443	429	S-RBP11	small RNA-binding protein 11, chloroplastic [Prosopis alba]
MSTRG.14664	53.73	55.12	50.88	65.16	58.16	63.11	2628	2086	1845	2604	2433	2655	--	BRI1-KD interacting protein [Phaseolus vulgaris]
MSTRG.1471	22.72	22.69	23.94	24.43	21.03	22.74	600.24	463.83	468.94	527.29	475.14	516.76	ISS1	aromatic aminotransferase ISS1-like isoform X2 [Phoenix dactylifera]
MSTRG.14718	2.4	1.91	3.31	1.07	1.11	1.21	375	231	384	137	148	163	--	-
MSTRG.14730	3.47	4.35	5.61	5.58	4.34	4.43	70	68	84	92	75	77	--	Replication factor A [Macleaya cordata]
MSTRG.14732	44.69	50.39	57.89	85.16	66.54	74.91	1160	1012	1114	1809	1478	1674	--	PREDICTED: zinc finger protein GIS2-like [Musa acuminata subsp. malaccensis] [Musa acuminata]
MSTRG.14734	4.56	3.18	4.34	1.15	1.93	1.17	69	37	50	17	24	18	--	-
MSTRG.14746	1.88	1.74	1.7	1.74	2.97	2.87	82	59	55	62	111	108	IAMT1	indole-3-acetate O-methyltransferase 1-like [Glycine soja]
MSTRG.14748	69.2	52.81	75.95	99.35	75.65	78.57	1982.12	1170.29	1612.72	2324.92	1853.13	1935.73	PU1	PREDICTED: polyubiquitin [Prunus dulcis]
MSTRG.14765	57.06	48.95	48.12	56.87	51.84	54.9	830	551	519	676	645	687	--	Os03g0724500, partial [Oryza sativa Japonica Group]
MSTRG.14776	1.3	2.01	0.71	8.05	6.31	6.04	21	25	8	84	68	66	--	-
MSTRG.14804	98.3	134.16	98.66	59.53	80.89	79.39	2411	2546	1794	1193	1697	1675	PNSL1	photosynthetic NDH subunit of lumenal location 1, chloroplastic isoform X1 [Amborella trichopoda]
MSTRG.14808	0	0.09	0.09	1.19	2.21	2	0	1	1	13.95	27	24.59	N	NBS/LRR, partial [Pinus taeda]
MSTRG.14813	4.74	6.24	5.96	7.81	6.91	7.32	391	398	364	526	487	519	PCMP-H42	pentatricopeptide repeat-containing protein At1g11290, chloroplastic-like [Physcomitrella patens]
MSTRG.14826	13.28	15.3	15.7	13.68	11.69	16.9	202	180	177	170	152	221	--	hexose transporter [Trema orientale]
MSTRG.14827	10	9.7	10.02	19.18	12.58	17.23	274	199	203	438	287	397	At5g53940	Yippee-like protein [Apopellia endiviifolia (species B)]
MSTRG.1483	0.45	1.04	0.32	1.33	1.28	1.76	3.37	6	1.76	8.07	8.13	11.24	efbA	ribosome assembly protein 1-like [Pistacia vera]
MSTRG.14835	25.03	15.21	31.83	35.83	37.81	31.97	1225	576	1155	1433	1583	1346	UFC	PREDICTED: protein UPSTREAM OF FLC [Gossypium arboreum]
MSTRG.14842	3.36	3.28	3.87	3.25	3.88	3.33	203	153	173	160	200	173	PCMP-H24	pentatricopeptide repeat-containing protein At4g02750 isoform X2 [Morus notabilis]
MSTRG.14844	0.21	3.21	0	0	0.12	0	2	24	0	0	1	0	--	-
MSTRG.14869	5.16	4.62	5.93	2.38	3.11	3.74	101	70	86	38	52	63	--	-
MSTRG.14873	8.73	9.89	12.88	11.64	9.69	8.64	294.61	258.23	322.11	320.83	279.73	250.76	UBQ4	PREDICTED: polyubiquitin isoform X1 [Pyrus x bretschneideri]
MSTRG.14878	3.35	3.93	5.14	5.36	4.94	5.4	240	218	273	314	303	333	PCMP-H40	pentatricopeptide repeat-containing protein [Cinnamomum micranthum f. kanehirae]
MSTRG.14885	23.85	13.6	27.16	13.38	22.94	20.88	984.31	434.22	831.07	451.31	809.77	741.33	CSE	caffeoylshikimate esterase-like [Ananas comosus]
MSTRG.14896	1.22	0.36	0.52	2.98	1.16	2.77	22	5	7	44	18	43	--	nuclear export mediator factor NEMF [Pyrus ussuriensis x Pyrus communis]
MSTRG.14917	51.35	58.37	63.19	59.18	64.36	62.83	12289	10809	11212	11574	13175	12936	--	-
MSTRG.14919	24.26	26.1	18.1	26.28	19.14	21.75	1908	1545	1049	1681	1301	1481	--	-
MSTRG.14930	86.98	80.36	80.4	100.87	85.88	100.02	1659	1186	1137	1572	1401	1641	--	unknown [Picea sitchensis]
MSTRG.14935	0.9	1.41	1.04	3.22	2.66	2.31	28	34	24	82	71	62	--	-
MSTRG.1494	21.02	28.79	20.64	28.29	22.57	24.76	452	479	329	497	415	458	MYCBP	C-Myc-binding protein homolog isoform X3 [Amborella trichopoda]
MSTRG.14956	0.37	0.79	0.78	2.91	1.07	1.8	12	20	19	78	30	51	--	BnaAnng17250D [Brassica napus]
MSTRG.14982	54.76	59.43	62.83	85.87	66.87	69.74	2197	1845	1869	2815	2295	2407	--	AT1G17665-like protein [Monsonia emarginata]
MSTRG.14993	45.53	19.61	25.52	12.68	17.59	16.48	681	227	283	155	225	212	--	-
MSTRG.14996	139.58	131.85	99.82	60.14	57.74	57.78	3317	2423	1759	1165	1170	1176	--	-
MSTRG.14997	2.64	8.37	1.19	0.81	1.93	1.34	48	118	16	12	30	21	--	-
MSTRG.14998	3.7	2.15	3.49	3.17	2.48	4.03	80	36	56	56	46	75	--	-
MSTRG.14999	25.98	33.88	31.08	29.23	24.14	26.58	434	438	385	399	345	382	--	cytoplasmic tRNA 2-thiolation protein 1-like protein [Gossypium australe]
MSTRG.15002	21.91	23.88	25.27	33.89	27.37	28.63	773	652	661	977	826	869	RD21B	Cysteine proteinase [Nymphaea thermarum]
MSTRG.15031	57.34	50.01	57.29	59.03	58.97	57.13	3931	2653	2912	3307	3458	3369	RH37	PREDICTED: DEAD-box ATP-dependent RNA helicase 37 [Vitis vinifera]
MSTRG.15152	20.71	20.78	15.84	7.49	10.9	14.06	291	226	165	86	131	170	--	probable inactive serine/threonine-protein kinase slob1 [Quercus suber]
MSTRG.15161	21.72	22.42	18.5	19.9	20.88	19.69	618	494	393	461	507	483	--	-
MSTRG.15171	16.78	19.76	24.09	34.9	30.53	34.03	685	624	729	1164	1066	1195	--	Extra-large GTP-binding protein 3 [Cinnamomum micranthum f. kanehirae]
MSTRG.15173	2.86	3.91	2.72	2.73	2.98	2.74	108	114	76	84	96	89	--	Leucine-rich repeat-containing protein [Actinidia chinensis var. chinensis] [Actinidia chinensis]
MSTRG.15211	2.81	3.7	3.49	4.41	3.95	3.94	213	217	196	273	256	257	EMB2758	pentatricopeptide repeat protein 65 [Funaria hygrometrica]
MSTRG.15213	24.49	28.46	26.58	36.76	25.53	30.42	636	573	514	779	568	681	--	Rab5-interacting [Corchorus olitorius]
MSTRG.15240	6.35	6.65	6.79	7.96	6.64	8.33	444	360	352	455	397	501	IAA33	auxin-responsive protein IAA33 [Ziziphus jujuba]
MSTRG.15247	3.21	3.1	2.83	2.96	2.97	3.22	139	104	91	105	110	120	--	PREDICTED: salutaridine reductase-like [Pyrus x bretschneideri]
MSTRG.15290	1.24	1.31	0.64	121.66	18.97	43.57	17.65	14.46	6.71	1415.36	231.04	533.67	--	Abscisic stress-ripening protein 3 [Ananas comosus]
MSTRG.15291	3.16	1.16	5.38	186.24	26.58	53.59	37.2	10.54	47.02	1794.07	268.08	543.52	--	Abscisic stress-ripening protein 3 [Ananas comosus]
MSTRG.15293	0	0	0	18.83	3.06	7.28	0	0	0	172.85	29.41	70.38	--	Abscisic stress-ripening protein 3 [Ananas comosus]
MSTRG.15295	1.86	2.32	6.13	105.43	19.52	41.89	29.94	29	73.37	1389.6	269.27	581.31	ASR1	Abscisic stress-ripening protein 3 [Ananas comosus]
MSTRG.15299	1.38	0	2.92	0.5	0	0	15	0	23.48	4.47	0	0	ASR1	Abscisic stress-ripening protein 3 [Ananas comosus]
MSTRG.15300	1.59	1.63	3.02	146.8	22.46	50.81	17.65	12	23.23	1211.08	191.4	443.59	--	Abscisic stress-ripening protein 3 [Ananas comosus]
MSTRG.15329	9.52	9.76	8.75	19.13	16.47	12.67	179	142	122	294	265	205	NRPB9A	DNA-directed RNA polymerases II IV and V subunit 9A [Nymphaea thermarum]
MSTRG.15346	4.46	4.37	4.3	5.22	6.04	5.76	207	157	148	198	240	230	mrnC	Mini-ribonuclease 3 [Glycine soja]
MSTRG.15418	2.1	4.3	2.63	0.88	1.54	1.85	70	111	65	24	44	53	AHL10	AT-hook motif nuclear-localized protein 10-like [Nymphaea colorata]
MSTRG.15432	3.55	4.59	2.75	1.81	1.96	1.53	89	89	51	37	42	33	TSA1	tryptophan synthase alpha chain [Jatropha curcas]
MSTRG.15438	8.79	10.58	8.45	7.79	6.73	5.76	87	81	62	63	57	49	At5g11960	probable magnesium transporter NIPA9 isoform X3 [Glycine max]
MSTRG.15443	17.58	14.89	12.39	13.02	15.61	15.69	1122	735	586	679	852	861	--	-
MSTRG.15462	14.81	19.44	16	13.38	15.08	13.72	256	260	205	189	223	204	--	PREDICTED: PTB [Prunus dulcis]
MSTRG.15465	31.05	33.97	32.39	16.86	21.08	22	430.65	364.5	333	191	250	262.44	FPGS2	folylpolyglutamate synthase-like isoform X4 [Glycine soja]
MSTRG.15466	155.88	90.86	137.56	169.21	135.88	133.46	4461.43	2012.26	2918.95	3957.16	3326.35	3285.74	UBI11	PREDICTED: polyubiquitin [Prunus dulcis]
MSTRG.15467	0.35	0.46	0.2	0.14	0.71	0	6.66	5.9	2.52	2.46	12.32	0	SUBI-1	Polyubiquitin [Glycine soja]
MSTRG.15469	6.18	5.31	5.19	8.55	6.46	5.81	256.99	170.71	160.1	290.63	229.94	207.72	GAUT1	polygalacturonate 4-alpha-galacturonosyltransferase isoform X4 [Amborella trichopoda]
MSTRG.15491	48.19	49.54	50.61	58.91	52.75	57.38	831	661	647	830	778	851	COX5C	cytochrome c oxidase subunit 5C-like [Amborella trichopoda]
MSTRG.15522	4.87	6.18	5.51	7.5	6.01	5.66	217	213	182	273	229	217	ALP1	protein ANTAGONIST OF LIKE HETEROCHROMATIN PROTEIN 1 [Elaeis guineensis]
MSTRG.15531	2.64	2.2	2.7	2.34	2.39	1.83	62	40	47	45	48	37	--	-
MSTRG.15542	11.05	10.92	10.95	12.22	12.18	12.76	591	452	434	534	557	587	CDC73	RNA polymerase II accessory factor [Macleaya cordata]
MSTRG.15563	46.04	46.15	49.6	68.75	62.79	60.77	1993	1546	1592	2432	2325	2263	NUP50B	nuclear pore complex protein NUP50A-like [Herrania umbratica]
MSTRG.15567	11.53	11.84	12.12	21.1	13.18	15.75	256	204	200	383	251	301	Alg14	PREDICTED: UDP-N-acetylglucosamine transferase subunit ALG14 homolog [Capsicum annuum]
MSTRG.15589	4.18	6.9	4.87	3.22	3.21	3.41	111	142	96	70	73	78	UVR3	(6-4)DNA photolyase-like [Brassica napus]
MSTRG.15633	22.3	56.32	16.17	110.78	83.71	97.44	320	616	176	1283	1016	1190	--	-
MSTRG.15634	5.29	10.28	7.91	28.97	11.31	17.8	92	138	102	395	161	254	--	-
MSTRG.15635	6.75	6.95	4.39	10.33	6.15	6.07	172	137	83	215	134	133	--	-
MSTRG.15659	599.06	528.35	560.56	758.16	720.92	817.88	7334	5005	5088	7584	7549	8613	tma7	translation machinery-associated protein 7 isoform X1 [Arabidopsis lyrata subsp. lyrata] [Arabidopsis lyrata]
MSTRG.1567	192.08	164.29	160.78	186.03	169.21	180.06	4462	2953	2769	3531	3362	3598	UBC28	PREDICTED: ubiquitin-conjugating enzyme E2-17 kDa [Vitis vinifera]
MSTRG.15749	119.79	103.31	106.83	108.1	99.83	110.3	1957	1306	1294	1443	1395	1550	--	chlorophyll a-b binding protein 13 [Hibiscus syriacus]
MSTRG.15753	1.79	1.87	2.45	2.05	2.39	2.37	127	103	129	119	145	145	PCMP-H40	pentatricopeptide repeat-containing protein At4g13650 [Elaeis guineensis]
MSTRG.15758	2.82	1.58	2.37	1.56	4.72	2.19	73	33	45	35	105	50	--	PREDICTED: UPF0481 protein At3g47200-like [Juglans regia]
MSTRG.15776	2.7	4.03	2.41	2.93	2.1	2.08	71	82	47	63	47.22	47	--	unknown [Picea sitchensis]
MSTRG.15777	10.82	9.69	6.64	9.46	7.15	9.45	189	131	86	135	106.78	142	--	DNA helicase [Actinidia chinensis var. chinensis] [Actinidia chinensis]
MSTRG.1578	37.75	41.96	41.19	35.12	36.23	38.26	591.88	509	478.84	449.97	485.82	515.99	--	Protein Pet [Trema orientale]
MSTRG.15784	12.06	9.17	7.07	10.29	7.41	10.06	110.41	65	48	77	58	79.27	At5g40670	cystinosin homolog [Asparagus officinalis]
MSTRG.15798	13.84	15.01	15.55	28.27	18.07	21.36	299	251	249	499	334	397	--	2-methoxy-6-polyprenyl-1,4-benzoquinol methylase [Actinidia chinensis var. chinensis] [Actinidia chinensis]
MSTRG.1580	106.59	85.36	105.94	108.96	79.11	95.8	1851	1147	1364	1546	1175	1431	Os05g0169000	thioredoxin H-type [Hymenophyllum caudiculatum]
MSTRG.15811	6.3	4.74	4.41	3.81	3.36	1.95	79	46	41	39	36	21	--	-
MSTRG.15812	1337.01	897.91	1184.3	502.3	572.15	545.09	109304	56812.6	72022.4	33639.3	40098.6	38431.1	--	-
MSTRG.15813	128.72	75.86	117.44	115.51	123.95	117.17	10993.8	5013.69	7436.55	8061.08	9054.86	8608.51	--	-
MSTRG.15814	749.14	601.03	924.21	1061.8	932.43	997.88	67699	42026.7	61921	78401.6	72071.5	77568.4	--	-
MSTRG.15825	6.22	6.7	6.29	7.77	6.97	5.2	96	80	72	98	92	69	--	cysteine-rich TM module stress tolerance protein [Arabidopsis thaliana]
MSTRG.15838	2.15	2.42	3.35	3.47	2.58	3.28	122	106	141	161	125	160	PCMP-H53	pentatricopeptide repeat-containing protein At3g12770-like isoform X1 [Physcomitrella patens]
MSTRG.15842	19.86	13.26	20.53	33.3	26.4	25.65	914	474	702	1254	1040	1018	NAC053	NAC domain-containing protein 53 [Pinus taeda]
MSTRG.1587	6.8	6.25	3.71	4.95	3.95	5.14	163	116	66	97	81	106	--	Cox19-like CHCH family protein [Theobroma cacao]
MSTRG.15894	119.19	88.19	80.81	110.21	100.62	103.19	2033	1164	1022	1536	1468	1514	--	-
MSTRG.15911	36.48	45.13	29.91	42.87	32.23	33.85	352	337	214	338	266	281	--	SCO-spondin like [Actinidia chinensis var. chinensis] [Actinidia chinensis]
MSTRG.16009	59.67	55.69	59.16	64.47	52.11	61.6	1170	845	860	1033	874	1039	IMP3	U3 small nucleolar ribonucleoprotein protein IMP3 isoform X1 [Amborella trichopoda]
MSTRG.1602	2.89	4.41	3.9	9.24	6.83	8.78	44	52	44	115	89	115	ier3ip1	PREDICTED: immediate early response 3-interacting protein 1 [Vitis vinifera]
MSTRG.16089	0.44	1.32	0.63	2.74	4.07	3.15	26	61	28	134	208	162	RUN1	TMV resistance protein N-like [Ipomoea triloba]
MSTRG.16094	12.41	9.74	9.34	13.63	11.08	13.85	224	136	125	201	171	215	--	-
MSTRG.16097	62.96	66.53	47.2	24.66	34.43	36.53	2078	1699	1155	665	972	1037	--	unknown [Picea sitchensis]
MSTRG.161	2.36	0.38	0.91	0.09	0.54	0.95	32.64	4.08	9.32	1.04	6.44	11.24	KO	CYP701A59 [Taxus chinensis]
MSTRG.16108	68.12	67.5	56.34	63.15	61.71	72.55	977	749	599	740	757	895	--	fiber protein fb11 [Cinnamomum micranthum f. kanehirae]
MSTRG.16120	172.16	204.11	137.02	162.52	143.91	139.49	2554	2343	1507	1970	1826	1780	--	-
MSTRG.16130	4.81	4.41	5.54	2.14	1.74	2.34	55	39	47	20	17	23	ALKBH2	DNA oxidative demethylase ALKBH2-like [Papaver somniferum]
MSTRG.16153	12.17	11.93	13.77	11.6	13.01	10.66	199	151	167	155	182	150	At4g33100	Mitochondrial distribution/morphology family 35/apoptosis [Macleaya cordata]
MSTRG.16168	2.44	2.4	2.51	2.77	2.24	2.03	42	32	32	39	33	30	--	Single myb histone 3 [Ananas comosus]
MSTRG.16169	49.82	53.76	49.71	62.17	52.29	58.32	861	719	637	878	773	867	LSM3A	Sm protein LSM3B [Spatholobus suberectus]
MSTRG.16170	51.94	40.35	47.31	28.05	37	36.04	1567	937	1056	689	953	933	--	UspA [Macleaya cordata]
MSTRG.16173	3.34	4.31	4.24	4.79	2.93	5.75	52	52	49	61	39	77	--	-
MSTRG.162	39.82	57.27	41.59	9.74	12.13	9.51	1833.64	2021.93	1417.45	362.45	471	368	KO	cytochrome P450 CYP701A24 [Picea glauca]
MSTRG.16209	1734.18	1455.96	1373.6	560.92	1063.51	955.71	48270	31380	28365	12768	25341	22901	GDCSPB	glycine dehydrogenase decarboxylating, mitochondrial [Cinnamomum micranthum f. kanehirae]
MSTRG.16238	5.19	12.1	4.06	8.4	6.82	6.41	81	146	47	107	91	86	MYB1	MYB-like transcription factor [Nymphaea thermarum]
MSTRG.16240	12.04	13.36	10.55	14.03	11.36	11.39	311	267	202	296	251	253	immp2l	mitochondrial inner membrane protease subunit 2 [Amborella trichopoda]
MSTRG.16242	24.28	20.16	20.94	28.71	23.15	24.9	726.37	466.63	464.38	701.71	592.31	640.73	--	unknown [Picea sitchensis]
MSTRG.16250	6.01	4.73	7.2	6.04	5.75	5.55	803	490	714	661	659	639	At5g08310	Pentatricopeptide repeat-containing protein precursor [Actinidia chinensis var. chinensis] [Actinidia chinensis]
MSTRG.16254	14.65	17.55	13.78	16.7	17.13	17.19	218	202	152	203	218	220	--	PREDICTED: COX assembly mitochondrial protein 2 homolog isoform X1 [Tarenaya hassleriana]
MSTRG.16312	11.6	5.41	6.2	6.29	8.73	7.72	255	92	101	113	164	146	AGL1	DAL5 [Pinus tabuliformis]
MSTRG.16321	27.92	28.91	27.63	34.59	28.47	34.32	578	463	424	585	504	611	--	Transmembrane protein, partial [Parasponia andersonii]
MSTRG.16325	0.19	0	0.25	0	0	0	2	0	2	0	0	0	--	Acyl-CoA oxidase [Handroanthus impetiginosus]
MSTRG.16367	100.98	112.36	129.66	118.71	85.41	102.56	1978	1703	1883	1900	1431	1728	--	Trigger factor like [Actinidia chinensis var. chinensis] [Actinidia chinensis]
MSTRG.16378	2.75	3.02	3.73	2.02	1.8	2.75	200	170	201	120	112	172	PCMP-H40	pentatricopeptide repeat-containing protein [Cinnamomum micranthum f. kanehirae]
MSTRG.16400	2.63	3.18	4.52	0.5	0.16	0.32	38.43	36	49	6	2	4	--	hypothetical protein KFL_001880120 [Klebsormidium nitens]
MSTRG.16439	14.29	12.86	12.34	9.8	10.11	11.56	214	149	137	120	129.48	149	--	transmembrane protein 33 homolog [Amborella trichopoda]
MSTRG.1645	2.62	7.02	3.47	0.59	0.96	1.24	54	112	53	10	17	22	--	-
MSTRG.16452	2.09	1.47	1.38	1.82	1.53	1.3	131	71	64	93	82	70	--	-
MSTRG.1649	3.63	6.45	2.92	3.14	2.75	2.44	292	401	174	206	189	169	IRK	PREDICTED: probable LRR receptor-like serine/threonine-protein kinase IRK [Nelumbo nucifera]
MSTRG.16501	0.78	0	0.75	1.5	0.26	0.52	7	0	5	11	2	4	--	-
MSTRG.16507	8.68	9.31	7.11	14.49	10.56	12.41	275	228	167	375	286	338	--	-
MSTRG.1654	0	0	0	0	0.27	0.68	0	0	0	0	2	5	--	-
MSTRG.16576	0.27	3.74	3.4	1.37	14.32	9.18	4.13	44.12	38.42	17.05	186.53	120.17	ANXA13	annexin A1 [Salvia splendens]
MSTRG.16577	1.52	4.42	3.88	8.05	23.9	21.76	8.42	19	16	36.53	113.57	104	--	PREDICTED: annexin D3 [Populus euphratica]
MSTRG.16604	13.44	12.59	13.91	24.59	19.43	21.65	469	340	360	701	580	650	--	holocarboxylase synthetase [Cinnamomum micranthum f. kanehirae]
MSTRG.16653	0.64	1.95	0.08	1.35	1.02	0.88	11	26	1	19	15	13	At1g64760	glucan endo-1,3-beta-glucosidase 8-like [Prosopis alba]
MSTRG.16655	13.32	9.96	9.53	7	10.13	8.35	873	505	463	375	568	471	SPL12	SPL2 [Pinus tabuliformis]
MSTRG.16679	2.29	2.67	2.9	2	2.66	1.77	33	28	28	21	32	21	--	Golgin subfamily A member like [Actinidia chinensis var. chinensis] [Actinidia chinensis]
MSTRG.16682	4.37	2.48	1.25	2.94	2.18	2.65	109.81	48.28	23.31	60.48	46.91	57.21	WRKY51	probable WRKY transcription factor 50 [Arabidopsis lyrata subsp. lyrata] [Arabidopsis lyrata]
MSTRG.16696	10.4	10.19	11.9	10.65	11.52	12.24	900	681	759	756	857	912	--	-
MSTRG.16709	1.03	4.91	3.76	0.78	2.54	2.17	48.42	178.08	130.72	29.8	101.68	87.41	ABCC3	ABC transporter C family member 3 [Morus notabilis]
MSTRG.16722	3.19	4.08	2.51	4.04	3.24	3.43	91	90	53	94	79	84	IBR5	protein-tyrosine-phosphatase IBR5-like [Olea europaea var. sylvestris] [Olea europaea]
MSTRG.16731	0.89	0.46	0.36	0.87	0.83	0.93	10	4	3	8	8	9	--	D-aminoacyl-tRNA deacylase [Nymphaea thermarum]
MSTRG.1675	21.76	20.51	20.86	17.83	22.6	23.47	484	353	344	324	430	449	KINB2	PREDICTED: SNF1-related protein kinase regulatory subunit beta-3 isoform X1 [Nelumbo nucifera]
MSTRG.16753	495.32	526.97	693.13	752.73	747.85	800.35	7766	6393	8057	9643	10029	10794	--	-
MSTRG.16779	36.16	30.75	35.08	19.34	26.62	25.16	2675	1760	1924	1169	1684	1601	PCMP-H42	PpPPR_98 [Physcomitrella patens]
MSTRG.16792	35.25	39.12	40.66	52.1	45.96	45.63	573	492	490	692	639	638	NOI4	RPM1-interacting protein 4 isoform X1 [Cinnamomum micranthum f. kanehirae]
MSTRG.16816	2.21	2.38	3.07	3.17	3.01	3.02	162	135	167	190	189	191	PCMP-H24	pentatricopeptide repeat-containing protein At4g37170 [Nymphaea colorata]
MSTRG.16818	2.65	3.56	3.81	3.65	3.72	3.9	184	191	196	207	221	233	PCMP-H81	pentatricopeptide repeat-containing protein At5g04780-like [Herrania umbratica]
MSTRG.16832	16.54	23.93	17.14	16.72	17.92	15.53	436	488	335	360	404	352	PPRD1	3-oxo-5-alpha-steroid 4-dehydrogenase 2-like [Quercus suber]
MSTRG.16854	2.18	0.92	1.57	1.74	1.6	2.3	43	14	23	28	27	39	--	endonuclease-reverse transcriptase, partial [Trebouxia sp. A1-2]
MSTRG.1687	66.63	67.49	61.05	59.06	56.33	57.96	957	750	650	693	692	716	--	PREDICTED: ubiquinol-cytochrome c reductase complex 6.7 kDa protein [Nelumbo nucifera]
MSTRG.16874	4.34	6.46	5.09	6.72	5.85	9.24	53	61	46	67	61	97	--	D-alanine aminotransferase [Actinidia chinensis var. chinensis] [Actinidia chinensis]
MSTRG.16899	6.39	7.03	8.92	8.58	7.47	7.71	452	385	468	496	452	469	PCMP-H42	pentatricopeptide repeat-containing protein At4g13650 [Elaeis guineensis]
MSTRG.16905	35.24	38.09	36.06	60.98	35.29	42.93	845	717	636	1190	728	882	UBC4	ubiquitin-conjugating enzyme E2-23 kDa isoform X2 [Selaginella moellendorffii]
MSTRG.16925	9.24	9.32	7.07	4.86	4.57	4.03	291	227	165	125	123	109	--	lipoate-protein ligase A [Vigna unguiculata]
MSTRG.16943	2.72	2.03	2.35	4.05	3.66	4.35	279	161	179	339	321	384	--	transposable element gene [Prunus dulcis]
MSTRG.16950	0.83	1.61	0.89	1.12	0.97	1.45	10	15	8	11	10	15	--	-
MSTRG.16968	1.9	2.51	3.07	5.25	3.62	3.47	51	52	61	115	83	80	--	Tubulin glycylase [Actinidia chinensis var. chinensis] [Actinidia chinensis]
MSTRG.17012	5695	4245.01	4428.59	2809.73	3583.25	3019.46	70659	40753	40737	28484	38026	32225	EMB30	RecName: Full=Metallothionein-like protein EMB30 [Picea glauca]
MSTRG.1702	1.12	6.17	1.37	1.68	1.42	1.95	22	94	20	27	24	33	SWEET3B	bidirectional sugar transporter SWEET3-like [Coffea arabica]
MSTRG.17022	4.73	4.49	7.71	12.87	16.47	13.7	274.96	201.59	332.14	611.59	819.6	684.4	At5g49770	PREDICTED: probable leucine-rich repeat receptor-like protein kinase At5g49770 [Prunus mume]
MSTRG.17025	11.29	6.76	11.01	4.32	8.11	6.24	809.15	374.6	584.83	252.87	497.15	384.64	At5g49770	PREDICTED: probable leucine-rich repeat receptor-like protein kinase At5g49770 [Eucalyptus grandis]
MSTRG.17032	7.63	8.48	10.05	9.12	7.26	8.87	43	37	42	42	35	43	--	-
MSTRG.1705	2.22	2.61	1.87	1.91	1.72	1.4	98	89	61	69	65	53	--	-
MSTRG.17073	18.62	15.67	17.38	25.58	21.29	22.59	367	239	254	412	359	383	trappc4	trafficking protein particle complex subunit 4 isoform X2 [Amborella trichopoda]
MSTRG.17075	5.06	6.99	4.51	3.54	3.5	3.44	147	157	97	84	87	86	PCMP-H85	pentatricopeptide repeat-containing protein At1g11290, chloroplastic-like isoform X1 [Physcomitrella patens]
MSTRG.17078	2.28	2.04	2.13	2.79	2.81	2.18	39	27	27	39	41	32	--	Ribosomal RNA small subunit methyltransferase E [Theobroma cacao]
MSTRG.17101	5.19	5.12	5.82	5.77	4.14	5.64	297	227	247	270	203	278	--	-
MSTRG.17118	11.62	25.19	6.78	3.75	2.41	3.98	298.03	499.78	128.82	78.65	52.88	87.76	Kdsr	3-dehydrosphinganine reductase TSC10A [Selaginella moellendorffii]
MSTRG.17122	18.84	35.57	20.63	15.04	18.7	14.59	558.19	815.55	453.21	364.21	474.03	371.92	Kdsr	3-dehydrosphinganine reductase TSC10A [Selaginella moellendorffii]
MSTRG.17123	45.81	35.98	43.68	46.04	40.52	41.99	1068	649	755	877	808	842	ZMAT2	zinc finger matrin-type protein 2-like [Chenopodium quinoa]
MSTRG.17134	4.92	10.26	6.08	4.23	6.7	4.65	62	101	57	44	73	51	--	-
MSTRG.17135	9.56	9.75	10.28	10.74	9.43	12.03	256	202	204	235	216	277	--	SANT/Myb domain-containing protein [Cinnamomum micranthum f. kanehirae]
MSTRG.1716	11.55	13.51	8.91	8.64	9.22	12.26	126	114	72	77	86	115	--	-
MSTRG.17168	17.97	25.9	18.75	6.59	10.8	9.46	424	473	328	127	218	192	FKBP16-1	PREDICTED: peptidyl-prolyl cis-trans isomerase FKBP16-1, chloroplastic isoform X2 [Capsicum annuum]
MSTRG.17184	44.52	54.71	49.81	62.04	50.61	61.25	469	446	389	534	456	555	RPL39A	60S ribosomal protein L39-1 [Pyrus ussuriensis x Pyrus communis]
MSTRG.17187	31.97	31.3	35.38	47.4	42.25	44.99	936	709	768	1134	1058	1133	At5g40530	ribosomal RNA-processing protein 8 [Pinus massoniana]
MSTRG.1720	17.36	17.46	17.93	20.63	17.24	20.78	239	186	183	232	203	246	--	transmembrane protein [Gossypium australe]
MSTRG.17210	6.74	13.27	36.96	14.17	5.54	11.32	82.32	125.48	334.92	141.55	57.93	119.02	--	-
MSTRG.17211	1.48	3	9.16	20.96	9.5	13.13	57.68	90.52	265.08	668.45	317.07	440.98	--	-
MSTRG.17218	6.05	9.02	6.97	8.76	5.42	6.78	137	158	117	162	105	132	GLY3	PREDICTED: persulfide dioxygenase ETHE1 homolog, mitochondrial isoform X2 [Gossypium arboreum]
MSTRG.17228	2.79	5.63	2.73	12.58	17.27	14.97	68.51	106.84	49.77	252.36	362.66	316.09	SDR2a	BSU5 [Pinus tabuliformis]
MSTRG.17247	0.9	1.12	1.8	1.55	1.66	1.17	31.57	30.22	46.61	44.42	49.65	35.22	7OMT	caffeic acid O-methyltransferase [Pinus taeda]
MSTRG.17271	14.37	20.18	14.21	35.37	20.01	21.6	334	363	245	672	398	432	LLG3	GPI-anchored protein LORELEI-like [Gossypium australe]
MSTRG.17286	19.08	23.83	39.13	13.76	28.16	27.72	89.91	86.88	136.68	52.96	113.5	112.34	--	-
MSTRG.17290	3.03	9.43	9.12	1.96	9.78	7.66	17	41	37.99	9	47	37	--	-
MSTRG.17342	6.22	4.56	7.3	8.14	6.66	6.2	377	214	328	403	345	323	PCMP-H53	pentatricopeptide repeat-containing protein At4g37170 [Nymphaea colorata]
MSTRG.17379	8.32	8.21	9.58	10.98	8.49	8.73	267	204	228	288	233	241	DHNAT1	1,4-dihydroxy-2-naphthoyl-CoA thioesterase 1 [Selaginella moellendorffii]
MSTRG.17381	2.53	3.06	2.25	1.52	1.82	2.06	47	44	31	23	29	33	--	-
MSTRG.1739	6.64	7.76	7.07	8.32	7.49	6.29	352	320	281	368	343	295	At5g26960	F-box/kelch-repeat protein At5g26960-like [Physcomitrella patens]
MSTRG.17391	0.93	2.41	1.26	1.14	0.95	1.08	8	16	8	8	7	8	--	-
MSTRG.17393	1.25	1.87	1.69	2.65	2.31	3.58	26	30	26	45	41	64	--	small nuclear ribonucleoprotein-associated protein B-like [Physcomitrella patens]
MSTRG.17401	1.46	2.58	2.59	2.26	2.96	2.23	19	26	25	24	33	25	--	heat shock factor-binding protein 1 [Selaginella moellendorffii]
MSTRG.17407	1.44	1.69	1.56	2.56	1.93	1.74	75	68	60	109	86	78	PCMP-H53	pentatricopeptide repeat-containing protein At2g13600 [Nymphaea colorata]
MSTRG.17424	6.17	6.08	7.7	4.04	4.54	5.32	99	77	91	51	61	75	HULK1	protein HUA2-LIKE 3 [Brassica rapa]
MSTRG.17480	26.3	23.69	19.44	27.83	23.55	19.04	578	403	317	500	443	360	Trappc1	trafficking protein particle complex subunit 1 [Rosa chinensis]
MSTRG.17486	37.97	33.53	40.73	48.13	43.95	45.99	1255	857	996	1290	1238	1294	CML21	probable calcium-binding protein CML21 [Phoenix dactylifera]
MSTRG.17491	8.89	16.89	10.41	6.63	12.77	12.35	471	692.88	409	287	579	563	TPS-3car1	terpene synthase 13 [Taiwania cryptomerioides]
MSTRG.1751	11.03	12.89	11.14	17.91	14.84	16.75	199	180	149	264	229	260	At3g50860	AP-3 complex subunit sigma-like isoform X1 [Physcomitrella patens]
MSTRG.17513	8.14	7.74	7.72	11.52	8.11	9.97	310	228	219	346	258	322	rpa43	DNA-directed RNA polymerase I subunit rpa43 isoform X2 [Amborella trichopoda]
MSTRG.17542	12.41	12.84	12.35	3.63	3.64	4.73	351	281	259	84	88	115	--	-
MSTRG.17558	1.72	2.01	2.48	1.91	2.01	1.57	167	151	179	152	167	131	PCMP-H32	LOW QUALITY PROTEIN: pentatricopeptide repeat-containing protein At3g24000, mitochondrial [Amborella trichopoda]
MSTRG.17568	28.44	22.82	18.8	23.22	23.93	25.78	649	403	318	433	467	506	RAD	radialis [Rhytidophyllum auriculatum]
MSTRG.17571	74.65	65.1	56.83	51.84	49.93	49.78	1304	880	736	740	746	748	At5g53940	Yippee-like protein [Apopellia endiviifolia (species B)]
MSTRG.17582	9.2	8.18	9.42	10.82	11	9.94	311	214	236	299	318	289	At4g18257	Cytochrom_B561 domain-containing protein [Cinnamomum micranthum f. kanehirae]
MSTRG.17617	5.38	4.76	5.52	5.03	4.57	4.85	860	589	655	658	625	668	--	mitochondrial import inner membrane translocase subunit TIM10 [Hibiscus syriacus]
MSTRG.17650	3.44	4.62	2.91	1.81	1.97	2.93	177	184	111	76	87	130	--	insulin-induced gene 1 protein [Ipomoea triloba]
MSTRG.1767	7.54	8.39	7.53	5.85	5.76	5.4	265	228	196	168	173	163	KPHMT2	3-methyl-2-oxobutanoate hydroxymethyltransferase 1 [Pyrus ussuriensis x Pyrus communis]
MSTRG.17677	590.12	502.8	705.15	943.03	954.8	972.73	39255.9	25880.2	34777.1	51256.8	54325.6	55659.9	--	PREDICTED: uncharacterized mitochondrial protein AtMg00810-like [Capsicum annuum]
MSTRG.17678	280.43	166.38	246.82	424.64	464.74	433.17	17455.1	8736.81	12089.9	18462.2	22365.4	21038.1	--	hypothetical protein [Ginkgo biloba]
MSTRG.17680	22.62	24.84	22.95	32.02	26.93	29.35	492	418	370	569	501	549	--	EKC/KEOPS complex, subunit Pcc1 [Corchorus olitorius]
MSTRG.17684	6.46	7.63	8.01	7.4	5.88	5.37	393	359	361	368	306	281	PCMP-H32	pentatricopeptide repeat-containing protein At5g46460, mitochondrial [Nymphaea colorata]
MSTRG.17707	3.12	3.95	2.96	3.12	3.12	3.82	464	455	327	380	397	489	CRK2	cysteine-rich receptor-like protein kinase 42 [Quercus lobata]
MSTRG.17728	21.31	17.46	18.4	27.03	22	23.95	803	509	514	832	709	776	MUB3	PREDICTED: membrane-anchored ubiquitin-fold protein 3-like isoform X2 [Nelumbo nucifera]
MSTRG.17761	4.73	4.77	3.54	8.77	9.72	9.16	159.26	123.79	88.61	243.26	284.32	267.01	Efl1	Elongation factor-like [Actinidia chinensis var. chinensis] [Actinidia chinensis]
MSTRG.17770	1	1.22	1.2	2.08	1.74	1.46	58	55	52	99	87	73	PCMP-H32	Pentatricopeptide repeat-containing protein [Nymphaea thermarum]
MSTRG.17787	0.67	0.46	0.28	0	0.7	0.1	3.73	2	1.16	0	3.34	0.47	--	-
MSTRG.17800	185.19	166.18	179.4	243.89	199.05	212.19	2431	1688	1746	2616	2235	2396	At2g23090	SERF family protein [Actinidia chinensis var. chinensis] [Actinidia chinensis]
MSTRG.17888	3.16	2.37	3.97	5.54	6.74	6.49	193	112	180	277	353	341	--	-
MSTRG.17897	15.22	10.89	17.36	3.05	9.38	7.21	225.8	124.96	190.99	36.99	118.97	91.97	APS1	PREDICTED: stem 28 kDa glycoprotein-like isoform X1 [Juglans regia]
MSTRG.17901	21.25	27.47	24.39	31.76	22.8	29.73	335	335	285	409	307.32	403	LSM2	sm-like protein LSM2 isoform X1 [Elaeis guineensis]
MSTRG.17906	2.7	2.76	3.67	2.95	2.43	3.69	185	146	186	165	142	217	PCMP-H73	pentatricopeptide repeat-containing protein At4g18520, chloroplastic [Citrus sinensis]
MSTRG.1792	0.66	1.02	0.71	2.89	1.54	1.99	5	6	4	18	10	13	--	-
MSTRG.17955	9.61	12.05	12.51	13.89	11.38	12.75	399	387	385	471	404	455	cnot9	Rcd1 [Macleaya cordata]
MSTRG.17959	35.45	33.15	30.32	36.36	31.85	34.05	760	550	482	637	584	628	--	Cupin superfamily [Carex littledalei]
MSTRG.17970	0.57	0	0	2.01	1.59	1.41	8	0	0	23	19	17	--	-
MSTRG.17976	0.99	0.3	0.47	0.5	0.75	0.95	17	4	6	7	11	14	--	-
MSTRG.17978	0.86	1.81	1.45	2.51	1.39	1.44	16	26	20	38	22	23	--	-
MSTRG.17980	3.86	3.54	3.19	2.9	3.21	4.49	31	22	19	19	22	31	--	-
MSTRG.17994	8.94	3.48	4.22	2.7	4.8	3.47	339.1	102.2	118.81	83.83	155.61	113.27	LRK10	LEAF RUST 10 DISEASE-RESISTANCE LOCUS RECEPTOR-LIKE PROTEIN KINASE-like protein 2.4 [Cinnamomum micranthum f. kanehirae]
MSTRG.18031	9.87	23.25	17.42	15.45	20.69	25.72	136	248	178	174	244	305	JAL35	salt stress-induced protein-like [Ananas comosus]
MSTRG.18052	72.03	68.82	71.72	103.71	82.37	91.95	867	641	640	1020	848	952	nop10	H/ACA ribonucleoprotein complex subunit 3-like protein [Morus notabilis]
MSTRG.18068	22.64	25.86	19.47	22.1	21.23	26.05	782	682	494	619	625	771	--	-
MSTRG.1808	2.84	3.11	4.1	3.65	4.21	4.28	211	179	226	222	268	274	PCMP-H40	PREDICTED: pentatricopeptide repeat-containing protein At2g39620 [Nelumbo nucifera]
MSTRG.18108	29.44	41.47	34.14	34.16	54.81	44.27	1746	1903	1501	1655	2780	2258	--	-
MSTRG.18112	8.04	10.3	6.9	8.48	8.6	8.01	600	595	382	517	549	514	--	-
MSTRG.18113	9.87	16.32	12.45	7.07	13.04	10.33	782.02	1002.57	733.01	459.33	889.27	706.23	--	-
MSTRG.18114	9.72	11.25	6.38	7.9	7.75	7.61	110.98	99.43	53.99	73.67	75.73	74.77	--	-
MSTRG.18124	0	0	0.33	0	0	0	0	0	3.6	0	0	0	--	-
MSTRG.18125	22.94	22.75	21.43	33.95	51.67	44.38	1943	1491	1345.4	2349	3743	3233	--	-
MSTRG.18148	5.42	4.34	5.15	4.72	4.31	5.32	575	346	391	397	386	476	ASR3	trihelix transcription factor ASR3 [Amborella trichopoda]
MSTRG.1816	30.15	36.66	34.75	42.16	34.01	37.35	1052	990	899	1202	1015	1121	BET11	bet1-like SNARE 1-1 isoform X2 [Amborella trichopoda]
MSTRG.1819	1.92	2.02	3.24	0.73	1.54	1.4	16	13	20	5	11	10	--	Kelch repeat type 1 [Corchorus olitorius]
MSTRG.18221	55.22	60.26	59.1	51.86	54.92	49.67	1259	1063	999	966	1071	974	PHOS34	PREDICTED: universal stress protein A-like protein isoform X1 [Nicotiana tomentosiformis]
MSTRG.18227	0.32	1	1.82	5.47	3.38	2.95	10	24	42	139	90	79	--	mediator of RNA polymerase II transcription subunit [Arabidopsis thaliana]
MSTRG.18230	1.03	0.45	0.62	8.09	1.68	3.11	18	6	8	115	25	46.58	--	mediator of RNA polymerase II transcription subunit [Parasponia andersonii]
MSTRG.18240	5.45	7.18	7.08	7.57	6.64	7.23	302	308	291	343	315	345	--	-
MSTRG.18242	1.79	2.76	2.72	1.99	2.18	2.43	149	178	168	135	155	174	PCMP-H53	PREDICTED: pentatricopeptide repeat-containing protein At5g04780-like isoform X1 [Nelumbo nucifera]
MSTRG.1825	21.24	20.47	25.59	28.71	22.78	22.06	582	434	520	643	534	520	At5g03905	iron-sulfur assembly protein IscA-like 2, mitochondrial [Rhodamnia argentea]
MSTRG.18260	37.73	29.97	37.66	38.73	38.92	38.3	1989	1218	1471	1663	1759	1738	At3g62310	probable pre-mRNA-splicing factor ATP-dependent RNA helicase DEAH2 isoform X3 [Amborella trichopoda]
MSTRG.18303	9.82	13.95	11.74	16.37	13.11	12.69	494	543	438	673	564	549	PVA42	vesicle-associated protein 4-1 [Cinnamomum micranthum f. kanehirae]
MSTRG.18313	5.25	6.13	8.04	3.87	5.98	4.54	156	141.03	177	94	152	116	CYC2	3-oxo-Delta(4,5)-steroid 5-beta-reductase [Amborella trichopoda]
MSTRG.18320	0	0.11	0.23	7.68	1.76	5.25	0	1	2	75	18	54	--	-
MSTRG.18334	152.77	211.82	196.03	127.5	151.26	144.95	2279	2445	2168	1554	1930	1860	RPL34	50S ribosomal protein L34, chloroplastic-like [Asparagus officinalis]
MSTRG.18341	13.89	14.18	13.27	20.78	20.98	23.07	257	203	182	314	332	367	--	Ribonuclease P protein component 4 like [Actinidia chinensis var. chinensis] [Actinidia chinensis]
MSTRG.18342	15.73	16.63	20.48	21.61	21.36	25.84	235.63	192.74	227.39	264.54	273.67	333	--	Rpr2 domain-containing protein [Gossypium australe]
MSTRG.18346	73.66	72.13	72.41	57.61	55.47	59.08	1593	1207	1161	1018	1026	1099	--	Septation ring formation regulator EzrA like [Actinidia chinensis var. chinensis] [Actinidia chinensis]
MSTRG.18362	0.98	0.96	0.94	4.27	2.45	3.19	21	16	15	75	45	59	HIPP39	heavy metal-associated isoprenylated plant protein 12-like [Papaver somniferum]
MSTRG.18380	16.9	17	21.53	12.49	17.24	15.03	596	464	563	360	520	456	--	LRR receptor-like serine/threonine-protein kinase precursor [Actinidia chinensis var. chinensis] [Actinidia chinensis]
MSTRG.18393	0.76	2.46	3.02	1.44	2.6	2.82	43.49	108.96	128.21	67.27	127.02	138.76	At1g60420	probable nucleoredoxin 1 [Quercus lobata]
MSTRG.18395	14.44	13.06	14.61	17.83	13.18	13.86	826.28	578.32	619.65	833.7	644.88	682.24	At1g60420	probable nucleoredoxin 1 [Quercus lobata]
MSTRG.18418	3.43	5.26	3.92	3.84	3.34	2.68	132	157	112	121	110	89	Os02g0610800	protein TAB2 homolog, chloroplastic-like [Physcomitrella patens]
MSTRG.1842	8.03	9.17	8.22	10.93	8.86	7.24	232	205	176	258	219	180	rnhA	RNase H domain-containing family protein [Populus alba]
MSTRG.18438	12.55	17.53	14.2	8.87	10.83	10.58	149	161	125	86	110	108	--	protein PHOTOSYSTEM I ASSEMBLY 2, chloroplastic isoform X2 [Papaver somniferum]
MSTRG.18439	19.63	25.29	24.06	24.32	24	21.08	328	327	298	332	343	303	RPL18	50S ribosomal protein [Actinidia chinensis var. chinensis] [Actinidia chinensis]
MSTRG.18484	81.56	103.85	93.82	30.92	51.9	51.19	3467	3415.8	2957	1074	1887	1871.68	--	-
MSTRG.18488	8.35	12.58	10.09	14.94	10.28	9.21	115	134	103	168	121	109	--	transmembrane protein [Gossypium australe]
MSTRG.18519	17.24	17.1	14.71	20.81	17.35	17.9	215	165	136	212	185	192	--	outer envelope pore protein 16-4, chloroplastic-like isoform X2 [Physcomitrella patens]
MSTRG.18526	0.45	0.69	0.6	1.63	1.25	2.07	5	6	5	15	12	20	--	unknown [Picea sitchensis]
MSTRG.18538	27.45	22.57	23.41	39.17	29.04	34.81	253	161	160	295	229	276	--	calcineurin B-like protein [Pinus massoniana]
MSTRG.18562	1.25	1.61	1.71	4.81	4.02	3.73	60	60	61	189	165	154	--	late embryogenesis abundant protein LEA3-3 [Pinus tabuliformis]
MSTRG.18565	104.36	122.07	110.34	105.04	102.35	99.09	2128	1926	1668	1750	1785	1738	ctp	dynein light chain 1, cytoplasmic [Selaginella moellendorffii]
MSTRG.18570	2.58	5.63	2.83	1.64	4.09	4	48	81	39	25	65	64	--	-
MSTRG.18578	2907.03	2758.97	2836.29	1975.53	2426.79	2301.73	284956	209258	206124	158225	203465	194076	--	-
MSTRG.18579	335.14	366.77	372.88	321.91	388.85	372.37	33696.5	28533	27796	26445.6	33439.8	32206.1	--	-
MSTRG.18622	28.14	26.8	28.28	31.86	30.17	30.01	972	665	704	872	789	780	--	PREDICTED: luc7-like protein 3 [Nicotiana attenuata]
MSTRG.18629	0.55	0.71	0.74	2.26	1.33	2.15	17	17	17	57	35	57	At3g47570	Protein kinase domain [Macleaya cordata]
MSTRG.1864	3.16	4.09	5.34	6.07	5.45	6.34	179	179	224	281	264	309	PCMP-H40	pentatricopeptide repeat-containing protein At1g11290, chloroplastic-like [Nymphaea colorata]
MSTRG.18640	1.99	1.08	1.75	1.27	2.25	0.91	38.61	16.19	25.26	20.22	37.41	15.19	--	-
MSTRG.18643	28.09	20.13	27.39	24.12	22.96	26.3	377.01	210.01	272	264	263	303.01	--	-
MSTRG.18644	18815	13232.3	25795.5	23944.2	27485.7	24852.8	378613	199549	377521	384886	463548	416119	--	hypothetical protein SELMODRAFT_99732, partial [Selaginella moellendorffii]
MSTRG.18645	897.47	756.21	1236.54	1189.86	1375.57	1359.26	10926	7124.78	11160.7	11836	14328.3	14231.6	--	Basic 30 kDa endochitinase [Capsicum chinense]
MSTRG.18654	1.43	1.37	1.82	1.2	1.86	1.99	35	26	33	24	39	42	--	-
MSTRG.18657	9.49	13.9	15.01	6.75	11.74	11.18	401	454.2	470	233	424	406.32	--	-
MSTRG.18659	3.49	3.37	2.75	2.05	3.27	2.97	447	334	261	215	358	327	--	probable LRR receptor-like serine/threonine-protein kinase At3g47570 [Glycine soja]
MSTRG.18679	1.32	0.57	0.79	3.88	2.22	1.81	27	9	12	65	39	32	--	-
MSTRG.18705	1322.96	889.2	1432.34	1212.83	1196.41	1301.35	21450	11155.5	17217.8	16067.4	16591.8	18149.5	BETV1M	major pollen allergen Bet v 1-F/I [Cinnamomum micranthum f. kanehirae]
MSTRG.18708	0.2	0	0	0	0	0	2.82	0	0	0	0	0	BETV1M	major pollen allergen Bet v 1-F/I [Cinnamomum micranthum f. kanehirae]
MSTRG.18709	0.31	0.18	0.52	0.17	0.31	0.16	4.83	2.16	6.1	2.13	4.18	2.14	BETV1M	major pollen allergen Bet v 1-F/I [Cinnamomum micranthum f. kanehirae]
MSTRG.18722	38.23	27.73	33.9	26.8	37.35	33.93	1290	724	848	739	1078	985	hil-6	histone H1-like [Physcomitrella patens]
MSTRG.18746	36.13	143.38	29.08	35.53	67.82	33.03	591.7	1817.08	353.13	475.42	950.04	465.38	PCPR1-3	MLP1 [Pinus tabuliformis]
MSTRG.18748	4.91	7.93	4.81	2.75	3.35	1.49	34.85	43.53	25.33	15.97	20.31	9.09	--	MLP1 [Pinus tabuliformis]
MSTRG.18749	293.21	408.47	372.73	230.01	311.39	210	4778.17	5150.52	4503.27	3062.64	4340.27	2943.63	PCPR1-3	MLP1 [Pinus tabuliformis]
MSTRG.18783	5.4	3.81	2.43	3.6	1.53	3.04	33	18	11	18	8	16	--	kynurenine--oxoglutarate transaminase 1-like protein isoform X1 [Cinnamomum micranthum f. kanehirae]
MSTRG.18785	30.95	37.79	25.78	24.53	24.89	25.54	996	941	615	645	685	707	STE1	delta(7)-sterol-C5(6)-desaturase [Amborella trichopoda]
MSTRG.18803	84.12	49.86	99.95	50.54	66.23	56.4	1923	882	1694	944	1295	1109	PGL2	PREDICTED: polygalacturonase non-catalytic subunit AroGP2-like [Eucalyptus grandis]
MSTRG.18846	30.77	31.87	26.17	22.12	20	19.11	509	408	321	299	283	272	--	Complex 1 LYR protein [Macleaya cordata]
MSTRG.18859	0	0	0	3.22	2.98	3.6	0	0	0	130	126	153	--	-
MSTRG.18883	2.6	2.66	2.97	2.94	2.44	2.47	143	113	121	132	115	117	PCMP-H24	pentatricopeptide repeat-containing protein At4g02750-like [Cucurbita pepo subsp. pepo] [Cucurbita pepo]
MSTRG.18885	20.04	20.43	23.91	29.14	23.71	28.55	511	403	452	607	517	626	--	remorin [Amborella trichopoda]
MSTRG.18886	11.95	10.51	12.93	13.89	12.56	11.38	238	162	191	226	214	195	--	L-rhamnose-proton symporter like [Actinidia chinensis var. chinensis] [Actinidia chinensis]
MSTRG.18897	2.32	2.27	2.28	2.29	2.92	2.62	141	107	103	114	152	137	PCMP-H32	pentatricopeptide repeat-containing protein At3g12770-like isoform X2 [Physcomitrella patens]
MSTRG.18918	25.83	28.68	29.46	41.23	30.61	32.25	447	384	378	583	453	480	--	NADH-ubiquinone oxidoreductase [Cinnamomum micranthum f. kanehirae]
MSTRG.18928	5.06	6.34	6.92	3.97	3.97	4.34	134	130	136	86	90	99	--	-
MSTRG.18937	15.25	19.47	13.35	18.28	13.24	12.67	960	948	623	940	713	686	--	C2H2-like zinc finger protein [Theobroma cacao]
MSTRG.1894	0.93	1.76	1.43	0.81	1.9	1.51	28	41	32	20	49	39	LBD15	PREDICTED: LOB domain-containing protein 15-like [Juglans regia]
MSTRG.18949	2.15	2.15	3.19	0.92	1.76	1.81	40	31	44	14	28	29	--	unknown [Picea sitchensis]
MSTRG.18954	6.3	2.07	4.2	6.03	6.88	5.74	526.51	133.85	260.45	411.53	491.57	412.81	At5g41330	BTB/POZ-like [Macleaya cordata]
MSTRG.18958	1.26	3.69	1.54	1.89	0.73	0.86	22	50	20	27	11	13	--	unknown [Picea sitchensis]
MSTRG.18968	9.38	8	7.56	5.39	6.45	6.41	301	199	179	134	173	168	--	-
MSTRG.18977	133.1	135.38	134.88	183.91	149.65	170.81	2714	2136	2039	3064	2610	2996	QCR9	PREDICTED: cytochrome b-c1 complex subunit 9-like [Nelumbo nucifera]
MSTRG.18992	4.5	4.98	3.51	2.31	2.35	2.87	74.12	63	43.16	31.03	33.18	41.01	--	Protein Pet [Trema orientale]
MSTRG.19036	2.5	1.99	3.37	7.34	4.09	5.5	83	51	83	199	116	157	JMJ705	lysine-specific demethylase JMJ705-like isoform X1 [Abrus precatorius]
MSTRG.19053	28.82	23.53	29.25	23.57	27.9	28.31	820	518	617	548	679	693	--	nucleolar protein 58 [Cinnamomum micranthum f. kanehirae]
MSTRG.19060	49.39	52.64	56.75	61.2	56.18	59.9	810	668	690	820	788	845	tceb1	elongin-C isoform X2 [Nymphaea colorata]
MSTRG.19062	9.81	13.23	11.82	17.55	14.04	15.32	160	167	143	234	196	215	SAP130A	Splicing factor 3B subunit like [Actinidia chinensis var. chinensis] [Actinidia chinensis]
MSTRG.19087	0.81	1.56	1.91	1.02	1.19	1.71	43	64	75	44	54	78	PCMP-H53	pentatricopeptide repeat-containing protein At3g12770-like isoform X2 [Physcomitrella patens]
MSTRG.1909	71.07	68.14	74.91	69.44	66.47	67.63	1240	920	969	990	992	1015	MTACP2	acyl carrier protein 2, mitochondrial [Phalaenopsis equestris]
MSTRG.19151	42.17	38.56	46.41	63.71	54.13	54.95	1135	803	926	1401	1246	1272	At2g39795	Mitochondrial glycoprotein [Corchorus olitorius]
MSTRG.19154	8.27	8.19	7.83	7.55	6.17	7.37	342	262	240	255	218	262	RAE1	protein RAE1 [Morus notabilis]
MSTRG.19162	14.64	13.91	28.28	10.87	11.76	6.88	431.53	317.32	618.2	261.89	296.64	174.6	BURP12	PREDICTED: polygalacturonase non-catalytic subunit AroGP2 [Eucalyptus grandis]
MSTRG.19163	13.04	10.16	31.21	11.6	14.41	12.5	384.41	231.75	682.36	279.54	363.38	317.05	BURP12	PREDICTED: polygalacturonase non-catalytic subunit AroGP2 [Eucalyptus grandis]
MSTRG.19165	1.13	0	3.22	1.25	0	3.32	34.23	0	72.13	30.89	0	86.35	BURP12	PREDICTED: polygalacturonase non-catalytic subunit AroGP2 [Eucalyptus grandis]
MSTRG.19176	144.39	135.83	136.43	185.61	151.91	180.57	2047	1490	1434	2150	1842	2202	--	cytochrome-c oxidase [Spatholobus suberectus]
MSTRG.19197	2.38	2.21	1.93	0.12	0.04	0.17	145	104	87	6	2	9	--	protein GrpE-like protein [Cinnamomum micranthum f. kanehirae]
MSTRG.19213	0	9.1	0.17	0	0	0	0	111.96	2	0	0	0	DGAT2D	Acyl-CoA:diacylglycerol acyltransferase (DGAT) [Handroanthus impetiginosus]
MSTRG.19220	3.84	5.37	4.2	6.36	4.21	5.02	48	52	39	65	45	54	--	-
MSTRG.19245	37.57	32.86	26.76	24.95	22.7	25.71	456	317	250	271	269	291	APC13	anaphase-promoting complex subunit 13 [Phoenix dactylifera]
MSTRG.19257	15.85	15.02	16.11	12.53	15.96	15.12	195	143	147	126	168	160	--	GPIPIRRH peptide like [Actinidia chinensis var. chinensis] [Actinidia chinensis]
MSTRG.1926	9.76	15.2	8.11	13.22	14.36	14.18	112	135	69	124	141	140	--	-
MSTRG.1927	28.43	28.89	29.62	34.01	30.44	30.86	1156	910	890.8	1131	1057	1079	Os04g0452000	probable protein phosphatase 2C 10 [Nymphaea colorata]
MSTRG.19281	1.41	1.91	2.22	2.15	2.15	2.6	81	85	95	101	106	129	PCMP-H40	pentatricopeptide repeat-containing protein At3g12770-like isoform X1 [Physcomitrella patens]
MSTRG.19295	10.62	9.38	8.39	8.11	7.11	9.07	234	160	137	146	134	172	--	BLOC-1-related complex subunit 6 [Quercus lobata]
MSTRG.19296	7.77	7.17	5.99	8.01	6.62	6.04	133	95	76	112	97	89	--	PREDICTED: probable palmitoyltransferase ZDHHC12 [Gossypium hirsutum]
MSTRG.19297	2.88	2.33	1.7	3.08	2.53	3.35	16	10	7	14	12	16	--	palmitoyltransferase ZDHHC17 isoform X2 [Elaeis guineensis]
MSTRG.19305	32.14	35.84	34.6	42.27	33.44	40.72	602	516	484	647	538	665	Ormdl3	PREDICTED: ORM1-like protein 3 [Populus euphratica]
MSTRG.19306	4.86	7.23	5.94	6.96	6.65	7.04	53	61	48	62	62	66	--	transmembrane protein [Arabidopsis thaliana]
MSTRG.19321	3.27	4.62	5.19	5.42	4.91	5.57	225	246	265	305	289	330	PCMP-H53	pentatricopeptide repeat-containing protein [Pyrus ussuriensis x Pyrus communis]
MSTRG.19340	7.19	6.09	8.14	16.99	9.66	15.37	87	57	73	168	100	160	--	outer envelope membrane protein 7 [Cinnamomum micranthum f. kanehirae]
MSTRG.19379	38.28	45.92	37.32	47.81	42.69	49.13	779	723	563	795	743	860	RPS30A	40S ribosomal protein [Arachis hypogaea]
MSTRG.19408	3.64	5.66	3.98	2.76	2.46	3.16	191	228	146	105	102	113	MDIS2	protein MALE DISCOVERER 2 [Selaginella moellendorffii]
MSTRG.19417	3.22	16.14	1.7	1.14	1.25	2.13	61.31	237.43	23.9	17.76	20.28	34.8	TIC32A	short-chain dehydrogenase TIC 32, chloroplastic-like [Nymphaea colorata]
MSTRG.19439	7.81	9.51	9.26	11.06	9.32	9.6	269	253	236	311	274	284	At3g22845	PREDICTED: transmembrane emp24 domain-containing protein p24beta3-like [Nelumbo nucifera]
MSTRG.19449	3.47	2.95	2.34	2.24	3.63	3.5	38	25	19	20	34	33	--	-
MSTRG.19458	3.37	5.45	3.21	5.74	4.41	5.47	102.37	128.21	72.39	142.74	114.68	142.99	Efl1	Elongation factor-like [Actinidia chinensis var. chinensis] [Actinidia chinensis]
MSTRG.19493	1.91	1.45	2.42	3.43	3.61	2.48	34	20	32	50	55	38	--	-
MSTRG.19495	6.56	9.65	6.35	4.54	5.61	6.16	145	165	104	82	106	117	APC11	anaphase-promoting complex subunit 11 isoform X1 [Asparagus officinalis]
MSTRG.19526	1.42	2.45	5.76	4.64	4.16	4.13	6	8	18	16	15	15	--	-
MSTRG.19532	5.96	10.45	5.32	7.91	8.03	9.75	59	80	39	64	68	83	--	unknown [Picea sitchensis]
MSTRG.19550	1.5	1.12	1.33	2.5	1.84	2.4	64	37	42	87	67	88	--	-
MSTRG.19576	3.14	3.66	2.56	3.88	4.22	5.02	101	91	61	102	116	139	HST	shikimate O-hydroxycinnamoyltransferase-like [Physcomitrella patens]
MSTRG.19625	7.84	7.77	9.33	11.94	9.6	9.45	741	565	652	922	773	765	--	zinc finger protein [Cinnamomum micranthum f. kanehirae]
MSTRG.19636	2.73	3.51	3.53	2.44	2.21	2.45	211	210	202	154	146	163	PCMP-H40	pentatricopeptide repeat-containing protein [Cinnamomum micranthum f. kanehirae]
MSTRG.19652	2.7	2.49	2.51	2.89	2.49	2.67	213	152	147	186	168	181	--	-
MSTRG.19653	6.86	7.2	7.71	13.47	9.02	9.06	96	78	80	154	108	109	--	-
MSTRG.19656	0	0.41	0	0	2.19	1.15	0	9.09	0	0	53.05	27.94	PER72	pericarp peroxidase 3 [Litchi chinensis]
MSTRG.19657	0.38	0.93	3.7	10.44	3.21	6.38	12.11	22.91	87	270.68	87.23	174.06	PER72	pericarp peroxidase 3 [Litchi chinensis]
MSTRG.19680	14.07	11.81	7.91	4.47	6.1	5.32	898	583	374	233	333	292	SPL12	SPL1 [Pinus tabuliformis]
MSTRG.19683	16.6	16.27	18.4	26.21	24.78	28.37	282	204	224	364	356	401	--	-
MSTRG.197	31.78	50.92	49.89	87.69	73.66	86.43	342	424	398	771	678	800	AHA11	plasma membrane H+ ATPase, partial [Populus tremula x Populus alba]
MSTRG.19709	1.38	3.23	3.01	3.46	2.84	1.91	21	38	34	43	37	25	--	hypothetical protein 2_4066_01, partial [Pinus taeda]
MSTRG.19712	0.72	0.13	0.28	0	0	0	7	1	2	0	0	0	--	-
MSTRG.19714	3.05	2.97	2.79	0	0.13	0	53	40	36	0	2	0	--	-
MSTRG.19752	19.24	48.05	11.13	7.37	8.62	8.68	856	1654	367	268	328	332	--	-
MSTRG.19790	9.86	9.42	8.7	0.2	0.74	0.3	422	312	276	7	27	11	NIN1	alkaline/neutral invertase A, mitochondrial-like isoform X1 [Punica granatum]
MSTRG.19815	2.76	4.83	3.25	3.22	3.93	3.32	87	118	76	83	106	90	--	-
MSTRG.19856	11.57	10.2	12.2	15.32	11.19	12.23	110	75	86	119	91	100	--	BnaA05g30050D [Brassica napus]
MSTRG.19861	30.66	29.85	29.4	30.07	31.51	30.95	851	641	605	682	748	739	--	hypothetical protein MANES_10G083900 [Manihot esculenta]
MSTRG.19876	2.08	2.16	2.28	1.57	1.62	1.52	81	65	66	50	54	51	--	-
MSTRG.19881	29.92	40.39	38.14	29.29	31.91	29.55	764	798	722	611	697	649	--	Nucleoside-triphosphatase [Actinidia chinensis var. chinensis] [Actinidia chinensis]
MSTRG.1989	2.04	2.98	2.8	3.22	2.46	2.63	150	170	153	194	155	167	At1g06270	PREDICTED: pentatricopeptide repeat-containing protein At1g06270 [Nelumbo nucifera]
MSTRG.19939	171.09	164.67	163.45	117.03	142.29	135.18	7157	5330	5069	4000	5091	4864	CCD	carotenoid 9,10(9',10')-cleavage dioxygenase-like [Coffea arabica]
MSTRG.19965	18.73	19.76	17.19	5.84	5.96	6.75	632	516	430	161	172	196	FAP1	fatty-acid-binding protein 1 [Amborella trichopoda]
MSTRG.19995	27.62	28.06	27.31	29.74	28.55	31.8	715	562	524	629	632	708	At2g31440	Gamma-secretase subunit APH1-like [Nymphaea thermarum]
MSTRG.19996	8.37	7.75	7.11	10.47	8.44	9.59	219	157	138	224	189	216	Commd4	COMM domain-containing protein 4 [Amborella trichopoda]
MSTRG.20003	19	16.88	22.91	28.32	21.27	26.04	668	456	599	763	618	735	--	DEAD-box ATP-dependent RNA helicase FANCM isoform X2 [Dendrobium catenatum]
MSTRG.20021	2.76	2.83	1.89	2.14	1.38	3.05	63	50	32	40	27	60	--	-
MSTRG.20047	32.45	32.34	34.29	49.11	43.07	42.36	651	502	510	805	739	731	CZIB	UPF0587 protein C1orf123 [Amborella trichopoda]
MSTRG.20060	3.96	3.76	1.64	1.46	1.23	1.48	143	105	44	43	38	46	--	-
MSTRG.20062	7.2	6.63	9.62	9.82	10.06	9.25	804	573	797	896	961	889	DURF2	PREDICTED: E3 ubiquitin-protein ligase RDUF1-like [Nelumbo nucifera]
MSTRG.20075	0	0	0	0.39	0.17	0.49	0	0	0	3.91	1.75	5.2	XTH23	pollen major allergen No.121 isoform 1 [Cryptomeria japonica]
MSTRG.20084	35.53	11.94	23.98	52.33	26.97	36.45	1360.56	353.62	680.66	1637.22	883.38	1200.63	UGT86A1	UDP-glycosyltransferase 86A2-like protein [Cinnamomum micranthum f. kanehirae]
MSTRG.20104	3.38	0.9	1.46	20.54	14.96	15.44	30.17	6.21	9.69	149.9	114.24	118.62	--	-
MSTRG.20115	7.92	9.07	19.41	51.22	34.54	36.39	250.09	221.53	454.19	1320.93	932.6	987.94	GOLS1	PREDICTED: galactinol synthase 1-like [Nelumbo nucifera]
MSTRG.20116	0.85	0.95	2.28	8.07	3.14	4.59	25.91	22.47	51.81	202.07	82.4	121.06	GOLS1	PREDICTED: galactinol synthase 1-like [Nelumbo nucifera]
MSTRG.20122	19.53	25.76	17	21.69	20.17	19.05	248	253	160	225	219	208	OST4A	dolichyl-diphosphooligosaccharide--protein glycosyltransferase subunit 4A [Ziziphus jujuba]
MSTRG.20146	14.7	18.85	15.45	18.5	14.15	16.89	249	247	194	256	205	246	--	UvrABC system protein A [Parasponia andersonii]
MSTRG.20150	39.51	31.22	35.51	42.11	43.2	41.46	2919	1785	1945	2542	2730	2635	AGDP1	Bromo adjacent BAH domain-containing protein [Cinnamomum micranthum f. kanehirae]
MSTRG.20168	3.19	4.91	3.64	3.55	2.98	3.4	110	131	93	100	88	101	--	-
MSTRG.20170	7.68	3.67	8.5	6.41	7.74	7.01	329.65	121.9	270.23	224.84	283.87	258.82	HMG1	3-hydroxy-3-methylglutaryl coenzyme A reductase [Ginkgo biloba]
MSTRG.20189	3.83	4.17	5.05	5.55	5.32	5.8	253	213	247	299	300	329	PCMP-H53	pentatricopeptide repeat protein 78, partial [Funaria hygrometrica]
MSTRG.20209	3.95	2.79	5.45	2.76	4.18	3.77	84	46	86	48	76	69	CHY1	PREDICTED: 3-hydroxyisobutyryl-CoA hydrolase 1-like isoform X2 [Nelumbo nucifera]
MSTRG.2021	0.84	0.23	1.71	6.19	5.42	4.76	14	3	21	84	77	68	HIPP45	copper transport protein ATX1-like [Phalaenopsis equestris]
MSTRG.20228	5.56	5.23	5.41	6.55	6.4	8.6	143	104	103	97	102	136	CEPR1	LRR receptor-like serine/threonine-protein kinase HSL2 [Ipomoea triloba]
MSTRG.20255	1.51	0.87	1.47	3.9	0.39	0.68	18	8	13	38	4	7	--	-
MSTRG.2026	65.3	73.12	61.63	41.8	42.67	52.96	1392	1206	974	728	778	971	--	Sel1-like [Macleaya cordata]
MSTRG.20266	4.38	5.42	3.64	2.02	1.71	1.83	236	235	142	97	80	90	--	-
MSTRG.20276	2.99	0	0	73.96	36.64	46.4	58.19	0	0	1177.56	610.58	777.77	XTH25	pollen major allergen No.121 isoform 1 [Cryptomeria japonica]
MSTRG.20277	3.85	2.16	3.51	1.6	1.07	0.84	82.86	35.93	56	28.15	19.65	15.58	XTH25	pollen major allergen No.121 isoform 1 [Cryptomeria japonica]
MSTRG.20290	3.23	3.55	2.73	4.67	3.69	5.07	94	80	59	111	92	127	RABH1D	ras-related protein RABH1e-like [Physcomitrella patens]
MSTRG.20301	4.5	5.4	5.62	6.61	6.28	6.06	312.63	290.67	289.73	375.4	373.18	362.27	--	mRNA-capping enzyme isoform X1 [Malus domestica]
MSTRG.20333	70.14	67.46	68.37	53.05	63.06	64.64	1814	1350	1311	1121	1395	1438	RPP25L	ribonuclease P protein subunit p25-like protein [Jatropha curcas]
MSTRG.2034	17.84	16.54	16.85	19.83	18.45	17.99	467	335	327	424	413	405	U2B''	U2 small nuclear ribonucleoprotein B'' [Dendrobium catenatum]
MSTRG.20348	9.57	9.39	11.81	14.14	12.8	13.05	141.81	107.69	129.74	171.2	162.17	166.34	GAD	glutamate decarboxylase [Pinus pinaster]
MSTRG.20353	6.82	7.78	6.77	7.7	6.87	7.39	124.78	110.13	91.84	115.09	107.52	116.34	--	-
MSTRG.20366	3.39	5.16	3.7	2.73	2.02	2.44	63	80	56	72	57	63	At3g19250	UPF0496 protein At3g19330-like isoform X4 [Camellia sinensis]
MSTRG.20374	5.49	6.07	5.44	6.72	6.57	8.99	83	71	61	83	85	117	--	unknown [Picea sitchensis]
MSTRG.20404	3.08	3.63	3.77	4.36	2.97	4.41	198	230	180	176	180	218	PCMP-E76	pentatricopeptide repeat protein 65 [Funaria hygrometrica]
MSTRG.20414	2.05	3.18	3.22	4.1	3.3	3.38	145	174	169	237	200	206	PCMP-H24	pentatricopeptide repeat-containing protein At4g02750-like [Cucurbita pepo subsp. pepo] [Cucurbita pepo]
MSTRG.20440	0	1.12	1.68	3.77	0	0.32	0	13.34	19.12	47.26	0	4.26	MAN6	mannan endo-1,4-beta-mannosidase 6 isoform X4 [Citrus sinensis]
MSTRG.20441	6.16	2.86	3.82	4.6	1.83	2.86	119.47	42.94	54.94	72.9	30.41	47.73	MAN6	mannan endo-1,4-beta-mannosidase 6 isoform X4 [Citrus sinensis]
MSTRG.20442	13.46	0.71	2.83	5.58	5.8	8.08	453.87	18.64	70.81	153.74	167.44	234.26	MAN6	mannan endo-1,4-beta-mannosidase 6 isoform X4 [Citrus sinensis]
MSTRG.20454	17.56	16.92	13.39	5	6.27	9.01	356	261	199	88	111	162	--	Adenine phosphoribosyltransferase 1, chloroplastic-like protein [Gossypium australe]
MSTRG.20456	2.08	2.27	2.21	2.37	1.73	2.65	127	107	100	118	90	139	PCMP-H92	PREDICTED: pentatricopeptide repeat-containing protein At1g20230 [Nelumbo nucifera]
MSTRG.20464	1.91	1.89	2.27	2.23	1.91	2.01	186	142	164	177	159	168	CRR2	pentatricopeptide repeat protein 65 [Funaria hygrometrica]
MSTRG.20470	2.6	3.01	2.7	2.39	2.89	2.58	133	115	98	100	122	113	--	elongator complex protein 2 [Citrus clementina]
MSTRG.20475	13.11	15.93	13.28	19.49	17.01	17.9	418	393	314	508	464	491	SAT5	serine acetyltransferase 5 isoform X2 [Selaginella moellendorffii]
MSTRG.20477	105.62	67.11	91.98	122.87	145.02	128.53	2846.8	1399.75	1838.03	2705.97	3343.41	2979.99	At1g17710	thiamine phosphate phosphatase-like protein [Nymphaea colorata]
MSTRG.20490	1.51	2.15	2.64	2.11	2.24	2	72	79	93	82	91	82	PCMP-H53	pentatricopeptide repeat-containing protein At3g12770-like [Physcomitrella patens]
MSTRG.20494	4.82	6.11	4.87	4.26	4.22	4.5	147	144	110	106	110	118	--	uncharacterized protein LOC112340558 isoform X2 [Selaginella moellendorffii]
MSTRG.20499	0.15	0.65	0	0.2	0	0.52	1.26	4.12	0	1.31	0	3.62	ADT1	arogenate dehydratase [Pinus pinaster]
MSTRG.20502	19.35	19.36	22.31	30.99	21.99	23.6	348.75	269.95	298.11	456.36	339.08	365.89	ergic3	endoplasmic reticulum-Golgi intermediate compartment protein 3-like isoform X2 [Hevea brasiliensis]
MSTRG.20564	3.19	2.54	4.7	4.56	2.87	3.42	65	40	71	76	50	60	--	B3 domain-containing protein Os07g0679700 isoform X1 [Amborella trichopoda]
MSTRG.20645	44.75	41.74	72.28	21.29	24.18	20.39	6659.92	4806.76	7975	2588.82	3078	2610	rpoA	rpoA gene product [Ginkgo biloba]
MSTRG.2070	1.92	1.74	4.37	5.88	5.24	6.94	68.94	48.35	116.42	172.46	160.97	214.37	--	receptor-like protein EIX2 [Ziziphus jujuba]
MSTRG.2077	35.45	42.29	37.48	53.21	38.26	40.4	768	709	602	942	709	753	--	-
MSTRG.2078	2.9	2.28	1.37	2.3	2.95	2.54	77	47	27	50	67	58	--	-
MSTRG.2085	13.36	15.93	14.29	10.46	11.99	10.88	980	904	777	627	752	686	EMB2261	PREDICTED: pentatricopeptide repeat-containing protein At3g49170, chloroplastic [Nelumbo nucifera]
MSTRG.2086	6.02	8.85	7.48	5.58	6.79	6.54	542	616	499	410	523	506	EMB2261	PREDICTED: pentatricopeptide repeat-containing protein At3g49170, chloroplastic [Nelumbo nucifera]
MSTRG.2128	3.12	5.48	4.67	3.66	4.29	4.23	282	383	313	270	332	329	EMB2261	pentatricopeptide repeat-containing protein At3g24000, mitochondrial-like isoform X3 [Physcomitrella patens]
MSTRG.2132	59.69	59.8	70.58	11.68	14.28	12.86	1921	1489	1684	307	393	356	atpF	Phosphoribulokinase / Uridine kinase family, partial [Prunus dulcis]
MSTRG.2137	10.23	4.92	7.31	5.1	9.35	8.96	433.19	161.09	229.41	176.44	338.47	326.18	--	receptor-like protein EIX1 [Ziziphus jujuba]
MSTRG.2149	11.01	12.46	9.85	3.72	2.99	4.44	297	260	197	82	69	103	--	-
MSTRG.2163	6.65	10.63	3.81	6.17	4.63	3.62	295.64	364.02	122.03	221.17	172.81	136.05	--	RecName: Full=Glycosyl hydrolase 5 family protein; AltName: Allergen=Cha o 3; Flags: Precursor [Chamaecyparis obtusa]
MSTRG.2165	1.1	5.45	0.78	2.65	0.56	2.3	51.36	195.98	26.97	100.83	22.19	91.95	--	RecName: Full=Glycosyl hydrolase 5 family protein; AltName: Allergen=Cha o 3; Flags: Precursor [Chamaecyparis obtusa]
MSTRG.2170	6.45	6.97	4.7	5.25	3.32	4.61	298	249	161	198	131	183	--	-
MSTRG.2183	4.73	5	7.28	1.14	1.09	1.09	71	58	81	14	14	14	--	-
MSTRG.2185	3.91	6.1	6.89	5.67	5.59	6.13	322	388	420	381	393	434	PCMP-H42	pentatricopeptide repeat protein 78, partial [Funaria hygrometrica]
MSTRG.2188	1.71	2.45	2.23	1.89	2.84	1.94	112	124	108	101	159	109	PCMP-H35	PpPPR_98 [Physcomitrella patens]
MSTRG.2202	2.77	3.85	2.08	1.13	2.05	2	276	297	154	92	175	172	RE2	copia-like retrotransposable element [Arabidopsis thaliana]
MSTRG.2205	6.31	5.81	5.67	3.61	5.02	4.76	190	127	130	92	138	135	SGS3	XS domain containing protein [Parasponia andersonii]
MSTRG.2246	3.29	2.18	6.4	8.99	2.42	4.54	43	22	62	96	27	51	--	Defensin-like protein 1 [Capsicum baccatum]
MSTRG.2250	26.87	32.79	28.49	28.51	26.08	24.89	841	794	661	729	698	670	RBL20	rhomboid-like protein 20 [Camellia sinensis]
MSTRG.2267	14.78	15.6	16.48	24.44	15.42	18.28	578	472	478	781	516	615	PME51	pectin methylesterase 34 [Cunninghamia lanceolata]
MSTRG.2293	0	0	0	0	0.57	0.57	0	0	0	0	2	2	LIG4	PREDICTED: DNA ligase 4 isoform X1 [Cucumis melo]
MSTRG.2302	14.48	14.72	15.7	21.71	15.15	19.88	342	269	275	419	306	404	--	Mitochondrial import inner membrane translocase [Actinidia chinensis var. chinensis] [Actinidia chinensis]
MSTRG.2324	171.52	177.07	163.02	84.01	128.68	124.85	3081	2461	2171	1233	1977	1929	ndhM	NAD(P)H-quinone oxidoreductase subunit M, chloroplastic [Amborella trichopoda]
MSTRG.2343	1.73	3.06	1	2.42	1.36	1.97	49	67	21	56	33	48	--	ATP-dependent DNA helicase [Actinidia chinensis var. chinensis] [Actinidia chinensis]
MSTRG.2348	0.02	6.78	0.27	0	0.28	0.62	0.22	46.44	1.74	0	2.13	4.71	LAC10	laccase [Pinus taeda]
MSTRG.2350	2.06	11.79	0.52	0.25	0.78	0.15	46.6	206.03	8.7	4.68	14.99	2.95	LAC17	Laccase-17 [Pinus taeda]
MSTRG.2354	1.09	6.79	0	0	0.85	0	7.62	36.65	0	0	5.09	0	LAC22	laccase [Pinus taeda]
MSTRG.2355	0.39	3.05	0.17	0	0.35	0.11	11.63	69.47	3.61	0	8.88	2.71	LAC17	Laccase-17 [Pinus taeda]
MSTRG.2356	0.91	5.75	0.42	0.25	0.45	0.3	39.24	191.62	13.46	8.93	16.58	11.04	LAC17	laccase [Liriodendron tulipifera]
MSTRG.240	40.14	44.15	38.66	36.31	32.03	31.95	920	783	657	680	628	630	BRK1	protein BRICK 1 [Cinnamomum micranthum f. kanehirae]
MSTRG.2485	39.71	36.76	41.4	46.51	38.02	47.15	652	467	504	624	534	666	WIN1	ethylene-responsive transcription factor ERF003-like [Aegilops tauschii subsp. tauschii] [Aegilops tauschii]
MSTRG.2486	12.41	15.47	12.28	21.11	17.72	17.94	308	297	226	428	376	383	MED9	mediator of RNA polymerase II transcription subunit 9 [Amborella trichopoda]
MSTRG.2491	22.12	25.82	19.21	13.88	16.65	14.31	320	289	206	164	206	178	--	zinc finger, C3HC4 type family protein [Parasponia andersonii]
MSTRG.2526	3.78	4.03	5.75	5.26	5.22	5.32	386	324	443	448	457	484	PCMP-H83	pentatricopeptide repeat protein 77 [Funaria hygrometrica]
MSTRG.2537	35.29	38.56	39.92	48.16	48	52.57	1063.23	930.38	930.32	1251.79	1310.07	1429.65	NIP2-1	Major intrinsic protein [Parasponia andersonii]
MSTRG.2562	0	1.2	0	0.68	0.16	0	0	5	0	3	0.76	0	--	ricin B-like lectin R40C1 [Selaginella moellendorffii]
MSTRG.2575	7.04	11.33	9.8	5.89	8.78	8.86	436	543	450	298	465	472	LOG3	cytokinin riboside 5'-monophosphate phosphoribohydrolase LOG8-like [Phoenix dactylifera]
MSTRG.2576	4.28	4.16	4.02	1	2.66	2.21	214	161	149	41	114	95	LOGL2	cytokinin riboside 5'-monophosphate phosphoribohydrolase LOG8 [Cinnamomum micranthum f. kanehirae]
MSTRG.2592	12.81	16.38	17.75	9.25	10.09	8.79	288	285	296	170	194	170	zgc:154061	NAD(P)-binding [Micractinium conductrix]
MSTRG.2606	2.8	8.96	3.36	4.21	8.59	5.69	121	300	108	149	318	212	--	-
MSTRG.2607	9.15	9.77	10.91	14.97	11.54	13.33	190	157	168	254	205	238	--	hypothetical_protein [Oryza brachyantha]
MSTRG.262	37.68	21.87	21.69	31.78	19.82	28.78	1183.85	531.71	505.29	815.79	532.65	777.92	UBI11	PREDICTED: polyubiquitin [Prunus dulcis]
MSTRG.2633	2.35	2.92	2.52	2.05	1.32	1.84	108	104	86	77	52	73	--	-
MSTRG.2672	20.31	16.15	15.53	16.14	17.79	14.73	351	216	199	228	263	219	--	KxDL motif-containing protein 1 [Nymphaea thermarum]
MSTRG.2708	10.77	12.95	12.92	8.97	6.66	7.65	172	160	153	117	91	105	--	SWI/SNF-related matrix-associated actin-dependent regulator [Spatholobus suberectus]
MSTRG.2739	63.63	60.14	62.77	98.34	78.64	88.46	1016	743	743	1283	1074	1215	NRPB10L	RNA polymerases N / 8 kDa subunit [Theobroma cacao]
MSTRG.2754	1.6	1.43	1.14	4.02	2.13	3.77	36	25	19	74	41	73	At1g07160	L-rhamnose-proton symporter like [Actinidia chinensis var. chinensis] [Actinidia chinensis]
MSTRG.2757	13.88	14.61	10.43	13.76	11.43	12.66	237	193	132	192	167	186	--	histone-lysine N-methyltransferase [Gossypium australe]
MSTRG.2768	1.05	1.22	0.57	0.9	0.61	0.85	10	9	4	7	5	7	--	-
MSTRG.2777	2.85	4.26	3.98	4.14	4.32	4.45	236	273	244	280	306	317	PCMP-H53	pentatricopeptide repeat protein 78, partial [Funaria hygrometrica]
MSTRG.2811	35.54	30.58	24.19	28.21	28.33	24.62	2427	1616	1225	1574	1655	1446	TCP24	TCP2 [Pinus tabuliformis]
MSTRG.282	1.95	0.96	2.13	2.96	1.96	2.38	21	8	17	26	18	22	--	-
MSTRG.2834	3.78	2.5	2.55	2.84	4.02	2.7	78	40	39	48	71	48	At1g10030	ergosterol biosynthetic protein 28 [Pyrus ussuriensis x Pyrus communis]
MSTRG.2838	153.91	147.73	126.23	178.08	133.65	151.67	2087	1550	1269	1973	1550	1769	COX5C	cytochrome c oxidase subunit 5C-like [Amborella trichopoda]
MSTRG.2842	97.14	82.96	86.41	113.71	91.54	108.47	1495	988	986	1430	1205	1436	SDH7B	succinate dehydrogenase subunit 7B, mitochondrial-like isoform X2 [Solanum lycopersicum]
MSTRG.2866	4.48	5.22	5.95	5.59	4.87	5.5	313	282	308	319	291	330	PCMP-H32	pentatricopeptide repeat-containing protein At1g11290, chloroplastic [Amborella trichopoda]
MSTRG.288	1.03	0.76	0	0.36	0.17	0.51	7	4	0	2	1	3	CHR10	SNF2 domain-containing protein / helicase domain-containing protein [Theobroma cacao]
MSTRG.2913	3.61	7.82	6.59	1.56	1.17	2.58	65	109	88	23	18	40	ABCC10	PREDICTED: ABC transporter C family member 10-like [Beta vulgaris subsp. vulgaris] [Beta vulgaris]
MSTRG.2951	8.36	13.28	11.99	15.67	14.97	15.42	109	134	116	167	167	173	--	DUF3128 domain-containing protein [Cephalotus follicularis]
MSTRG.297	1.42	1.36	1.55	2.07	1.88	2.64	84	62	68	100	95	134	DOT4	pentatricopeptide repeat-containing protein At4g02750 [Camellia sinensis]
MSTRG.2970	1.96	2.46	1.57	1.82	2.19	2.43	108	105	64	82	103	115	PCMP-H32	pentatricopeptide repeat-containing protein At3g24000, mitochondrial [Amborella trichopoda]
MSTRG.2974	116.75	129.06	129.31	122.3	119.45	129.89	1929	1650	1584	1651	1688	1846	CYN	Cyanate hydratase family protein [Populus alba]
MSTRG.2989	122.62	141.32	127.45	76.01	102.66	98.6	2624	2340	2022	1329	1879	1815	At1g52590	DCC family protein At1g52590, chloroplastic [Camellia sinensis]
MSTRG.2994	9.96	11.58	7.14	6.37	6.77	6.27	178	161	96	94	105	98	SDH	L-iditol 2-dehydrogenase [Handroanthus impetiginosus]
MSTRG.2995	2.1	2.47	2.36	3.52	2.49	3.27	126	115	105	173	128	169	PCMP-H81	pentatricopeptide repeat-containing protein At4g21065-like [Quercus lobata]
MSTRG.301	3.2	3.99	5.19	6.82	5.98	6.57	227	219	273	395	363	401	PCMP-H41	pentatricopeptide repeat-containing protein At1g20230 [Amborella trichopoda]
MSTRG.3015	32.18	38.88	28.9	17.12	22.6	19.65	398	372	265	173	239	209	5FCL	5-formyltetrahydrofolate cyclo-ligase, mitochondrial isoform X1 [Cinnamomum micranthum f. kanehirae]
MSTRG.3016	11.44	18.1	8.48	8.75	11.53	8.97	80	98	44	50	69	54	5FCL	5-formyltetrahydrofolate cyclo-ligase, mitochondrial-like, partial [Quercus suber]
MSTRG.3038	5.49	5.37	8.78	9.46	8.73	8.66	292	221	346	410.9	397	396	--	LRR receptor-like serine/threonine-protein kinase GSO1 [Jatropha curcas]
MSTRG.3048	2.48	2.48	3.63	5.31	4.58	4.52	161	124	177	281	247	254	PCMP-H81	pentatricopeptide repeat-containing protein At3g12770-like isoform X2 [Physcomitrella patens]
MSTRG.3051	3.15	4.15	4.12	2.92	3.79	3.85	99	101	96	75	102	104	PCMP-H81	Pentatricopeptide repeat [Macleaya cordata]
MSTRG.3097	3.31	4.29	3.88	1.72	2.41	2.53	243.21	243.73	211.12	102.94	151.53	159.67	RPV1	disease resistance protein TAO1 isoform X2 [Populus trichocarpa]
MSTRG.3123	42.01	56.87	49.28	71.13	56.11	61.33	759	795	660	1050	867	953	--	unnamed protein product [Triticum turgidum subsp. durum] [Triticum turgidum]
MSTRG.3148	0.82	0.8	0.28	0.76	0.24	0	4	3	1	3	1	0	--	-
MSTRG.3169	37.88	44.46	40.39	132.92	63.35	71.72	2321	2108	1835	6655	3320	3780	ERD4	PREDICTED: CSC1-like protein ERD4 [Nelumbo nucifera]
MSTRG.3178	0.31	0.66	0.14	2.3	1.6	1.95	6	10	2	37	27	33	--	-
MSTRG.3181	0.94	52.79	7.72	16.75	5.33	9.6	13	564	79	189	63	114	Def2	Gamma Purothionin [Cynara cardunculus var. scolymus] [Cynara cardunculus]
MSTRG.3182	124.39	134.32	165.18	166.14	147.67	99.79	1423	1189	1401	1553	1445	982	Def2	defensin precursor [Ginkgo biloba]
MSTRG.3215	3.35	3.85	3.75	4.78	3.29	4.48	148	128	121	163	120	170	PCMP-H32	Pentatricopeptide repeat [Macleaya cordata]
MSTRG.3226	0.36	0.23	0	0.22	1.04	0	2	1	0	1	5	0	--	-
MSTRG.328	0.46	6.67	0.39	0.21	0.27	0.13	8	90	5	3	4	2	--	-
MSTRG.3289	1.68	4.05	1.69	0.22	0.78	0.44	160.21	298.65	119.11	17.06	63.8	36.28	TY3B-I	retrotransposon-related protein, partial [Trifolium pratense]
MSTRG.3290	3.65	2.97	2.83	0.53	1.58	1.04	100.79	63.35	57.89	11.94	37.2	24.72	COR2	aldo-keto reductase family 4 member C9 [Amborella trichopoda]
MSTRG.3306	53.48	69.58	55.03	61.89	53.37	55.17	1358	1367	1036	1284	1159	1205	GDCSH	glycine decarboxylase complex H-protein [Pinus pinaster]
MSTRG.3325	83.44	96.94	67.45	19.25	42.78	34.37	1188	1068	712	224	521	421	--	fortune-1 [Cycas edentata]
MSTRG.3353	6.86	7.84	8.41	5.7	6.37	7.98	154.61	138.25	138.56	104.68	123.66	156.46	--	-
MSTRG.3355	7.73	8.84	7.07	5.33	3.74	5.27	87	77	59	49	36	51	--	counting factor 45-1 [Brachypodium distachyon]
MSTRG.3359	15.54	15.79	16.99	17.44	17.88	17.26	1186	932	961	1087	1167	1133	dnajb14	DnaJ-like protein subfamily B member 12 [Nymphaea thermarum]
MSTRG.3388	14.81	14.56	16.17	16.12	16.77	13.41	163	124	132	145	157.9	127	--	testis-expressed protein 10-like [Herrania umbratica]
MSTRG.3396	0.72	0.67	0.75	0.6	0.37	0.31	12.32	8.75	9.44	8.32	5.34	4.54	--	-
MSTRG.3398	1.87	1.6	2.56	2.12	2.67	3.04	68	45	69	63	83	95	BHLH094	transcription factor BHLH094-like [Lactuca sativa]
MSTRG.3399	4.97	5.37	3.5	3.59	3.98	3.17	118	100	62	69	77	63	--	Sacsin [Gossypium arboreum]
MSTRG.3400	4.24	3.01	2.33	3.25	3.54	3.14	91	50	37	57	65	58	--	-
MSTRG.3401	6.07	7.19	6.21	6.08	5.88	6.12	286	262	217	234	237	248	BHLH094	transcription factor BHLH094-like [Lactuca sativa]
MSTRG.3402	8.32	7.68	8.38	10.05	9.09	9.04	154	110	115	152	144	144	--	-
MSTRG.3404	2.39	1.35	1.98	3	2.36	3.85	39	17	24	40	33	54	--	-
MSTRG.3405	12	12.14	7.45	8.83	8.6	9.25	341	267	157	205	209	226	At3g01520	universal stress protein A-like protein isoform X1 [Quercus suber]
MSTRG.3444	2.54	2.86	3.32	3.29	2.96	3.23	206	175	199	215	206	226	PCMP-H42	pentatricopeptide repeat protein 78, partial [Funaria hygrometrica]
MSTRG.347	3.73	3.19	3.7	3.97	3.69	4.05	136	90	100	118	115	127	RPL10	50S ribosomal protein L10, chloroplastic [Brassica rapa]
MSTRG.3526	1.1	2.5	1.04	1.26	0.91	1.05	17	30	12	16	12	14	--	-
MSTRG.3534	0.34	0	1.45	0.13	0	0.13	3.8	0	12.06	1.17	0	1.3	easF	ergothioneine biosynthesis protein 1 [Selaginella moellendorffii]
MSTRG.3617	12.33	15.57	12.05	9.54	10.4	10.41	1031	995	762	646	751	749	PCMP-H40	pentatricopeptide repeat-containing protein At3g12770-like [Physcomitrella patens]
MSTRG.3634	31.75	23.21	33.28	36.02	34.97	33.99	2486	1406	1932	2304	2342	2289	GAI1	DPL [Pinus tabuliformis]
MSTRG.3642	5.69	4.95	5.08	7.15	5.32	5.74	473	318	313	485	378	410	ZOP1	PREDICTED: zinc finger protein ZOP1 [Nelumbo nucifera]
MSTRG.3643	7.15	6.78	6.84	7.27	8.01	6.7	165	121	117	137	158	133	--	-
MSTRG.3653	3.89	5	3.34	5.51	4.17	4.1	215	214	137	249	197	195	--	O-glucosyltransferase rumi homolog [Quercus lobata]
MSTRG.3660	21.19	21.8	21.27	28.03	23.83	24.8	446	355	332	482	429	449	Dnajc28	PREDICTED: dnaJ homolog subfamily C member 28-like [Nelumbo nucifera]
MSTRG.3673	2.82	4.53	5.9	15.05	12.98	11.01	78	97	121	340	307	262	ABF4	abscisic acid-insensitive 5 [Pohlia nutans]
MSTRG.3720	12.81	9.7	11.99	16.7	14.83	13.29	307	180	213	327	304	274	--	hypothetical protein ARALYDRAFT_907164 [Arabidopsis lyrata subsp. lyrata] [Arabidopsis lyrata]
MSTRG.3725	4.17	3.51	2.74	3.33	4.71	3.51	83	53	40	54	80	59	--	Heavy metal transport/detoxification superfamily protein [Zea mays]
MSTRG.3771	13.41	15.01	13.63	12.43	11.88	12	239	207	180	181	181	184	--	Localized to the inner membrane of the chloroplast [Cinnamomum micranthum f. kanehirae]
MSTRG.38	5.03	4.67	4.45	0.98	0.89	1.25	244	175	160	39	37	52	PCMP-H81	pentatricopeptide repeat-containing protein At5g48910-like [Amborella trichopoda]
MSTRG.3803	4.05	5.8	4.87	7.77	4.61	4.96	37	41	33	58	36	39	At1g79260	fatty acid-binding protein-like protein [Nymphaea thermarum]
MSTRG.3805	7.89	9.47	8.5	13.78	9.26	9.47	281	261	225	402	280	292	yipf1	LOW QUALITY PROTEIN: protein YIPF1 homolog [Amborella trichopoda]
MSTRG.3827	2.94	2.74	1.98	0.07	0.38	0.13	54	39	27	1	6	2	--	-
MSTRG.3858	2.88	4.06	1.94	3.21	3.37	2.74	22	24	11	20	22	18	--	-
MSTRG.3861	53.18	50.01	43.7	49.21	46.12	45.86	988	719	602	747	733	733	At3g03100	probable NADH dehydrogenase [ubiquinone] 1 alpha subcomplex subunit 12 [Nymphaea colorata]
MSTRG.3881	28.97	34.42	34.47	26.52	27.71	32.7	484	445	427	362	396	470	--	Ribosomal protein L35 [Cinnamomum micranthum f. kanehirae]
MSTRG.3900	3.63	3.51	4.75	4.27	3.95	4.44	321	240	311	308	298	337	EMB2261	pentatricopeptide repeat-containing protein At3g24000, mitochondrial-like isoform X3 [Physcomitrella patens]
MSTRG.3917	4.66	3.06	3.75	3.4	3.72	3.51	57	29	34	34	39	37	--	-
MSTRG.3942	14.45	11.92	8.33	17.51	13.92	15.74	620	396	265	614	511	581	TLP1	thaumatin-like protein 1 [Nymphaea colorata]
MSTRG.395	4.8	4.19	5.05	4.42	5.51	5.06	354	239	276	266	347	321	PCMP-H24	pentatricopeptide repeat-containing protein At3g12770-like [Physcomitrella patens]
MSTRG.3954	4	5.06	3.02	3.72	3.18	4.74	50	49	28	38	34	51	--	cytochrome c oxidase assembly factor 4 homolog, mitochondrial [Nymphaea colorata]
MSTRG.3956	53.27	43.04	51.65	22.33	27.54	27.82	2018.83	1262.06	1451.27	691.43	892.63	907.09	CPLS1	ATP-dependent Clp protease adapter protein CLPS1, chloroplastic isoform X1 [Amborella trichopoda]
MSTRG.3958	7.24	2.55	7.48	21.91	29.59	26.23	117.17	31.94	89.73	289.57	409.37	364.91	CPLS1	ATP-dependent Clp protease adapter protein CLPS1, chloroplastic isoform X1 [Amborella trichopoda]
MSTRG.3984	3.37	4.13	5.02	4.99	3.84	4.02	38	36	42	46	37	39	--	-
MSTRG.3992	8.58	5.37	7.71	10.02	8.96	9.97	66	32	44	63	59	66	--	-
MSTRG.4010	0.12	2.08	0.83	0.45	0.29	0.22	2	26	10	6	4	3	--	-
MSTRG.4012	2.41	1.29	1.68	0.61	0.19	0.77	29	12	15	6	2	8	--	-
MSTRG.4133	0.92	2.42	1.63	2.14	1.8	1.84	22	45	29	42	37	38	BAM3	Beta-amylase [Actinidia chinensis var. chinensis] [Actinidia chinensis]
MSTRG.4139	8.88	10.63	7.23	9.52	9.18	10.92	121	112	73	106	107	128	--	PREDICTED: transmembrane [Prunus dulcis]
MSTRG.4153	16.08	21.58	21.7	20.47	21.51	22.87	1326	1377	1327	1379	1517	1622	PCMP-H35	pentatricopeptide repeat-containing protein At3g12770-like isoform X1 [Physcomitrella patens]
MSTRG.417	1.25	1.61	4.69	4.69	2.5	2.9	14	14	39	43	24	28	SUT2	sucrose transporter 4 [Ginkgo biloba]
MSTRG.420	4.96	5.56	4.27	6.51	6.43	6.53	83	72	53	89	92	94	--	SOSS complex subunit C [Striga asiatica]
MSTRG.4213	3.18	4.59	3.93	1.85	1.5	1.93	84	94	77	40	34	44	--	-
MSTRG.4225	10.61	11.54	11.87	10.85	8.25	8.47	335	282	278	280	223	230	--	Cytosolic carboxypeptidase [Actinidia chinensis var. chinensis] [Actinidia chinensis]
MSTRG.4265	26.23	26.11	33.18	35.64	34.22	35.6	805.3	620.16	755.16	893.93	898.61	939.97	CDC28	Cell division control 2 A [Gossypium arboreum]
MSTRG.4282	1.97	3.25	0.81	0.9	0.63	0.58	51	65	15.62	19	14	13	PHO1;H3	SPX [Macleaya cordata]
MSTRG.4292	4.96	8.91	6.08	5.3	5.01	6.08	110	153	100	96	95	116	At1g52740	probable histone H2A variant 3 [Nymphaea colorata]
MSTRG.4297	4.19	6.51	12.62	1.84	1.38	1.9	64	77	143	23	18	25	--	-
MSTRG.4323	2.62	2.92	2.39	2.97	3.19	3.28	115	95	92	115	127	128	--	White-brown-complex ABC transporter family [Theobroma cacao]
MSTRG.4329	4.33	16.32	6.94	14.53	17.31	11.17	125.31	365.3	148.84	343.45	428.33	278	EXPA1	expansin A3 [Pinus radiata]
MSTRG.4345	7.88	5.91	8.92	11.04	13.69	12.33	193	112	162	221	287	260	--	-
MSTRG.4347	12.03	16.09	14.61	14.21	14.25	14.35	230	238	207	222	233	236	At2g22425	probable signal peptidase complex subunit 1 [Lactuca sativa]
MSTRG.4359	9.12	16.2	5.44	7.81	6.2	5.27	459	631	203	321	267	228	MYB106	R2R3-MYB transcription factor 56 [Taxus chinensis]
MSTRG.4379	16.38	18.57	10.75	6.66	7.37	6.75	530	465	258	176	204	188	--	PREDICTED: protein RALF-like 34 [Populus euphratica]
MSTRG.4400	1.91	1.98	2.27	2.8	2.52	2.8	129	104	114	155	146	163	PCMP-H40	pentatricopeptide repeat-containing protein At4g21065 [Amborella trichopoda]
MSTRG.4409	48.76	42.38	44.82	48.58	52.08	50.25	1215	817	828	989	1110	1077	DI19-1	PREDICTED: protein DEHYDRATION-INDUCED 19-like [Nelumbo nucifera]
MSTRG.4484	2.31	2.87	1.21	1.61	1.11	1.44	92.19	88.93	36	52.6	38	49.42	--	LOW QUALITY PROTEIN: (+)-neomenthol dehydrogenase [Citrus clementina]
MSTRG.4485	1.43	3	0.81	0	0.24	0.31	28.42	46.07	12	0	4	5.33	--	Salutaridine reductase [Vitis vinifera]
MSTRG.4497	5.8	11.18	9.44	10.66	10.45	11.05	102	152	123	153	157	167	--	unknown [Picea sitchensis]
MSTRG.4514	13.72	12.71	13.41	20.15	16.41	16.44	385	276	279	462	394	397	DPMS3	dolichol-phosphate mannose synthase subunit 3 [Dendrobium catenatum]
MSTRG.4544	6.59	6.08	5.5	2.9	4.59	5.12	178	127	110	64	106	119	HINT3	adenylylsulfatase HINT3 isoform X1 [Amborella trichopoda]
MSTRG.4550	71.93	70.93	69.74	88.7	84.1	88.49	928	708	667	935	928	982	--	zinc finger CCCH domain-containing protein 15 homolog [Rhodamnia argentea]
MSTRG.4560	0.6	1.71	2.44	0	1.62	1.76	14.48	32.08	43.79	0	33.53	36.57	L6	toll/interleukin-1 receptor-like protein [Rhodamnia argentea]
MSTRG.4561	0.54	0.49	0.84	2.94	1.13	0.67	12.52	8.92	14.5	56	22.47	13.43	L6	toll/interleukin-1 receptor-like protein [Rhodamnia argentea]
MSTRG.4596	2.74	4.34	4.44	3.82	5.13	3.71	80	98	96	91	128	93	--	ELMO domain-containing protein A [Nymphaea thermarum]
MSTRG.4599	8.78	9.34	4.87	20.5	9.02	11.36	107	88	44	204	94	119	--	-
MSTRG.4600	3.69	3.97	3.5	2.47	2.57	2.96	393	327	276	215	234	271	--	-
MSTRG.4602	3.93	5.6	5.52	11.32	7.27	10.46	48	53	50	113	76	110	--	unknown [Picea sitchensis]
MSTRG.4611	2.37	3.13	2.52	2.41	3.65	3.45	32	33	26	28	43	41	--	pre-mRNA-processing protein 40A isoform X4 [Populus trichocarpa]
MSTRG.4627	72.11	81.88	85.1	114.42	89.73	97.89	2951	2593	2582	3826	3141	3446	APCB1	aspartyl protease APCB1 [Nymphaea colorata]
MSTRG.463	2.91	3.01	3.33	4.4	4	6.66	40	33	35	50	48	81	--	protein NUCLEAR FUSION DEFECTIVE 6, chloroplastic/mitochondrial isoform X2 [Rhodamnia argentea]
MSTRG.4634	9.35	17.9	13.01	12.3	7.3	10.98	96.03	142.2	99	103.16	64.14	97	DFRA	tetraketide alpha-pyrone reductase 1 [Amborella trichopoda]
MSTRG.4636	385.38	289.75	334.58	432.81	387.31	404.65	6806.81	3748.72	4337	6406.74	6054.67	6321.2	CCR1	cinnamoyl-CoA reductase 1-like protein [Cinnamomum micranthum f. kanehirae]
MSTRG.4645	0.05	0.05	0.05	0.05	0.05	0.05	2.05	1.58	1.52	1.67	1.75	1.76	UBA1	ubiquitin-activating enzyme E1 2 [Amborella trichopoda]
MSTRG.4648	49.04	48.94	53.44	51.15	44.74	49.92	2126.23	1641.78	1717.74	1811.92	1658.87	1861.74	UBA1	ubiquitin-activating enzyme E1 2 [Amborella trichopoda]
MSTRG.465	70.66	77.95	75.72	62.68	67.28	68.07	1406	1200	1117	1019	1145	1165	PAP11	PREDICTED: probable plastid-lipid-associated protein 11 [Nelumbo nucifera]
MSTRG.4651	72.77	87.91	116.35	120.1	121.18	145.34	858	802	1017	1157	1222	1474	--	-
MSTRG.4654	12.11	11.99	11.58	0	0.18	0.45	158	121	112	0	2	5	--	-
MSTRG.4669	21.61	23.51	30.71	51.04	35.15	38.99	373	314	393	720	519	579	PAM16L2	mitochondrial import inner membrane translocase subunit PAM16 like 2 isoform X1 [Manihot esculenta]
MSTRG.4675	24.66	30	56.01	49.76	54.28	44.07	136	128	229	224.19	256	209.03	--	-
MSTRG.4682	6.07	4.12	5.87	3.13	4.37	3.06	200.96	105.61	144.08	84.6	123.7	87.31	--	disease resistance-like protein DSC1 [Malus domestica]
MSTRG.4683	368.58	563.46	818.04	5889.98	6554.54	6907.98	4117.98	4871.06	6776.12	53769.2	62636.6	66389.2	--	-
MSTRG.4684	81.86	83.63	214.9	1314.34	1565.8	1134.47	1670.83	1320.77	3252	21919.9	27336	19918.2	JAL46	jacalin-related lectin 19-like [Asparagus officinalis]
MSTRG.4693	1166.5	1541.2	2755.23	2216.43	2423.12	2356.69	35762.5	36560.3	62625.3	55521.4	63540	62149.1	JAL3	mannose/glucose-specific lectin isoform X2 [Elaeis guineensis]
MSTRG.4694	5.6	2.25	4.03	4.5	4.08	3.81	122.45	38.1	65.38	80.36	76.29	71.59	JAL3	Jacalin-related lectin 19 [Zea mays]
MSTRG.4705	6.24	6.53	10.95	4.61	5.97	5.34	377.38	305.6	491.1	228	309	278	--	HEAT repeat-containing protein 5B [Amborella trichopoda]
MSTRG.4707	9.88	9.44	9.28	10.94	9.51	9.2	256	190	180	246	222	218	COMMD2	COMM domain-containing protein 2 [Amborella trichopoda]
MSTRG.4709	17.97	21.7	19.55	14.92	15.15	15.89	305	285	246	207	220	232	--	reactive oxygen species modulator 1 [Elaeis guineensis]
MSTRG.4719	1.4	2.09	1.6	1.72	1.01	1.51	13	15	11	13	8	12	rft1	protein RFT1 homolog isoform X3 [Amborella trichopoda]
MSTRG.4735	7.11	9.13	7.97	9.63	8.41	7.98	432	429	359	478	437	417	PCMP-H32	Pentatricopeptide repeat [Macleaya cordata]
MSTRG.4766	2.03	2.54	1.95	2.3	1.83	2.89	70	68	50	65	54	86	--	Alanine--glyoxylate aminotransferase 2 1, mitochondrial [Tetrabaena socialis]
MSTRG.4786	5.34	5.72	4.57	7.31	5.2	4.85	115	95	73	129	96	90	--	DNA-directed RNA polymerase subunit beta like [Actinidia chinensis var. chinensis] [Actinidia chinensis]
MSTRG.4793	2.63	8.4	3.34	10.23	7.96	8.82	17	42	16	54	44	49	--	PITH domain-containing protein 1 [Nymphaea thermarum]
MSTRG.4837	2.26	2.82	2.35	2.9	2.58	2.89	177	171	137	186	173	195	--	-
MSTRG.4844	2.61	3.41	3.22	2.57	2.7	2.48	209	211	191	168	185	171	PCMP-H85	PpPPR_98 [Physcomitrella patens]
MSTRG.4855	20.9	19.89	18.63	21.55	20.75	17.97	292	215	193	246	248	216	FAX5	protein FATTY ACID EXPORT 5-like [Cannabis sativa]
MSTRG.4867	6.78	5.99	2.1	5.92	2.67	4.06	55	38	13	40	19	28	ksh1	kish-A-like protein [Arabidopsis thaliana]
MSTRG.4899	2.94	2.15	2.93	6.08	5.34	4.25	81	46	60	137	126	100.97	--	calcium-binding EF hand family protein [Cinnamomum micranthum f. kanehirae]
MSTRG.4905	10.08	17.18	13.01	15.22	13.79	14.46	141	186	135	174	165	174	FAX4	protein FATTY ACID EXPORT 4, chloroplastic isoform X1 [Amborella trichopoda]
MSTRG.4932	11.57	12.84	10.59	10.43	11.53	10.4	295	253	203	218	254	232	Znhit3	PREDICTED: zinc finger HIT domain-containing protein 3 isoform X3 [Nelumbo nucifera]
MSTRG.4975	1.78	1.96	2.76	2.17	2.67	2.84	170	145	195	169	218	233	PCMP-H40	Pentatricopeptide repeat-containing protein [Nymphaea thermarum]
MSTRG.5018	18.1	20.52	21.12	22.79	22.47	20.53	244	214	211	251	259	238	--	Cytochrome c oxidase assembly protein [Actinidia chinensis var. chinensis] [Actinidia chinensis]
MSTRG.5020	17.95	19.17	20.55	14.38	17.65	18.25	886	732	752	580	745	775	PCMP-H53	pentatricopeptide repeat protein 91 [Funaria hygrometrica]
MSTRG.5022	317.2	309.2	340.57	504.34	433.78	422.45	22223	16762	17690	28871	25994	25459	Os04g0656100	plasma membrane H+-ATPase [Cunninghamia lanceolata]
MSTRG.5024	0.82	1.39	1.08	2.46	1.48	1.87	13	17	13	33	20	27	--	-
MSTRG.5066	0.08	0.75	0.67	1.92	0.77	0.29	1	7	6	19	8	3	--	LysM domain containing protein [Klebsormidium nitens]
MSTRG.5068	0.63	10.5	0.3	0	0.17	0	11.14	143.03	3.92	0	2.63	0	FAD7	PREDICTED: omega-3 fatty acid desaturase, chloroplastic [Nicotiana attenuata]
MSTRG.5095	18.14	10.36	13.01	9.55	7.75	7.94	523	231	278	225	191	197	AHP1	PREDICTED: histidine-containing phosphotransfer protein 1 isoform X1 [Nelumbo nucifera]
MSTRG.5099	38.34	33.38	19.9	16.64	13.67	16.67	564	380	217	200	172	211	--	Low-density receptor-like protein [Parasponia andersonii]
MSTRG.51	5.36	5.88	5.95	4.31	5.26	4.39	230	195	189	151	193	162	--	-
MSTRG.512	38.06	28.4	24.76	33.92	27.32	26.11	2127	1228	1026	1549	1306	1255	--	-
MSTRG.5127	2.58	3.64	2.66	3.39	2.36	4.04	55	60	42	59	43	74	--	PREDICTED: LOC110613993 [Prunus dulcis]
MSTRG.513	61.07	94.88	89.98	75.79	104.2	95.45	7577.38	9027.45	8143.86	7643.84	11100.2	10224.5	--	-
MSTRG.5136	59.11	37.51	47.94	24.14	42.85	37.44	3151	1517	1859	1130	2104	1821	ACR3	ACT domain-containing protein ACR3-like protein isoform X2 [Cinnamomum micranthum f. kanehirae]
MSTRG.514	25.83	41.11	42.4	24.57	39.28	36.17	2310.62	2845.55	2812.14	1796.16	3005.75	2783.62	--	-
MSTRG.515	3.88	3.63	2.82	5.03	3.54	4.8	77.28	56	41.75	82	60.42	82.25	--	-
MSTRG.5159	90.86	99.13	90.38	140.79	102.4	109.53	2221	1875	1638	2812	2141	2303	RIC1	ras-related protein RIC1 [Amborella trichopoda]
MSTRG.517	270.08	207.84	252.65	197.36	248.03	235.29	36315.1	21622.5	25158.1	21704.3	28499.7	27210.1	--	-
MSTRG.518	96.78	74.02	90.23	69.84	90.69	83.72	12978.9	7681.45	8971.89	7652.7	10403.3	9657.83	--	-
MSTRG.519	1.61	1.42	1.03	1.95	1.17	1.71	55.72	38	26.25	55	34.58	50.75	--	-
MSTRG.5211	6.4	7.05	5.76	4.35	4.71	1.65	54	46	36	30	34	12	--	thymocyte nuclear protein 1 [Cinnamomum micranthum f. kanehirae]
MSTRG.5231	9.19	11.88	8.93	7.94	8.25	7.29	211	211	152	149	162	144	ABCF1	ATP-binding cassette transporter, partial [Pteris vittata]
MSTRG.5253	0	1.27	0	0	0.85	0	0	31.76	0	0	23.47	0	PER66	PREDICTED: peroxidase 66 [Prunus mume]
MSTRG.5254	4.93	19.2	1.03	2.18	0.73	1.73	148	446.06	23	53.58	18.65	44.61	PER66	PREDICTED: peroxidase 66 [Prunus mume]
MSTRG.5256	0	3.95	0	0	0	0	0	74.18	0	0	0	0	PER66	PREDICTED: peroxidase 66 [Prunus mume]
MSTRG.5259	27.53	32.99	26.22	34.51	29.58	34.68	371	344	262	380	341	402	Os01g0679700	60S ribosomal protein L37a [Citrus sinensis]
MSTRG.5302	0.21	0.75	0.13	4.5	3.55	3.92	2.3	6.37	1.04	40.67	33.52	37.22	NFD5	pentatricopeptide (PPR) repeat-containing protein [Arabidopsis thaliana]
MSTRG.536	11.92	11.85	12.8	16.86	12.58	12.69	225	173	179	260	203	206	At3g50860	AP-3 complex subunit sigma [Nymphaea colorata]
MSTRG.5368	0	0.28	0	0	0	0	0	1.1	0	0	0	0	ABCB2	MDR-like ABC transporter [Ginkgo biloba]
MSTRG.5374	53.34	79.34	68.33	77.82	61.08	66.49	776	893	737	925	760	832	RPL34	60S ribosomal protein L34 [Elaeis guineensis]
MSTRG.5417	5.51	5.69	5.35	5.81	4.86	5.56	404	323	291	348	305	351	--	-
MSTRG.5450	4.07	5.62	9.17	18.63	9.25	13.15	103	110	172	385	200	286	DDB_G0268948	embryo-abundant protein [Picea glauca]
MSTRG.5453	1.57	1.59	1.59	4.87	1.84	4.46	32	25	24	81	32	78	--	-
MSTRG.5536	34.76	36.4	29.21	33.98	34.36	33.88	427	346	266	341	361	358	--	mitochondrial ATP synthase 6kDa subunit [Jatropha curcas]
MSTRG.5547	19.73	21.04	18.43	26.42	23.85	24.87	498	411	345	545	515	540	--	M-phase phosphoprotein [Trema orientale]
MSTRG.555	20.28	19.35	24.43	36.22	29.06	35.61	226.17	167	202	330	277.19	341.56	--	-
MSTRG.5552	0.91	5.5	0.15	0	0.06	0.31	17	79.21	2	0	1	5	--	calmodulin-binding heat-shock protein [Spatholobus suberectus]
MSTRG.5553	4.01	14.45	0.95	0	1.38	0	34	94.79	6	0	10	0	--	-
MSTRG.5575	25.96	20.79	17.45	10.38	23.39	20.56	1951.5	1209.31	972.57	637.23	1503.55	1329.61	--	PREDICTED: LRR receptor-like serine/threonine-protein kinase FLS2 [Populus euphratica]
MSTRG.5590	100.35	68.77	80.19	46.56	71.39	58.45	4373	2319	2591	1658	2661	2191	At1g67480	PREDICTED: F-box/kelch-repeat protein At1g67480 [Theobroma cacao]
MSTRG.5614	0.28	2.05	0.76	2.06	0.11	0.22	3	17	6	18	1	2	--	-
MSTRG.5644	6.3	8.06	10.81	9.14	7.44	9.32	195	193	248	231	197	248	Os04g0379900	stearoyl-ACP desaturase [Ginkgo biloba]
MSTRG.5654	0.83	0.6	1	36.79	3.56	5.04	9	5	8	326	33	47	LTI6B	Hydrophobic proteinB [Arachis hypogaea]
MSTRG.5664	45.08	41.63	38.47	46.34	38.64	43.24	806	576	510	677	591	665	--	Os08g0272000, partial [Oryza sativa Japonica Group]
MSTRG.5673	2.17	1.69	1.72	1.75	1.53	2.07	68	41	40	45	41	56	--	unknown [Picea sitchensis]
MSTRG.5683	1.86	1.37	1.85	2.31	2.21	2.39	133	76	98	135	135	147	PCMP-H85	PREDICTED: pentatricopeptide [Prunus dulcis]
MSTRG.569	93.67	104.73	86.74	71.99	71.49	90.21	1008	872	692	633	658	835	--	Transcription factor E like [Actinidia chinensis var. chinensis] [Actinidia chinensis]
MSTRG.5754	1.38	2.01	1.66	1.62	1.46	2.05	104	117	93	100	94	133	PCMP-H42	Pentatricopeptide repeat [Macleaya cordata]
MSTRG.5755	4.19	3.81	3.85	4.62	3.98	4.7	355	250	242	320	289	343	PCMP-H53	Pentatricopeptide repeat [Macleaya cordata]
MSTRG.5764	13.33	14.18	11.76	16.69	12.47	13.71	130	107	85	133	104	115	Os09g0505700	Ribulose-phosphate 3-epimerase-like protein [Corchorus capsularis]
MSTRG.5768	6.25	5.62	6.82	4.67	5.39	5.41	141	98	114	86	104	105	CjBAp12	PREDICTED: EG45-like domain containing protein [Gossypium arboreum]
MSTRG.577	1.46	1.28	1.52	2.44	1.38	1.95	74	50	57	101	60	85	PCMP-H81	Pentatricopeptide repeat [Macleaya cordata]
MSTRG.5776	297.6	324.43	305.53	562.45	463.83	576.08	2780	2345	2116	4293	3706	4629	EMB30	RecName: Full=Metallothionein-like protein EMB30 [Picea glauca]
MSTRG.5787	150.22	89.02	123.42	43.82	63.88	52.28	2689	1233	1638	641	978	805	--	-
MSTRG.58	1.72	2.07	1.7	0.42	1.6	1.86	15	14	11	3	12	14	--	Alpha/beta hydrolase fold [Trema orientale]
MSTRG.5809	3.96	3.9	2.66	3.09	2.77	3.25	605	461	302	386	362	427	GIP	copia-type polyprotein, partial [Trifolium pratense]
MSTRG.5824	109.44	107.82	96.02	123.88	110.74	127.52	1279	975	832	1183	1107	1282	--	Wound-induced basic protein, partial [Mucuna pruriens]
MSTRG.5831	7.79	8.18	6.53	3.68	3.06	2.35	417	339	259	161	140	108	--	vacuolar protein sorting-associated protein 62 [Elaeis guineensis]
MSTRG.5841	68.47	66.23	49.34	69.39	59.51	77.81	803	601	429	665	597	785	TOM5	PREDICTED: mitochondrial import receptor subunit TOM5 homolog [Nelumbo nucifera]
MSTRG.5847	23.74	32.86	31.95	45.59	35.98	40.14	506	542	505	794	656	736	At5g03345	membrane magnesium transporter [Cannabis sativa]
MSTRG.5850	1.96	1.9	3.17	30.4	6.17	14.55	20	15	24	254	54	128	--	-
MSTRG.587	33.35	37.39	33.74	55.86	46.53	47.12	2289	1986	1717	3133	2732	2782	EMC1	ER membrane protein complex subunit 1 [Amborella trichopoda]
MSTRG.5895	2.21	2.02	3.06	3.89	1.79	3.68	12.13	8.59	12.48	17.44	8.42	17.37	TA1	short-chain dehydrogenase/reductase [Medicago truncatula]
MSTRG.5896	5.39	3.23	4.61	2.46	5.14	4.98	33.92	15.72	21.52	12.68	27.68	26.95	ZSD1	short-chain dehydrogenase/reductase [Medicago truncatula]
MSTRG.5908	1.71	2.53	1.84	1.9	1.99	2.47	81.26	93	65	74	81	101	ROQ1	disease resistance protein [Glycine max]
MSTRG.5912	0.68	1.01	1.47	1.84	1.09	1.63	13	15	21	29	18	27	--	large proline-rich protein bag6-B-like [Pyrus ussuriensis x Pyrus communis]
MSTRG.5927	14.71	15.07	13.79	15.99	13.69	15.34	902	715	627	801	718	809	PTPA	serine/threonine-protein phosphatase 2A activator [Amborella trichopoda]
MSTRG.5929	1.08	1.29	2.24	1.83	1.84	3.76	13	12	20	18	19	39	--	Polyadenylate-binding protein 2 [Cajanus cajan]
MSTRG.5934	6.31	5.03	5.39	6.15	6.41	6.61	306	189	194	244	266	276	--	PREDICTED: toll/interleukin-1 receptor-like protein [Eucalyptus grandis]
MSTRG.5944	3.9	3.91	3.64	3.05	3.86	3.28	130	101	90.09	83	110	94	--	PREDICTED: probable leucine-rich repeat receptor-like protein kinase At1g35710, partial [Eucalyptus grandis]
MSTRG.5963	19.7	19.23	22.07	9.56	20.22	15.55	613	463	509	243	538	416	UGT85A1	UGT85A, partial [Pinus tabuliformis]
MSTRG.5979	4.12	1.6	2.43	0.57	0.88	1.07	46.53	13.95	20.38	5.28	8.49	10.42	--	GA2ox11, partial [Pinus tabuliformis]
MSTRG.5999	0	0	0	3.12	3.25	3.42	0	0	0	44	51	49	L6	toll/interleukin-1 receptor-like protein, partial [Syzygium oleosum]
MSTRG.6014	9.35	10.26	9.65	8.44	8.42	8.11	366	311	280	270	282	273	--	-
MSTRG.6023	5.78	3.27	8.15	5.79	5.14	5.33	484	212	506	395.98	368	384	N	PREDICTED: TMV resistance protein N-like [Juglans regia]
MSTRG.603	1.36	2.13	2.15	0.81	1.17	0.97	146	177	171	71	107	89	PCMP-H85	pentatricopeptide repeat-containing protein At2g13600 [Jatropha curcas]
MSTRG.6053	2.76	4.71	9.51	7.91	5.28	4.75	61	79	153	147	103	92	J	MADS5 [Pinus tabuliformis]
MSTRG.6061	4.18	5.15	2.58	1.72	2.57	2.27	220	210	100.98	74	116	103	CRK6	cysteine-rich receptor-like protein kinase 26 isoform X1 [Durio zibethinus]
MSTRG.6074	86.94	113.59	88.42	97.41	89.32	96.51	1195	1208	901	1094	1050	1141	RPL38A	PREDICTED: 60S ribosomal protein L38-like [Vigna angularis]
MSTRG.6090	2.14	2.67	2.63	3.7	3.84	4.13	56	54	51	79	86	93	EEF2KMT	protein N-lysine methyltransferase METTL21A [Hevea brasiliensis]
MSTRG.6098	12.45	8.91	7.61	7.33	9.08	9.6	105.52	58.44	47.83	50.76	65.86	70.02	--	Peptidase_S9 domain-containing protein [Cucumis melo var. makuwa] [Cucumis melo]
MSTRG.6123	11.35	13.73	12.03	11.88	13.19	15.17	173	162	136	148	172	199	--	-
MSTRG.6131	15.6	12.61	15.23	11.23	16.4	15.03	370.19	231.51	267.81	217.78	332.82	306.64	--	-
MSTRG.6132	19.42	18.82	19.8	16.21	19.66	16.19	636.81	477.49	481.19	433.22	551.18	455.36	--	-
MSTRG.6145	8.59	4.08	9.03	4.47	5.93	4.56	290.15	106.6	226.19	123.38	171.42	132.47	At3g21360	PREDICTED: clavaminate synthase-like protein At3g21360 [Ipomoea nil]
MSTRG.6175	4.08	5.68	3.87	3.52	3.77	3.9	65	68	44	48	51	53	--	-
MSTRG.6190	13.98	19.61	12.31	3.12	7.07	7.34	899	976	587	164	389	406	--	-
MSTRG.62	23.4	29.35	29.04	30.46	25.39	27.85	376	365	346	400	349	385	AEL1	PREDICTED: protein AE7-like 1 [Nelumbo nucifera]
MSTRG.623	28.31	26.82	33.92	34.18	35.09	38.29	367	269	326	362	389	427	--	DNA double-strand break repair rad50 ATPase [Gossypium australe]
MSTRG.6242	13.93	11.07	11.18	44.54	32.24	37.76	760.44	467.69	452.52	1986.43	1505.33	1772.84	CRK8	Cysteine-rich receptor-like protein kinase 25 [Nymphaea thermarum]
MSTRG.6305	26.64	22.21	22.44	24.87	21.69	20.3	586	378	366	447	408	384	--	unknown [Picea sitchensis]
MSTRG.6306	0.66	1.41	1.33	0.94	1.54	1.91	6	10	9	7	12	15	AAPT1	choline/ethanolaminephosphotransferase 1 [Solanum lycopersicum]
MSTRG.6316	6.83	3.05	3.19	4.03	1.87	3.73	81	28	28	39	19	38	--	PREDICTED: autophagy-related protein 18b isoform X1 [Erythranthe guttata]
MSTRG.6348	10.33	10.45	20.58	30	22.55	23.62	319	260	468	740	577	607	DSP1	tyrosine-protein phosphatase DSP1 isoform X1 [Citrus clementina]
MSTRG.6354	0.13	3.89	0.17	0.15	0.15	0	1	24	1	1	1	0	--	PREDICTED: probable rhamnogalacturonate lyase B, partial [Musa acuminata subsp. malaccensis] [Musa acuminata]
MSTRG.6368	13.6	14.39	14.98	14.15	13.18	15.71	501.84	410.99	409.86	426.72	416	498.98	KO	cytochrome P450 CYP701A24 [Picea glauca]
MSTRG.6387	12.5	14.88	9.71	12.33	11.18	12.38	217	200	125	175	166	185	--	HCaRG [Ostreococcus tauri]
MSTRG.644	12.19	12.46	13.23	16.66	15.35	16.08	503	398	405	562	542	571	--	PREDICTED: C2H2 zinc finger [Prunus dulcis]
MSTRG.6441	6.88	18.66	10.2	1.63	4.5	3.54	143.95	302.14	158.26	27.94	80.54	63.73	PXG3	caleosin [Cycas revoluta]
MSTRG.6456	40.47	41.04	40.5	52.7	42.49	49.64	833	657	619	896	750	881	VHA-e1	V-type proton ATPase subunit e1 [Amborella trichopoda]
MSTRG.6468	5.58	4.98	5.36	7.28	6.53	5.78	273.74	197	186	242	262	216	ROQ1	PREDICTED: TMV resistance protein N-like [Eucalyptus grandis]
MSTRG.647	2.25	2.72	2.64	2.03	1.86	2.02	61	57	53	45	43	47	--	-
MSTRG.6472	17.89	18.13	17.54	13.86	14.74	13.55	297	232.91	215.91	188	209.41	193.57	L6	NBS/LRR, partial [Pinus taeda]
MSTRG.6481	14.54	13.21	12.74	14.54	14.92	14.77	4299	2947	2702	3335	3555	3585	PRPF4B	U4/U6-associated splicing factor PRP4 [Handroanthus impetiginosus]
MSTRG.6497	3.15	5.09	2.62	0.89	1.42	1.97	52	65	32	12	20	28	--	PREDICTED: cysteine-rich and transmembrane domain-containing protein A isoform X1 [Eucalyptus grandis]
MSTRG.6503	2.22	2.92	1.97	2.19	2.13	1.65	61	62	40	49	50	39	--	Leucine-rich repeat receptor-like serine/threonine-protein kinase BAM3 [Zea mays]
MSTRG.6511	3.49	3.7	3.56	2.42	3.03	3.58	81	55	61	48	54	73	--	-
MSTRG.652	3.7	4.39	4.21	4.48	4.4	4.22	406	372	342	401	412	398	PCMP-H42	Pentatricopeptide repeat-containing protein [Nymphaea thermarum]
MSTRG.6524	5.06	3.48	5.53	3.61	2.81	3.41	578.18	307.7	468.91	337.4	275	335	RUN1	TMV resistance protein N isoform X1 [Cicer arietinum]
MSTRG.654	2.73	3.22	4.1	5.34	4.52	4.94	208	190	232	333	295	324	PCMP-H40	PREDICTED: pentatricopeptide repeat-containing protein At4g21065-like [Nelumbo nucifera]
MSTRG.6554	50.71	41.25	56.05	71.64	49.55	55.66	842	530	690	972	703.68	795	LSM2	sm-like protein LSM2 isoform X1 [Elaeis guineensis]
MSTRG.6557	7.86	13.84	5.73	5.77	6.12	7.65	135	184	73	81	90	113	--	-
MSTRG.6602	20.08	19.74	19.6	45.91	21.97	31.98	297	226	215	554.97	278	407	GAST1	GASA5-like protein [Picea mariana]
MSTRG.6617	5.01	5.41	2.33	2.81	3.46	3.34	61	51.01	21	28	36	35	GASA10	PREDICTED: gibberellin-regulated protein 10-like [Camelina sativa]
MSTRG.662	2.33	3.22	2.53	3.85	3.06	2.71	68.74	73.4	55.34	92.76	77.13	68.77	COMT1	caffeic acid ortho-methyltransferase [Pinus radiata]
MSTRG.6641	6.66	6.86	9.13	7.59	6.76	7.82	419	334	426	390	364	423	PCMP-H40	PREDICTED: pentatricopeptide repeat-containing protein At1g11290, chloroplastic [Nelumbo nucifera]
MSTRG.6647	17.75	24.02	19.29	17.08	18.17	20.75	417	431	313	307	330	394	--	ABC transporter permease protein YtcP [Actinidia chinensis var. chinensis] [Actinidia chinensis]
MSTRG.6674	6.37	6.74	5.91	7.55	5.47	6.94	186	153	131	189	142	182	ERV1	Mitochondrial sulfhydryl oxidase [Handroanthus impetiginosus]
MSTRG.6681	1.71	1.93	2.54	2.75	1.96	2.56	165	144	182	217	162	213	PCMP-H40	PREDICTED: pentatricopeptide repeat-containing protein At2g39620 [Nelumbo nucifera]
MSTRG.6694	7.28	6.24	6.48	6.83	6.6	6.69	384	255	253	296	298	303	PCMP-H40	Pentatricopeptide repeat-containing protein [Nymphaea thermarum]
MSTRG.6696	1.61	1.72	2.57	2.56	1.96	1.83	93	77	110	121	97	91	PCMP-H32	pentatricopeptide repeat-containing protein At4g21065-like [Quercus lobata]
MSTRG.6731	38.8	26.26	29.25	40.19	38.46	38.18	1332.35	697.89	744.59	1127.65	1129.66	1127.87	CYP734A1	CYP866A17 [Taxus chinensis]
MSTRG.6732	48.67	33.04	38.87	55.14	49.88	52.24	1187.7	623.89	703.26	1099.52	1041.14	1096.58	CYP734A6	CYP866A17 [Taxus chinensis]
MSTRG.6735	0	14.02	10.4	21.1	19.87	18.92	0	253.08	179.91	402.28	396.47	379.7	CYP734A6	CYP866A17 [Taxus chinensis]
MSTRG.6763	0.49	0	0.42	0.78	0	0.1	2.73	0	1.76	3.58	0	0.5	9612	probable pectate lyase 18 [Populus trichocarpa]
MSTRG.6765	4.52	4.28	4.81	5.74	5.44	4.82	57.27	42	45.24	59.42	59	52.5	At1g11920	RecName: Full=Pectate lyase 1; AltName: Full=Major pollen allergen Cha o 1; AltName: Allergen=Cha o 1; Flags: Precursor [Chamaecyparis obtusa]
MSTRG.6791	3.4	4.25	4.11	4.21	3.74	4.73	240	232	215	243	226	287	PCMP-H42	PpPPR_98 [Physcomitrella patens]
MSTRG.6812	0.39	1.14	0.13	0.24	0	0.23	4	9	1	2	0	2	--	-
MSTRG.6853	57.09	52.19	44.78	51.38	49.71	46.9	1153	816	672	849	860	816	ATL48	zinc finger family protein [Picea abies]
MSTRG.6855	0	0.17	0.55	0.5	0.16	0.63	0	1	3	3	1	4	--	ACC oxidase [Picea sitchensis]
MSTRG.6866	0	0	0.31	0	0	0	0	0	2.2	0	0	0	At1g22280	probable protein phosphatase 2C 10 [Nymphaea colorata]
MSTRG.6883	35.09	40.3	31.02	53.29	37.17	40.79	522	464	342	648	473	522	--	Zinc-binding ribosomal protein family protein [Hibiscus syriacus]
MSTRG.689	2.24	2.2	3.13	3.03	3.14	3.15	69.82	52.93	72.19	77.18	83.64	84.34	At4g33300	nucleotide-binding site-leucine-rich repeat protein 1 [Cinnamomum camphora]
MSTRG.6896	2.75	1.75	2.22	1.15	2.8	1.99	132	65	79	45	115	82	At2g33170	receptor-like serine/threonine-protein kinase At1g78530 [Selaginella moellendorffii]
MSTRG.6910	2.6	5.23	4.84	3.59	3.58	2.99	79	123	109	89	93	78	Trmo	TsaA-like domain containing protein [Trema orientale]
MSTRG.6926	1.66	1.34	1.12	1.34	2.19	1.99	32	20	16	21	36	33	--	-
MSTRG.6932	15.21	25.08	14.74	9.2	15.17	15.98	1447.07	1846.92	1040.12	715	1234.64	1307.88	--	-
MSTRG.6933	70.01	78.9	62.67	42.51	43.8	42.32	6954.93	6055.08	4629.88	3410	3689.36	3591.12	--	-
MSTRG.6934	22.23	26.8	16.45	17.49	14.99	17.03	6762	6281	3701	4364	3914	4466	--	-
MSTRG.6940	2.79	9.28	2.68	2.04	2.37	2.07	204.03	525.04	145	122	148.07	130.03	MLP423	PREDICTED: MLP-like protein 423 [Nicotiana attenuata]
MSTRG.6951	34.26	30.36	32.56	24.24	25.5	28.75	633	434	446	366	403	457	--	-
MSTRG.6977	0.8	0.92	1.08	1.53	2.19	1.03	9	8	9	14	21	10	--	-
MSTRG.6980	6.76	3.68	3.93	1.31	1.56	1.58	304	128	131	48	60	61	PCMP-H53	UPF0061 protein [Nymphaea thermarum]
MSTRG.7005	2.17	2.95	1.97	3.43	2.49	2.86	100	105	67	129	98	113	--	-
MSTRG.7018	42.98	53.07	40.92	36.27	37.26	40.46	673	643	475	464	499	545	--	GRIP and coiled-coil domain-containing protein [Actinidia chinensis var. chinensis] [Actinidia chinensis]
MSTRG.7071	1.15	1.64	0.47	0.14	1.35	0.4	10	11	3	1	10	3	--	-
MSTRG.7073	2.33	1.98	1.32	2.55	2.76	3.17	76	50	32	68	77	89	--	-
MSTRG.7078	5.03	4.58	5.12	5.02	5.28	6.32	98	69	74	80	88	106	--	UDP-arabinopyranose mutase 5 [Spatholobus suberectus]
MSTRG.7083	32.43	18.92	19.89	45.05	33.4	30.85	319	144	145	362	281	261	--	-
MSTRG.7084	0.42	0.45	1.04	5.81	2.45	1.79	6	5	11	68	30	22	--	-
MSTRG.7085	22.82	23.99	16.73	21.15	15.39	18.21	959	780	521	726	553	658	--	DUF538 domain-containing protein [Cinnamomum micranthum f. kanehirae]
MSTRG.7095	0	0.09	0.18	5.96	3.51	3.18	0	1	2	73	45	41	--	-
MSTRG.7097	2.15	1.64	4.87	3.08	2.37	3.63	22.01	13	37	25.78	20.74	32	MAO1B	ACC oxidase [Picea sitchensis]
MSTRG.7099	33.55	26.67	35.35	19.83	31.27	33.85	439	270	343	212	350	381	--	-
MSTRG.7112	1.23	1.37	1.76	1.8	1.05	0.47	15	13	16	18	11	5	--	-
MSTRG.7206	2.67	4.34	2.67	4.01	3.12	4.71	31	39	23	38	31	47	--	-
MSTRG.7235	10.95	11.13	11.41	23.82	18.75	18.72	728.53	573.24	562.98	1295.35	1067.44	1071.85	NFD5	Pentatricopeptide repeat-containing protein [Nymphaea thermarum]
MSTRG.7240	9.79	8.92	6.04	4.45	9.27	6.18	105	74	48	39	85	57	--	-
MSTRG.7262	1.75	0.72	1.29	0.45	0.87	0.83	66	21	36	14	28	27	--	-
MSTRG.7272	113.55	93.9	129.21	58.41	96.36	116.48	612.12	391.69	516.42	257.28	444.29	540.11	PRB1	PREDICTED: pathogenesis-related protein 1A-like [Nicotiana attenuata]
MSTRG.7300	7.59	6.83	7.65	11.9	8.84	9.52	217	151	162	278	216	234	--	dynein assembly factor 5, axonemal [Selaginella moellendorffii]
MSTRG.7320	123.04	115.54	116.42	61.65	49.46	57.11	1876	1363	1316	768	645	749	--	short transmembrane mitochondrial protein 1 [Nymphaea colorata]
MSTRG.7396	158.68	182.26	170.75	166.15	155.16	161.69	4486	3987	3579	3838	3752	3932	At1g30230	PREDICTED: elongation factor 1-delta-like [Daucus carota subsp. sativus] [Daucus carota]
MSTRG.7412	2.81	4.45	1.55	1.56	2.98	2.37	22	27	9	10	20	16	PREP2	presequence protease 1, chloroplastic/mitochondrial-like [Physcomitrella patens]
MSTRG.7481	15.36	18.46	14.8	25.01	18.35	19.05	644	599	460	857	658	687	At2g01630	glucan endo-1,3-beta-glucosidase 3 [Amborella trichopoda]
MSTRG.7488	65.61	67.52	64.21	81.1	77.84	83.7	2106	1677	1528	2127	2137	2311	TATA	sec-independent protein translocase protein TATA, chloroplastic [Prosopis alba]
MSTRG.7502	12.62	15.74	16.1	13.81	16.96	18.12	407	393	385	364	468	503	eda	PREDICTED: KHG/KDPG aldolase-like isoform X3 [Daucus carota subsp. sativus] [Daucus carota]
MSTRG.7537	5.2	3.49	3.26	2.06	3.07	2.64	145.12	75.32	67.46	46.93	73.39	63.41	CNGC20	probable cyclic nucleotide-gated ion channel 20, chloroplastic isoform X1 [Hevea brasiliensis]
MSTRG.754	1.33	1.67	0.84	2.4	1.58	1.67	64	62	30	94	65	69	--	trihelix transcription factor ASR3 [Selaginella moellendorffii]
MSTRG.7546	2.73	2.77	5.3	4.62	5.81	4.67	121	95	174	167	220	178	--	ribosomal RNA large subunit methyltransferase N [Hibiscus syriacus]
MSTRG.7581	9.27	36.93	94.39	159.93	115.81	135.25	155	478	1170.58	2186	1657	1946.07	--	-
MSTRG.7599	483.09	428.73	452.01	279.07	382.05	345.93	19383	13310	13446	9149	13111	11939	SCPL27	PREDICTED: serine carboxypeptidase-like 27 [Nelumbo nucifera]
MSTRG.7625	6.32	8.78	8.25	6.6	4.63	5.72	140	150	135	119	87	108	slx1	Os12g0143300 [Oryza sativa Japonica Group]
MSTRG.763	0.33	0.11	0.39	0.97	0.93	1.89	8	2	7	19	19	39	--	unknown [Picea sitchensis]
MSTRG.7657	8.49	5.03	5.66	5.75	11.05	9.52	1058	485	523	586	1178	1021	--	PREDICTED: reverse mRNAase [Prunus dulcis]
MSTRG.7660	3.61	2.5	2.61	0.47	0.65	0.92	142	76	76	15	22	31	--	-
MSTRG.7672	1.7	5.74	2.53	3.23	2.92	0.58	25.22	65.73	27.79	39	37	7.33	--	-
MSTRG.7674	0.73	3.95	1.33	0	0	2.18	12.78	53.27	17.21	0	0	32.67	--	-
MSTRG.7747	6.13	5.48	4	3.92	4.66	4.55	178	123	86	93	115.79	113.66	--	-
MSTRG.7748	3.83	6.05	1.72	1.69	1.64	1.77	36	44	12	13	13.21	14.34	--	-
MSTRG.7753	12.44	13.51	10.96	18.02	13.96	15.19	300	252	196	355	288	315	EMB2752	embryo defective 2752 protein, partial [Trifolium pratense]
MSTRG.7807	22.23	26.71	29.8	36.68	32.69	32.71	578	550	581	789	741	743	HNRNPH3	heterogeneous nuclear ribonucleoprotein H2 [Amborella trichopoda]
MSTRG.7820	3.97	4.12	4.61	13.2	13.02	13.52	51	41	44	138.7	143.16	149.52	ANXA13	annexin A4 [Selaginella moellendorffii]
MSTRG.7855	1.05	0.85	2.66	1.45	0.77	0.31	8	5	15	9	5	2	--	-
MSTRG.786	2.08	2.59	2.16	3.15	3.01	3.14	114	110	88	141	141	148	PCMP-H81	PpPPR_91 [Physcomitrella patens]
MSTRG.7862	2.78	4.1	1.83	0.74	1.59	2.24	24.55	28	12	5.33	12	17	CYP750A1	CYP750C18 [Taxus chinensis]
MSTRG.7875	39.09	34.86	49	31.8	35.66	35.35	1142.01	788.07	1061.5	759.08	891.26	888.44	CYP750A1	CYP750C18 [Taxus chinensis]
MSTRG.790	16.37	16.92	15.57	21.32	22.08	21.47	390	312	275	415	450	440	yuiD	Acid phosphatase/vanadium-dependent haloperoxidase-related [Trema orientale]
MSTRG.7940	17.02	23.56	33.68	11.05	17.47	11.06	415.11	440.44	608.41	218.01	367.74	236.89	PAP3	PREDICTED: purple acid phosphatase 3-like [Lupinus angustifolius]
MSTRG.7949	2.1	0.68	1.21	1.19	1.4	0.78	28	7	12	13	16	9	RRC1	protein RRC1-like [Coffea arabica]
MSTRG.7950	2.12	1.62	0	0	0	0	17.85	10.59	0	0	0	0	PAP4	purple acid phosphatase 17-like [Phalaenopsis equestris]
MSTRG.7956	31.02	36.6	32.35	32.52	30.92	34.12	780	712	603	668	665	738	At2g16710	iron-sulfur assembly protein IscA-like 1, mitochondrial [Chenopodium quinoa]
MSTRG.7971	2.11	3.09	1.79	2.71	3.56	2.6	81	92	51	85	117	86	PIGH	Phosphatidylinositol N-acetylglucosaminyltransferase subunit H like [Actinidia chinensis var. chinensis] [Actinidia chinensis]
MSTRG.799	8.68	11.87	7.43	5.52	6.64	8.35	52	55	33	27	34	43	--	-
MSTRG.7992	95.94	114.93	97	48.09	70.02	64.15	3623	3359	2719	1484	2266	2091	RPL29	50S ribosomal protein L29, chloroplastic [Cinnamomum micranthum f. kanehirae]
MSTRG.8026	7.26	7.95	6.53	7.53	6.82	6.55	183	155	122	155	147	142	--	OBP3-responsive protein 4 isoform 1 [Cinnamomum micranthum f. kanehirae]
MSTRG.8050	16.72	17.27	14.3	17	18.67	17.51	1041	835	668	866	996	936	--	Tubulin-specific chaperone A family protein [Hibiscus syriacus]
MSTRG.8061	11.95	14.1	13.57	16.12	12.59	14.02	717	686	644	711	637	650	DRB3	HYL1 [Pinus tabuliformis]
MSTRG.8072	8.67	7.55	7.88	11.2	12.07	9.17	89	60	60	94	106	81	--	-
MSTRG.8073	4.33	4.46	2.64	1.26	2.17	1.68	168	134	76	40	72	56	--	-
MSTRG.8074	1.39	1.24	2.31	0.65	0.62	0.5	13	9	16	5	5	4	--	-
MSTRG.809	21.27	23.85	18.83	19.56	22.79	25.2	258	218	162	191	230	264	--	protein ANTAGONIST OF LIKE HETEROCHROMATIN PROTEIN 1-like [Selaginella moellendorffii]
MSTRG.8132	4.18	3.17	3.6	1.09	0.65	1.29	75	44	48	16	10	20	--	-
MSTRG.8186	13.94	14.8	12.67	16.42	18.14	16.06	319	262	215	307	355	316	--	cytochrome c oxidase-assembly factor COX23, mitochondrial-like [Quercus lobata]
MSTRG.8204	1.32	9.21	2.25	0.38	0.21	0.46	30	162	38	7	4	9	--	unknown [Picea sitchensis]
MSTRG.8206	2.55	2.28	2.12	2.64	2.29	1.75	39	27	24	33	30	23	rps13	Ribosomal protein S13 [Corchorus capsularis]
MSTRG.8226	29.72	39.11	24.16	16.96	20.03	21.67	491	500	296	229	283	308	--	pentatricopeptide repeat-containing protein ELI1, chloroplastic-like protein [Cinnamomum micranthum f. kanehirae]
MSTRG.8229	69.75	80.4	86.06	78.87	72.26	79.74	1748	1559	1599	1615	1549	1719	BOLA4	protein BOLA4, chloroplastic/mitochondrial-like [Papaver somniferum]
MSTRG.8248	18.26	27.13	17.25	14.74	18.25	17.18	441	507	309	291	377	357	TRI1	protein TRI1 isoform X1 [Amborella trichopoda]
MSTRG.8260	1.55	1.5	2.11	2.21	2.18	1.93	127	95	128	148	153	136	PCMP-H44	pentatricopeptide repeat protein 78, partial [Funaria hygrometrica]
MSTRG.8269	31.34	41.33	36.8	19.37	30.22	25.24	394	402	343	199	325	273	IGHMBP2	RNA helicase [Handroanthus impetiginosus]
MSTRG.8280	2.43	1.88	3.17	4.36	3.84	3.63	60	36	58	88	81	77	PPC4	phosphoenolpyruvate carboxylase 4-like protein [Trifolium pratense]
MSTRG.8297	3.27	6.95	4.73	0	0	0	28	46	30	0	0	0	--	-
MSTRG.8324	1.78	2.39	1.34	1.57	2.33	1.74	25	26	14	18	28	21	--	-
MSTRG.8334	5.46	6.19	4.12	2.83	3.81	4.5	849.51	745.12	475.24	360.16	507.09	601.61	SPBC2A9.03	uncharacterized WD repeat-containing protein C2A9.03-like isoform X1 [Physcomitrella patens]
MSTRG.8362	36.21	36.45	34.49	29.47	31.58	32.39	728	567	514	484	543	560	PPF-1	inner membrane protein PPF-1, chloroplastic [Amborella trichopoda]
MSTRG.8367	10.22	5.36	10.64	5.42	6.86	5.65	143.48	58.19	110.7	62.16	82.3	68.15	ABCG15	ABC transporter G family member 11-like protein [Cinnamomum micranthum f. kanehirae]
MSTRG.839	79.67	82.97	65.82	68.05	56.59	61.31	1195	963	732	834	726	791	--	ATPase [Macleaya cordata]
MSTRG.8392	863	585.47	525.33	563.71	593.24	649.5	7742	4064	3494	4132	4552	5012	FSD1	superoxide dismutase [Larix kaempferi]
MSTRG.8393	966.36	1006.21	888.21	572.65	709.52	710.72	26306	21194	17926	12737	16520	16642	SODB	FeSOD [Ginkgo biloba]
MSTRG.8400	14.2	17.72	13.04	13.83	15.9	15.24	401	387	273	319	384	370	MED11	Mediator complex [Macleaya cordata]
MSTRG.841	0.58	0.68	2.27	6.38	3.2	4.59	11	10	32	99	52	75	--	-
MSTRG.8425	4.52	6.46	5.38	6.41	5.08	5.67	76	84	67	88	73	82	Os01g0970600	PREDICTED: DEAD-box ATP-dependent RNA helicase 58, chloroplastic isoform X3 [Theobroma cacao]
MSTRG.8427	10.75	5.6	3.89	55.66	51.1	68.19	67	27	18	283.55	272.51	365.67	--	-
MSTRG.8428	0	0	0	0.17	0.45	0	0	0	0	3.27	8.78	0	ALKBH10B	RNA demethylase ALKBH10B-like [Malus domestica]
MSTRG.8433	0.65	0	0.29	0.26	0	0.5	3	0	1	1	0	2	Os09g0569400	cleavage and polyadenylation specificity factor subunit 2 [Amborella trichopoda]
MSTRG.844	3.25	4.27	4.12	3.6	4.12	4.64	250	254	235	226	271	307	PCMP-H81	pentatricopeptide repeat-containing protein At3g12770-like isoform X1 [Physcomitrella patens]
MSTRG.8443	73.88	71.56	69.53	127.12	102.09	109.19	1353	1014	944	1902	1599	1720	At2g27730	Detected protein of confused Function [Hibiscus syriacus]
MSTRG.8460	29.33	28.18	23.15	29.34	24.3	26.52	405	301	237	331	287	315	At3g06310	NADH dehydrogenase [ubiquinone] 1 alpha subcomplex subunit 8-A [Elaeis guineensis]
MSTRG.8462	43.2	16.95	27.69	28.57	31.68	38.76	1854	563	881	1002	1163	1431	At1g75220	sugar transporter ERD6-like 6 isoform X1 [Amborella trichopoda]
MSTRG.8464	2.43	3.5	2.8	2.93	2.39	3.03	69	77	59	68	58	74	--	leucine-rich repeat receptor-like serine/threonine-protein kinase At1g17230 isoform X2 [Malus domestica]
MSTRG.8465	13.29	9.98	16.51	17.06	19.06	14.81	265	154	244	278	325	254	--	protein NSP-INTERACTING KINASE 2 [Cicer arietinum]
MSTRG.8466	2.79	3.74	4.51	3.18	4.73	3.54	131	136	157	122	190	143	At1g75220	sugar transporter ERD6-like 6 isoform X1 [Amborella trichopoda]
MSTRG.8483	161.02	149.82	141.07	160.81	149.16	160.18	2571	1851	1670	2098	2037	2200	SNRPE	small nuclear ribonucleoprotein E-like [Asparagus officinalis]
MSTRG.8498	28.3	33.74	21.84	14.69	20.62	17.62	1742	1607	997	739	1086	933	BHLH63	PREDICTED: transcription factor bHLH63 [Prunus mume]
MSTRG.8507	9.93	14.69	13.55	8.35	9.84	9.47	256	293	259	176	217	210	APC10	anaphase-promoting complex subunit 10 [Amborella trichopoda]
MSTRG.8544	0.82	0.12	0.01	0	0	0.06	6.61	0.73	0.09	0	0	0.41	NIP1-1	early embryogenesis aquaglyceroporin [Pinus taeda]
MSTRG.8552	14.16	17.54	8.87	3.28	4.59	5.35	223	212	100	45	62	72	--	-
MSTRG.8562	20.12	23.14	23.94	19.11	34	29.77	1274	1134	1124	989	1842	1622	At5g63020	Disease resistance protein (CC-NBS-LRR) [Musa balbisiana]
MSTRG.8593	3.19	2.5	2.09	0	0.45	0.56	33	20	16	0	4	5	--	heavy metal-associated isoprenylated plant protein 2-like [Jatropha curcas]
MSTRG.8637	9.77	12.36	11.95	10.89	9.09	11.74	103.13	100.95	93.48	93.93	82.1	106.63	--	histidine protein methyltransferase 1 homolog isoform X1 [Amborella trichopoda]
MSTRG.8658	260.58	235.05	261.75	281.98	274.67	272.96	7651	5340	5698	6765	6898	6894	IPP	soluble inorganic pyrophosphatase 1 isoform X1 [Amborella trichopoda]
MSTRG.8666	2.15	2.24	2.44	2.08	1.99	1.99	132	106	111	104	104	105	PCMP-H32	pentatricopeptide repeat-containing protein At3g24000, mitochondrial-like isoform X3 [Physcomitrella patens]
MSTRG.8672	2.31	2.33	2.9	3.49	2.57	3.22	158	123	147	195	150	189	PCMP-H81	PREDICTED: pentatricopeptide repeat-containing protein At4g33990 [Nelumbo nucifera]
MSTRG.8680	39.67	37.67	38.65	45.67	43.63	42.55	724	532	523	681	681	668	Mrpl47	ribosomal protein L29, Ribosomal protein L47 [Artemisia annua]
MSTRG.8722	0	0.95	0.79	0	0.51	0	0	5	4	0	3	0	--	-
MSTRG.873	13.29	12.61	13.74	12.41	12.86	11.57	1059	778	812	808	877	793	RR22	two-component response regulator ORR24-like protein [Cinnamomum micranthum f. kanehirae]
MSTRG.8740	10.9	8.62	9.82	13.12	10.74	12.28	491.05	300.6	328.2	483	414.06	476.16	CRK2	cysteine-rich receptor-like protein kinase 2 [Amborella trichopoda]
MSTRG.8755	1.08	1.07	1.28	1.25	2.26	1.83	31.97	24.42	28.1	30.29	57.08	46.49	--	Serine/threonine-protein kinase BRI1-like 2 [Vitis vinifera]
MSTRG.8764	18.26	17.13	16.28	19.64	16.98	18.96	634	460	419	557	504	566	--	SWI/SNF complex subunit SWI3C like [Actinidia chinensis var. chinensis] [Actinidia chinensis]
MSTRG.879	6.63	8.45	3.78	7.67	4.89	7.24	113	113	49	106	72	106	--	DIS3-exonuclease-like protein [Medicago truncatula]
MSTRG.8808	126.84	118.35	110.85	112.62	109.03	106.82	2863	2067	1855	2077	2105	2074	UEV1C	PREDICTED: ubiquitin-conjugating enzyme E2 variant 1C [Nelumbo nucifera]
MSTRG.881	10.41	11.4	13.75	34.87	20.21	25.22	144	122	141	394	239	300	--	DIS3-exonuclease-like protein [Medicago truncatula]
MSTRG.8816	3.33	7.31	3.63	3.04	2.47	2.52	63	107	51	47	40	41	PER42	peroxidase 42-like [Helianthus annuus]
MSTRG.8844	1.17	1.64	2.07	0.31	0.6	2.03	10.54	11.41	13.86	2.3	4.62	15.77	ABCC10	ABC transporter C family member 10-like [Phalaenopsis equestris]
MSTRG.8849	167.71	192.77	151.1	77.19	120.45	112.12	3744	3330	2501	1408	2300	2153	FKBP13	UNVERIFIED: FK506 binding protein 13 [Melianthus villosus]
MSTRG.8903	0.66	1.93	0.72	2.56	0.91	0.62	11	25	9	35	13	9	HIPP37	PREDICTED: heavy metal-associated isoprenylated plant protein 35 [Vitis vinifera]
MSTRG.8908	1.68	1.77	2.55	5.54	3.81	4.16	16	13	18	43	31	34	--	-
MSTRG.8911	6	7.34	10.8	5.93	3.58	4.67	188	178	251	152	96	126	PP2B8	F-box protein PP2-B10 isoform X2 [Elaeis guineensis]
MSTRG.8929	68.63	83.45	55.92	111.17	78.72	94.68	964.48	907.42	582.63	1276.52	946.18	1144.53	RPL10	60S ribosomal protein L10 [Morella rubra]
MSTRG.8930	2.29	1.13	1.65	0.91	0.97	1.5	24.77	9.41	13.23	8.01	8.96	13.9	RPL10	60S ribosomal protein L10-like [Olea europaea var. sylvestris] [Olea europaea]
MSTRG.8996	12.71	35.67	22.73	13.54	29.67	23.77	595	1292	789	518	1188	957	ATL60	Angiotensin-converting enzyme 2 [Handroanthus impetiginosus]
MSTRG.8999	0.95	3.82	3.82	1.15	3.95	2.41	16.12	50.19	48.09	16	57.37	35.19	--	Angiotensin-converting enzyme 2 [Handroanthus impetiginosus]
MSTRG.9047	10.92	24.42	10.81	4.16	6.15	5.29	693.25	1199.27	508.55	215.98	334.01	288.93	KCS16	3-ketoacyl-CoA synthase 4 [Vigna radiata var. radiata] [Vigna radiata]
MSTRG.9065	1.93	0.54	1.7	0.1	0.49	0	23	5	15	1	5	0	TOM2AH2	PREDICTED: tetraspanin-18 [Camelina sativa]
MSTRG.9104	2.33	3.01	2.93	3.7	2.54	1.94	60	60	56	78	56	43	--	-
MSTRG.9116	37.68	32.12	31.45	37.58	35.91	32.66	1496	986	927	1223	1222	1116	PTI1	pto-interacting protein 1 [Amborella trichopoda]
MSTRG.9131	6.03	5.61	5.32	6.95	6.17	4.34	257	185	168	242	225	159	pcp	PREDICTED: pyrrolidone-carboxylate peptidase 1 [Cucumis melo]
MSTRG.9134	0.7	1.06	3.32	7.74	5.07	6.26	6	7	21	54	37	46	CAL1	Plant defensin [Parasponia andersonii]
MSTRG.9162	1.28	2.23	2.64	2.48	1.98	2.16	38	51	58	60	50	55	--	PREDICTED: transducin beta-like protein 3 [Musa acuminata subsp. malaccensis] [Musa acuminata]
MSTRG.9170	2.11	2.88	1.99	1.72	1.37	1.55	215	227	150	143	119	136	PCMP-H32	pentatricopeptide repeat protein 79, partial [Funaria hygrometrica]
MSTRG.9176	2.88	3.58	4.06	4.24	2.65	4.51	132	127	138	159	104	178	--	-
MSTRG.9211	7.97	6.95	7.66	8.91	8.17	8.06	323	218	230	295	283	281	--	sodium/potassium/calcium exchanger 1 [Nymphaea colorata]
MSTRG.9237	3.95	4.29	4.17	4.69	4.28	4.22	414	348	324	402	384	381	PCMP-H85	pentatricopeptide repeat-containing protein At3g12770-like [Physcomitrella patens]
MSTRG.9246	24.8	32.48	28.55	25.88	27	29.84	364	367	307	311	341	379	TSB2	tryptophan synthase beta chain 2, chloroplastic-like [Brassica napus]
MSTRG.9272	5.71	12.87	2.51	6.84	4.63	4.13	196	342	64	192	136	122	--	-
MSTRG.9273	11.51	22.5	2.39	1.41	2.21	0.86	480	726	74	48	79	31	--	-
MSTRG.9277	1.8	1.58	1.19	2.53	1.94	2.01	53	36	26	61	49	51	--	-
MSTRG.929	1.85	1.63	2.27	0.93	1.38	1.66	22	15	20	9	14	17	Os05g0539400	Beta-galactosidase 17 [Cajanus cajan]
MSTRG.9306	8.35	6.38	10.89	9.36	6.87	6.65	330	195	319	302	232	226	SCPL31	serine carboxypeptidase-like 31 [Momordica charantia]
MSTRG.9315	17.06	19.89	23.64	29.63	16.09	18	201.41	187.46	204.94	255.24	148.39	160.91	--	transmembrane protein [Gossypium australe]
MSTRG.9316	8.82	9.19	12.83	24.23	15.62	16.83	108.51	87.49	117.06	243.64	164.39	178.09	--	transmembrane protein [Gossypium australe]
MSTRG.9318	5.08	6.81	5.28	4.2	3.82	3.42	345	358	266	233	222	200	--	embryo sac development arrest protein [Parasponia andersonii]
MSTRG.9341	14	18.63	22	139.43	44.32	68.42	474	488	552	3856	1283	1992	At5g55050	PREDICTED: GDSL esterase/lipase At5g55050-like [Nelumbo nucifera]
MSTRG.9350	190.78	255.21	202.84	120.32	152.27	154.86	3788	3921	2986	1952	2586	2645	PSRP3	30S ribosomal protein 3, chloroplastic [Amborella trichopoda]
MSTRG.9359	16.37	17.85	14.58	12.77	20.92	20.01	621	524	410	396	679	653	--	-
MSTRG.9360	1.96	2.48	2.42	3.42	3.27	2.88	49	48	45	70	70	62	--	hypothetical protein 0_14526_02, partial [Pinus taeda]
MSTRG.9369	145.53	115.67	133.6	122.03	116.48	118.33	3779	2324	2572	2589	2587	2643	ATG8CL	autophagy-related protein 8C isoform X1 [Papaver somniferum]
MSTRG.9379	2.61	2.98	0.41	0.38	0.72	0.27	34	30	4	4	8	3	--	-
MSTRG.9408	8.66	7.1	9.15	4.19	4.46	3.16	134	85	105	53	59	42	LTI6A	hydrophobic protein RCI2B-like [Carica papaya]
MSTRG.944	1.14	1.29	1.15	0.17	0.17	0.83	8	7	6	1	1	5	Os05g0539400	beta-galactosidase 17 isoform X3 [Populus trichocarpa]
MSTRG.9444	21.02	14.96	13.29	10.54	12.28	8.65	538.13	296.29	252.13	220.41	268.83	190.44	--	Os01g0153500 [Oryza sativa Japonica Group]
MSTRG.9445	4.95	3.21	10.16	7.72	5.21	7.15	126.87	63.71	192.87	161.59	114.17	157.56	--	Os01g0153500 [Oryza sativa Japonica Group]
MSTRG.9456	23.08	27.52	27.52	19.51	21.49	22.68	388	358	343	268	309	328	--	transcription termination factor 4, mitochondrial [Prunus persica]
MSTRG.9461	7.99	7.91	8.26	4.19	5.95	6.92	231	177	177	99	147	172	--	-
MSTRG.9463	7.4	7.3	9.12	13.73	7.9	8.69	93	71	85	141	85	94	L2hgdh	L-2-hydroxyglutarate dehydrogenase, mitochondrial [Selaginella moellendorffii]
MSTRG.9469	6.67	6.71	6.15	1.7	1.89	1.88	57.82	45	39.49	12	14	14	ABCC10	LOW QUALITY PROTEIN: ABC transporter C family member 10 [Citrus clementina]
MSTRG.9489	19.24	17.44	24.38	17.94	21.53	18.61	861	587	817	629	833	713	ROQ1	PREDICTED: TMV resistance protein N-like [Nelumbo nucifera]
MSTRG.9507	4165.07	3495.93	6364.79	7307.58	6193.06	6915.74	39079	25380	44274.6	56022	49700	55814.9	--	metallothionein-like protein [Picea abies]
MSTRG.9549	2.49	2.95	3.88	3.33	3.94	3.95	147	135	170	161	199	201	EMB2261	pentatricopeptide repeat-containing protein At3g12770-like [Physcomitrella patens]
MSTRG.9554	21.05	23.35	24.3	23.62	25.23	24.97	947.4	812.89	810.76	868.42	971.21	966.45	--	DNA polymerase I B, chloroplastic/mitochondrial [Sesamum indicum]
MSTRG.9555	4.79	6.15	6.35	4	5.97	5.54	239.74	238.11	235.24	163.58	255.49	238.25	Os08g0175600	DNA polymerase I A, chloroplastic [Setaria italica]
MSTRG.9583	0	0	0	0.69	0.33	0.76	0	0	0	6	3	7	--	-
MSTRG.9600	15.6	21.08	15.65	11.12	12.86	12.15	285	298	212	166	201	191	--	protein SPA, chloroplastic-like [Durio zibethinus]
MSTRG.9620	53.46	45.16	66.77	88.67	68.6	73.3	1894	1238	1754	2567	2079	2234	HOX16	homeobox-leucine zipper protein HAT5 [Cinnamomum micranthum f. kanehirae]
MSTRG.9630	6.55	8.67	5.26	8.97	7.48	7.21	168	172	100	188	164	159	--	eukaryotic translation initiation factor 3 subunit J [Amborella trichopoda]
MSTRG.9634	157.47	120.14	169.03	228.63	207.79	223.46	4750	2804	3780	5635	5361	5798	HIR1	Band 7 protein [Corchorus capsularis]
MSTRG.9639	119.71	130.16	217.09	98.65	87.93	96.09	1399	1177	1881	942	879	966	EMB30	RecName: Full=Metallothionein-like protein EMB30 [Picea glauca]
MSTRG.9662	6.47	6.72	5.78	2.63	4.34	3.55	373	300	247	124	214	176	WRKY21	WRKY DNA-binding protein 21 [Pinus taeda]
MSTRG.9665	21.58	24.19	22.12	22.3	18.6	21.31	392	340	298	331	289	333	SRP9	signal recognition particle 9 kDa protein [Rosa chinensis]
MSTRG.9691	7.25	7.21	6.62	3.62	6.92	5.12	130	100	88	53	106	79	At2g34160	Uncharacterized conserved protein UCP030333 [Vigna unguiculata]
MSTRG.9694	25.89	26.2	46.8	75.51	50.25	59.68	350	274	469	834	581	694	--	F1F0-ATPase inhibitor-like protein [Arabidopsis thaliana]
MSTRG.9718	4.07	3.73	3.84	3.63	3.42	3.54	378	268	265	276	272	283	PCMP-H24	pentatricopeptide repeat-containing protein At4g02750 [Camellia sinensis]
MSTRG.9754	16.1	14.71	12.18	17.97	12.67	15.52	410	290	230	374	276	340	--	MICOS complex subunit Mic10 [Amborella trichopoda]
MSTRG.9759	3.09	3.18	3.11	4.38	3	4.68	83	66	62	96	69	108	At3g20650	mRNA cap guanine-N7 methyltransferase 1 [Cucumis melo var. makuwa] [Cucumis melo]
MSTRG.9762	10.74	8.83	7.67	10.06	9.74	10.4	95.93	61	50.77	73.39	74.36	79.91	At3g20650	mRNA cap guanine-N7 methyltransferase 1 [Prunus yedoensis var. nudiflora] [Prunus yedoensis]
MSTRG.9794	0	0	0.17	13.78	11.31	9.39	0	0	1	92	79	66	--	-
MSTRG.9808	0.62	0.57	2.15	3.36	1.97	4.74	7	5	18	31	19	46	--	-
MSTRG.9828	266.92	275.51	235.02	152.54	221.89	212.05	9029	7211	5894	4216	6420	6170	--	Helicase [Actinidia chinensis var. chinensis] [Actinidia chinensis]
MSTRG.9842	13.21	11.81	13.74	16.9	16.01	15.5	370	262	285	387	384	377	Immp1l	PREDICTED: mitochondrial inner membrane protease subunit 1-like isoform X1 [Nelumbo nucifera]
MSTRG.9893	136	87.65	136.59	105.69	141.07	147.51	3870.17	1929.89	2881.66	2457.38	3433.66	3610.6	RE2	integrase [Cucumis melo var. makuwa] [Cucumis melo]
MSTRG.9904	6.44	6.87	7.1	8.05	7.1	7.69	366	302	299	374	345	376	CHIP	E3 ubiquitin-protein ligase CHIP isoform X1 [Elaeis guineensis]
MSTRG.9938	28.01	39.22	35.2	17.14	21.76	19.97	468	507	436	234	311	287	NOL	chlorophyll(ide) b reductase NOL, chloroplastic isoform X6 [Arachis duranensis]
MSTRG.9944	442.34	296.32	534.98	624.24	457.13	537.22	34461.8	17861.7	30856.8	39522.9	30334.2	35824.7	--	-
MSTRG.9945	178.04	101.91	215.73	172.45	137.63	147.16	14961.2	6626.35	13440.2	11840.1	9891.84	10637.3	--	-
MSTRG.9969	13	11.75	13.49	18.4	14.96	16.47	256	179	197	296	252	279	DPMS2	PREDICTED: dolichol phosphate-mannose biosynthesis regulatory protein-like isoform X1 [Ipomoea nil]
evm.TU.chr1.1	0.02	0.42	0	0	0	0	1	14	0	0	0	0	FEI1	XP_017973802.1 PREDICTED: LRR receptor-like serine/threonine-protein kinase FEI 2 isoform X1 [Theobroma cacao]
evm.TU.chr1.10	0	0	0	0	0	0	0	0	0	0	0	0	RPM1	TXG70948.1 hypothetical protein EZV62_005883 [Acer yangbiense]
evm.TU.chr1.100	36.41	33.26	37.94	36.79	36.97	36.94	699	494	540	577	607	610	SR30	ACN40249.1 unknown [Picea sitchensis]
evm.TU.chr1.1000	1.39	1.94	1.56	2.26	1.21	0.54	12	13	10	16	9	4	-	-
evm.TU.chr1.1001	0.43	3.12	1.16	0.05	0.35	0.45	10	56	20	1	7	9	At5g05600	AHW42457.1 GA2ox7 [Pinus tabuliformis]
evm.TU.chr1.1002	20.7	19.62	15.5	4.11	5.11	4.69	672	493	373	109	142	131	DTX42	XP_010257243.1 PREDICTED: protein DETOXIFICATION 42 [Nelumbo nucifera]
evm.TU.chr1.1003	189.81	171.79	199.17	199.85	207.59	190.75	5014.6	3511.85	3901.16	4314.19	4690.95	4334.87	PSY	ABR16198.1 unknown [Picea sitchensis]
evm.TU.chr1.1004	6.54	5.14	4.98	4.29	2.33	4.63	69	42	39	37	21	42	--	ABK21500.1 unknown [Picea sitchensis]
evm.TU.chr1.1005	85.93	86.58	112.17	123.05	118.4	115.45	2286.19	1782.21	2212.57	2674.84	2694.18	2642.1	PSY1	ABR16198.1 unknown [Picea sitchensis]
evm.TU.chr1.1006	10.96	11.01	15.45	16.61	15.46	16.7	221.21	171.93	231.27	273.97	266.88	290.04	PSY1	ABR16198.1 unknown [Picea sitchensis]
evm.TU.chr1.1007	0	0	0	0	0	0	0	0	0	0	0	0	--	-
evm.TU.chr1.1008	9.25	13.58	10.51	19.31	14.83	14.88	242	275	204	413	332	335	--	ADE77539.1 unknown [Picea sitchensis]
evm.TU.chr1.1009	19.54	17.55	16.07	17.93	13.37	18.83	164	114	100	123	96	136	--	XP_010255131.1 PREDICTED: upstream activation factor subunit spp27-like [Nelumbo nucifera]
evm.TU.chr1.101	5.3	3.23	4.49	12.75	6.91	8.04	121	57	76	238	135	158	NOI4	ABK26329.1 unknown [Picea sitchensis]
evm.TU.chr1.1010	15.11	16.96	16.35	19.58	19.52	19.41	152	132	122	161	168	168	-	-
evm.TU.chr1.1011	10.45	13.27	12.62	14.77	18.56	17.22	354	348	317	409	538	502	EFM	AII32445.1 GARP2 [Taxus chinensis]
evm.TU.chr1.1012	10.23	12.82	5.65	7.3	8.88	9.46	132	128	54	77	98	105	FPP7	KAF3778781.1 Filament-like plant protein 7 [Nymphaea thermarum]
evm.TU.chr1.1013	11.93	11.98	8.04	10.8	10.24	10.07	726	564	363	537	533	527	FPP7	RWR77574.1 filament-like plant protein 7 [Cinnamomum micranthum f. kanehirae]
evm.TU.chr1.1014	20.21	19.68	20.05	35.1	24.27	28.5	559	421	411	793	574	678	NAR1	ADE75662.1 unknown [Picea sitchensis]
evm.TU.chr1.1015	26.45	27.45	30.64	26.43	27.75	24.55	1111.92	892.82	954.88	907.79	997.89	887.87	RH21	XP_011625330.1 DEAD-box ATP-dependent RNA helicase 21 [Amborella trichopoda]
evm.TU.chr1.1016	20.05	18.85	17.69	18.96	20.39	18.8	709	516	464	548	617	572	pan	XP_010252532.1 PREDICTED: katanin p60 ATPase-containing subunit A1 [Nelumbo nucifera]
evm.TU.chr1.1017	4.93	5.63	3.77	4.03	4.47	3.82	120	106	68	80	93	80	At1g67690	PON64760.1 Peptidase M3A/M3B [Parasponia andersonii]
evm.TU.chr1.1018	13.29	9.83	12.11	14.12	12.44	14.51	311	178	210	270	249	292	--	XP_031479147.1 trihelix transcription factor ASIL1-like [Nymphaea colorata]
evm.TU.chr1.1019	6.1	7	6.19	6.6	5.36	5.47	250	222	188	221	188	193	2021-08-06	XP_010248846.1 PREDICTED: AUGMIN subunit 6-like [Nelumbo nucifera]
evm.TU.chr1.102	3.84	4.99	4.82	5.84	5.07	4.75	240	241	223	298	271	255	At2g16250	KAF3791660.1 putative LRR receptor-like serine/threonine-protein kinase [Nymphaea thermarum]
evm.TU.chr1.1020	63.72	69.26	52.84	27.29	37.37	35.12	2183	1836	1342	764	1095	1035	LPA1	XP_002263425.1 PREDICTED: protein LOW PSII ACCUMULATION 1, chloroplastic isoform X1 [Vitis vinifera]
evm.TU.chr1.1021	8.18	7.15	6.65	5.12	5.15	4.96	698	472	421	357	376	364	--	XP_002266100.1 PREDICTED: microtubule-associated protein futsch [Vitis vinifera]
evm.TU.chr1.1022	4.09	4.13	4.31	4.71	3.84	3.99	274	214	214	258	220	230	Tbc1d5	PTQ49578.1 hypothetical protein MARPO_0002s0075 [Marchantia polymorpha]
evm.TU.chr1.1023	55.44	51.89	53.71	57.16	50.46	59.9	1345	974	966	1133	1047	1250	PUX4	ABR18217.1 unknown [Picea sitchensis]
evm.TU.chr1.1024	2.59	2.44	3.94	2.63	4.11	4.01	118	86	133	98	160	157	TAN	XP_010277932.1 PREDICTED: probable microtubule-binding protein TANGLED [Nelumbo nucifera]
evm.TU.chr1.1025	12.31	12.34	11.54	21.1	15.55	16.52	272	211	189	381	294	314	CXE16	XP_006845204.1 probable carboxylesterase 11 [Amborella trichopoda]
evm.TU.chr1.1026	6.14	8.04	6.78	11.82	9.98	9.74	77	78	63	121	107	105	CXE11	OVA20492.1 Alpha/beta hydrolase fold-3 [Macleaya cordata]
evm.TU.chr1.1027	25.32	20.37	17.21	14.84	18.37	18.95	522	325	263	250	324	336	DEGP10	XP_010277816.1 PREDICTED: protease Do-like 10, mitochondrial [Nelumbo nucifera]
evm.TU.chr1.1028	4.86	5.21	4.78	4.06	4.14	5.21	129	107	94	88	94	119	tilS	ABR16355.1 unknown [Picea sitchensis]
evm.TU.chr1.1029	26.19	26.57	16.98	11.18	15.46	14.33	493	387	237	172	249	232	--	OVA19999.1 Lycopene cyclase-type [Macleaya cordata]
evm.TU.chr1.103	0.87	0.61	0.63	0.82	1.02	0.78	13	7	7	10	13	10	CYCA1-3	XP_024398573.1 cyclin-A1-4-like [Physcomitrella patens]
evm.TU.chr1.1030	0.33	0	0	0	0	0.19	2	0	0	0	0	1	DRB3	OVA10136.1 Double-stranded RNA-binding domain [Macleaya cordata]
evm.TU.chr1.1031	0	0	0	0	0.23	0	0	0	0	0	1	0	DRB3	XP_002972965.1 double-stranded RNA-binding protein 3 [Selaginella moellendorffii]
evm.TU.chr1.1032	1.45	1.24	0.78	0.77	0.71	1.02	53	35	21	23	22	32	--	XP_024517048.1 WEB family protein At5g55860-like [Selaginella moellendorffii]
evm.TU.chr1.1033	1.43	1.85	2.01	1.19	1.67	1.48	47	47	49	32	47	42	--	XP_024541004.1 uncharacterized protein LOC9647484 [Selaginella moellendorffii]
evm.TU.chr1.1034	0	0.21	0	0	0.19	0.19	0	1	0	0	1	1	--	ABK22226.1 unknown [Picea sitchensis]
evm.TU.chr1.1035	0.88	0.71	1.34	1.21	3.35	1.79	8	5	9	9	26	14	At3g27220	XP_011626155.2 kelch repeat-containing protein At3g27220 isoform X2 [Amborella trichopoda]
evm.TU.chr1.1036	0	0	0	0	0	0	0	0	0	0	0	0	--	-
evm.TU.chr1.1037	0	0	0	0	0	0	0	0	0	0	0	0	MLS	ABR18302.1 unknown [Picea sitchensis]
evm.TU.chr1.1038	1.37	1.06	1.68	1.13	1.76	2.71	52	31	47	35	57	88.3	BIR2	ABR16721.1 unknown [Picea sitchensis]
evm.TU.chr1.1039	8.16	8.43	8.42	5.73	7.8	6.47	314.18	251.23	240.58	180.32	257	214.39	BIR2	ABR16721.1 unknown [Picea sitchensis]
evm.TU.chr1.104	0.63	0.81	0.84	0.69	1.61	0.8	10	10	10	9	22	11	--	XP_024401460.1 cyclin-A1-4-like [Physcomitrella patens]
evm.TU.chr1.1040	5.64	4.93	4.97	9.08	6.48	5.11	222	150	145	292	218	173	Os04g0671800	PTQ34955.1 hypothetical protein MARPO_0075s0060 [Marchantia polymorpha]
evm.TU.chr1.1041	9.7	7.35	8.55	14.24	10.76	9.21	251	147	164	301	238	205	CTU2	XP_031478497.1 cytoplasmic tRNA 2-thiolation protein 2 [Nymphaea colorata]
evm.TU.chr1.1042	2.27	4.96	3.83	4.7	2.66	3.14	16	27	20	27	16	19	CTU2	XP_031478497.1 cytoplasmic tRNA 2-thiolation protein 2 [Nymphaea colorata]
evm.TU.chr1.1043	7.97	8.28	6.92	13.08	7.83	9.07	188	151	121	252	158	184	NUDT19	ABK24603.1 unknown [Picea sitchensis]
evm.TU.chr1.1044	65.29	68.56	66.51	112.86	82.63	81.13	1467	1192	1108	2072	1588	1568	KUA1	ABR16522.1 unknown [Picea sitchensis]
evm.TU.chr1.1045	4.4	5.18	3.9	4.41	4.55	4.32	335	305	220	274	296	283	RECQL5	XP_015387473.1 ATP-dependent DNA helicase Q-like 5 [Citrus sinensis]
evm.TU.chr1.1046	26.14	33.78	23.51	30.04	26.69	31.96	213	213	142	200	186	224	At2g44860	ABK21139.1 unknown [Picea sitchensis]
evm.TU.chr1.1047	83.44	57.19	77.9	94.83	90.58	87.31	3687.82	1955.77	2552.42	3424.68	3424	3319.31	At5g48380	ABR16721.1 unknown [Picea sitchensis]
evm.TU.chr1.1048	0.11	0.14	0.15	0	0	0	1	1	1	0	0	0	--	-
evm.TU.chr1.1049	0.25	0.16	0	0	0.14	0	2	1	0	0	1	0	--	-
evm.TU.chr1.105	0	0	0	0	0.07	0	0	0	0	0	2	0	CYP82C4	ATG29904.1 CYP867B5 [Taxus chinensis]
evm.TU.chr1.1050	0.82	1.25	1.5	1.09	1.47	1.21	11	13	15	12	17	14	PCMP-H85	XP_030452996.1 putative pentatricopeptide repeat-containing protein At3g13770, mitochondrial isoform X1 [Syzygium oleosum]
evm.TU.chr1.1051	167.44	150.87	190.65	210.98	192.95	189.49	2708	1888	2286	2788	2669	2636	ATPK2	GAV74386.1 Pkinase domain-containing protein/Pkinase_C domain-containing protein [Cephalotus follicularis]
evm.TU.chr1.1052	125.6	139.8	156.18	157.75	152.96	159.15	1946	1676	1794	1997	2027	2121	ATPK2	XP_024398933.1 serine/threonine-protein kinase AtPK2/AtPK19-like [Physcomitrella patens]
evm.TU.chr1.1053	1.11	1.54	1.67	2.56	1.8	1.89	26	28	29	49	36	38	EMB2758	ABR16520.1 unknown [Picea sitchensis]
evm.TU.chr1.1054	0.68	0.74	1.06	1.27	0.83	0.66	19	16	22	29	20	16	-	-
evm.TU.chr1.1055	0.58	0.55	0.79	0.97	0.74	0.98	11	8	11	15	12	16	-	-
evm.TU.chr1.1056	12.55	12.55	12.92	20.35	16.21	16.03	764	591	583	1012	844	839	MOS14	XP_006837803.1 transportin MOS14 isoform X1 [Amborella trichopoda]
evm.TU.chr1.1057	0	0.77	0.47	0	0.12	0	0	12	7	0	2	0	PA200	PTQ35655.1 hypothetical protein MARPO_0069s0005 [Marchantia polymorpha]
evm.TU.chr1.1058	0.18	0	0	0	0	0	2	0	0	0	0	0	PA200	TYH20936.1 hypothetical protein ES288_A04G002800v1 [Gossypium darwinii]
evm.TU.chr1.1059	10.56	10.76	8.64	8.65	7.58	7.56	523	412	317	350	321	322	--	ABR18312.1 unknown [Picea sitchensis]
evm.TU.chr1.106	6.53	6.33	9.06	8.55	7.95	10.37	172	129	177	184	179	235	--	XP_024163069.1 carboxypeptidase A6 [Rosa chinensis]
evm.TU.chr1.1060	9.72	12.2	13.34	25.46	16.01	16.73	473	459	481	1012	666	700	maoI	ABR16250.1 unknown [Picea sitchensis]
evm.TU.chr1.1061	9.98	14.59	8.46	6.07	10.2	7.99	183	207	115	91	160	126	--	ADE76611.1 unknown [Picea sitchensis]
evm.TU.chr1.1062	0	0	0	0	0	0	0	0	0	0	0	0	--	-
evm.TU.chr1.1063	12.24	13.41	7.47	6.35	10.02	7.72	210	178	95	89	147	114	CCB4	RWR80549.1 protein COFACTOR ASSEMBLY OF COMPLEX C SUBUNIT B CCB4, chloroplastic isoform X1 [Cinnamomum micranthum f. kanehirae]
evm.TU.chr1.1064	0	0	0	0.14	0	0.13	0	0	0	1	0	1	--	-
evm.TU.chr1.1065	0.6	0.43	0.09	0.33	0.31	0.46	9	5	1	4	4	6	--	KAB1215161.1 hypothetical protein CJ030_MR4G001395 [Morella rubra]
evm.TU.chr1.1066	0.42	0.79	0.18	0.45	0.37	0.46	16	23	5	14	12	15	AAO	ABR16553.1 unknown [Picea sitchensis]
evm.TU.chr1.1067	8.73	8.62	8.96	12.38	11.64	11.98	327	250	249	379	373	386	WRAP73	ABR18325.1 unknown [Picea sitchensis]
evm.TU.chr1.1068	15.2	18.68	20.51	17.08	19.38	20.57	122	116	122	112	133	142	DSP8	GAV62159.1 DSPc domain-containing protein [Cephalotus follicularis]
evm.TU.chr1.1069	4.62	6.29	4.19	5.44	5.59	4.49	55	58	37	53	57	46	DSP8	XP_021604657.1 putative dual specificity protein phosphatase DSP8 [Manihot esculenta]
evm.TU.chr1.107	0.09	0	0	0	0.22	0	1	0	0	0	2	0	PCMP-H85	KAA0059294.1 pentatricopeptide repeat-containing protein [Cucumis melo var. makuwa] [Cucumis melo]
evm.TU.chr1.1070	9.23	8.09	8.54	8.01	8.68	7.81	261	177	179	185	210	190	--	-
evm.TU.chr1.1071	10.25	19.76	10.94	9.79	13.15	11.72	360	537	285	281	395	354	--	-
evm.TU.chr1.1072	9.11	7.6	6.91	13.98	9.63	9.11	480	310	270	602	434	413	--	XP_031247890.1 NADPH oxidase activator [Pistacia vera]
evm.TU.chr1.1073	0	0	0	0	0	0.18	0	0	0	0	0	1	--	-
evm.TU.chr1.1074	0.07	0.19	0.24	0.31	0	0.38	2	4	5	7	0	9	--	EFJ10677.1 hypothetical protein SELMODRAFT_447302 [Selaginella moellendorffii]
evm.TU.chr1.1075	19.57	22.42	16.29	10.44	15.92	11.38	546	484	337	238	380	273	YBEY	KAF3788729.1 Endoribonuclease [Nymphaea thermarum]
evm.TU.chr1.1076	0	0	0	0	0	0	0	0	0	0	0	0	4CL	QID19990.1 acyl activating enzyme 12, partial [Taxus x media]
evm.TU.chr1.1077	11.62	10.72	9.27	6	8.68	7.81	147	105	87	62	94	85	YBEY	RWR72503.1 Endoribonuclease YbeY [Cinnamomum micranthum f. kanehirae]
evm.TU.chr1.1078	22.97	19.67	25.56	36.22	30.74	32.28	1292	856	1066	1665	1479	1562	PUB52	XP_017258661.1 PREDICTED: U-box domain-containing protein 35-like isoform X2 [Daucus carota subsp. sativus] [Daucus carota]
evm.TU.chr1.1079	7.46	15.1	14.7	16.22	19.17	15.07	76	119	111	135	167	132	--	RWR78561.1 Oxidative stress 3, putative isoform 1 [Cinnamomum micranthum f. kanehirae]
evm.TU.chr1.108	19.14	19.26	19.84	20.95	20.28	18.98	899	700	691	804	815	767	STT3A	XP_006451262.1 dolichyl-diphosphooligosaccharide--protein glycosyltransferase subunit STT3A [Citrus clementina]
evm.TU.chr1.1080	11.54	16.39	12.79	15.45	12.82	15.47	202	222	166	221	192	233	-	-
evm.TU.chr1.1081	9.52	11.5	7.91	10.73	9	10.34	597	558	368	550	483	558	KIN8B	XP_006852716.2 kinesin-like protein KIN-8B isoform X2 [Amborella trichopoda]
evm.TU.chr1.1082	154.52	171.61	122.68	102.81	108.06	108.41	2623	2254	1544	1426	1569	1583	PPA6	ABK21162.1 unknown [Picea sitchensis]
evm.TU.chr1.1083	10.14	11.8	10.31	10.4	10.71	9.58	320	288	241	268	289	260	PP2C06	RWR88917.1 protein phosphatase 2C 16-like protein [Cinnamomum micranthum f. kanehirae]
evm.TU.chr1.1084	115.64	138.18	125.08	156.57	123.83	153.01	1035	957	830	1145	948	1178	RPS19A	ABK21280.1 unknown [Picea sitchensis]
evm.TU.chr1.1085	0	0	0	0	0	0	0	0	0	0	0	0	--	-
evm.TU.chr1.1086	0	0	0	0	0	0	0	0	0	0	0	0	--	-
evm.TU.chr1.1087	11.5	12.4	10.99	15.01	15.05	13.82	302	252	214	322	338	312	At5g64500	ABR17506.1 unknown [Picea sitchensis]
evm.TU.chr1.1088	0.3	0.1	0.41	0.28	0.26	0.18	4.01	1	4.05	3.08	3	2	comta	ABK22718.1 unknown [Picea sitchensis]
evm.TU.chr1.1089	0.48	0.21	0	0.2	0.19	0.09	6	2	0	2	2	1	LHCB5	XP_018834955.1 PREDICTED: chlorophyll a-b binding protein CP26, chloroplastic [Juglans regia]
evm.TU.chr1.109	0.05	0.66	0.76	0.94	0.09	0.5	2	20	22	30	3	17	Os01g0656200	ADE75869.1 unknown [Picea sitchensis]
evm.TU.chr1.1090	35.46	11.96	8.99	28.4	12.81	18.91	520.99	136	97.95	340.92	161	239	COMT	ABK22718.1 unknown [Picea sitchensis]
evm.TU.chr1.1091	0	0	0	0	0	0	0	0	0	0	0	0	comta	ABK22718.1 unknown [Picea sitchensis]
evm.TU.chr1.1092	5.98	2.74	4.77	4.17	2.93	3.44	93	33	55	53	39	46	comta	ABK22718.1 unknown [Picea sitchensis]
evm.TU.chr1.1093	0.71	0.33	0.69	0	0	0.3	11	4	8	0	0	4	comta	ABK22718.1 unknown [Picea sitchensis]
evm.TU.chr1.1094	0	0	0	0	0	0	0	0	0	0	0	0	At1g19860	XP_009391837.1 PREDICTED: zinc finger CCCH domain-containing protein 6-like [Musa acuminata subsp. malaccensis] [Musa acuminata]
evm.TU.chr1.1095	1.16	1.3	1.19	1.49	2.03	1.73	38	33	29	40	57	49	--	XP_010272189.1 PREDICTED: uncharacterized protein LOC104608040 [Nelumbo nucifera]
evm.TU.chr1.1096	0.78	0.56	0.7	0.95	1.31	0.5	9	5	6	9	13	5	--	-
evm.TU.chr1.1097	286.37	313.98	288.65	195.21	258.16	240.04	9510	8068	7107	5297	7333	6857	HEMA1	ABR17043.1 unknown [Picea sitchensis]
evm.TU.chr1.1098	8.09	9.86	6.82	7.59	6.85	7.44	283	267	177	217	205	224	At1g19860	XP_010271421.1 PREDICTED: zinc finger CCCH domain-containing protein 6 isoform X2 [Nelumbo nucifera]
evm.TU.chr1.1099	1.59	4.61	0.93	3.3	2.01	2	60	135	26	102	65	65	At1g30440	ABR17518.1 unknown [Picea sitchensis]
evm.TU.chr1.11	1.52	8.51	0.95	0.14	1.14	1.13	39	169	18	3	25	25	At1g71691	XP_002967217.2 GDSL esterase/lipase 7 isoform X3 [Selaginella moellendorffii]
evm.TU.chr1.110	16.93	17.73	16.27	20.05	15.74	17.57	400	324	285	387	318	357	LFR	ADE76259.1 unknown [Picea sitchensis]
evm.TU.chr1.1100	0	0	0	0	0	0	0	0	0	0	0	0	CYP704B1	ACN41008.1 unknown [Picea sitchensis]
evm.TU.chr1.1101	184.73	147.12	168.61	161.28	153.39	162.19	3820	2354	2585	2725	2713	2885	FLXL2	XP_022759341.1 protein FLX-like 2 [Durio zibethinus]
evm.TU.chr1.1102	17.87	19.03	23.69	123.92	57.22	68.91	472	389	464	2675	1293	1566	GAE1	XP_021802107.1 UDP-glucuronate 4-epimerase 1 [Prunus avium]
evm.TU.chr1.1103	44.81	43.41	48.74	58.75	44.15	51.27	827	620	667	886	697	814	--	ABR18317.1 unknown [Picea sitchensis]
evm.TU.chr1.1104	38.48	31.45	41.95	86.27	51.75	63.77	1570	993	1269	2876	1806	2238	PCK	XP_030974331.1 phosphoenolpyruvate carboxykinase (ATP)-like [Quercus lobata]
evm.TU.chr1.1105	0.3	0.31	0.48	0.29	0.25	0.45	12.04	9.43	14.16	9.3	8.64	15.32	--	VVA32268.1 Hypothetical predicted protein [Prunus dulcis]
evm.TU.chr1.1106	0	0	0	0	0	0	0	0	0	0	0	0	--	KAF3626974.1 hypothetical protein FXO37_30105 [Capsicum annuum]
evm.TU.chr1.1107	19.34	15.15	18.53	18.73	17.11	19.79	259	157	184	205	196	228	PCR11	ABK23732.1 unknown [Picea sitchensis]
evm.TU.chr1.1108	0	0	0	0	0	0	0	0	0	0	0	0	PR-1	XP_030535702.1 pathogenesis-related protein PRB1-3-like [Rhodamnia argentea]
evm.TU.chr1.1109	0.84	1.3	1.13	2.15	1.07	0.87	10	12	10	21	11	9	Rnf6	XP_022141616.1 E3 ubiquitin-protein ligase RING1-like [Momordica charantia]
evm.TU.chr1.111	14.8	14.18	15.91	18.94	17.84	17	1082	802	862	1131	1115	1069	CTR1	XP_011018885.1 PREDICTED: serine/threonine-protein kinase CTR1 isoform X1 [Populus euphratica]
evm.TU.chr1.1110	0	0	0	0	0	0	0	0	0	0	0	0	--	-
evm.TU.chr1.1111	0	0	0	0	0	0	0	0	0	0	0	0	TOGT1	ABR18451.1 unknown [Picea sitchensis]
evm.TU.chr1.1112	1.77	3.24	2.47	1.8	2.79	2.13	29	41	30	24	39	30	PYL2	KAE8691402.1 Abscisic acid receptor PYL3 [Hibiscus syriacus]
evm.TU.chr1.1113	1.17	1.57	1.58	1.25	1.01	0.45	30	31	30	26	22	10	PCMP-H32	ABK26521.1 unknown [Picea sitchensis]
evm.TU.chr1.1114	0	0	0	0	0	0	0	0	0	0	0	0	At2g29800	ADE76822.1 unknown [Picea sitchensis]
evm.TU.chr1.1115	0	0	0	0	0	0	0	0	0	0	0	0	ABCC8	XP_031488067.1 ABC transporter C family member 8 [Nymphaea colorata]
evm.TU.chr1.1116	0.35	0.18	0.4	0	0.05	0.02	18	7	15	0	2	1	RE2	AAF65309.1 reverse transcriptase [Picea glauca]
evm.TU.chr1.1117	232.44	238.55	228.49	226.04	247.9	240.75	22598	17945	16469	17956	20614	20133	ABCC8	XP_020528665.1 ABC transporter C family member 8 [Amborella trichopoda]
evm.TU.chr1.1118	0.9	1.05	0.73	0.55	0.95	0.42	10	9	6	5	9	4	SSL7	ADE76543.1 unknown [Picea sitchensis]
evm.TU.chr1.1119	63.61	68.51	74.45	31.95	36.48	32.94	1417.42	1181.24	1229.95	581.78	695.23	631.4	SSL4	ABR17054.1 unknown [Picea sitchensis]
evm.TU.chr1.112	9.57	10.39	7.05	10.93	10.14	10.23	75	63	41	70	68	69	--	ABK24647.1 unknown [Picea sitchensis]
evm.TU.chr1.1120	48.11	51.05	60.29	70.92	62.12	64.34	1369	1124	1272	1649	1512	1575	-	-
evm.TU.chr1.1121	0.25	0.81	0	0.15	0.15	0.29	2	5	0	1	1	2	--	-
evm.TU.chr1.1122	3.37	3.13	3.55	10.17	7.5	7.46	32	23	25	79	61	61	--	-
evm.TU.chr1.1123	12.48	13.83	13.63	7.09	6.26	8.64	84	72	68	39	36	50	--	RZS07750.1 hypothetical protein BHM03_00038635 [Ensete ventricosum]
evm.TU.chr1.1124	11.78	18.32	13.16	6.76	5.6	8.13	64	77	53	30	26	38	Os03g0767500	ABK22372.1 unknown [Picea sitchensis]
evm.TU.chr1.1125	2.59	3.68	1.21	1.23	1.11	1.6	49	54	17	19	18	26	--	BAX09108.1 protein of unknown function DUF1191 [Cryptomeria japonica]
evm.TU.chr1.1126	0.45	0.46	0.34	0	0.53	0.06	9	7	5	0	9	1	--	-
evm.TU.chr1.1127	0	0	0	0	0	0	0	0	0	0	0	0	--	XP_023921343.1 uncharacterized protein LOC112032804 [Quercus suber]
evm.TU.chr1.1128	0	0	0	0	0	0	0	0	0	0	0	0	RNP1	ABK24693.1 unknown [Picea sitchensis]
evm.TU.chr1.1129	20.48	16.44	18.94	34.72	19.59	22.99	665	413	456	921	544	642	CYP74A	ATG29971.1 CYP74A73 [Taxus chinensis]
evm.TU.chr1.113	9.63	8.49	12.32	13.56	10.48	11.72	233	159	221	268	217	244	--	XP_031491658.1 uncharacterized protein LOC116258594 [Nymphaea colorata]
evm.TU.chr1.1130	42.78	44.11	37.99	35.31	31.39	36.61	940	750	619	634	590	692	--	RWR85174.1 hypothetical protein CKAN_01402500 [Cinnamomum micranthum f. kanehirae]
evm.TU.chr1.1131	2.16	3.84	3.64	1.98	2.37	1.18	32	44	40	24	30	15	--	XP_024375504.1 uncharacterized protein LOC112282303 isoform X2 [Physcomitrella patens]
evm.TU.chr1.1132	0.21	0.27	0	0	0.24	0	1	1	0	0	1	0	--	XP_024375504.1 uncharacterized protein LOC112282303 isoform X2 [Physcomitrella patens]
evm.TU.chr1.1133	2.65	1.92	1.31	1.82	1.06	1.2	41	23	15	23	14	16	ET1	RWR82730.1 protein EFFECTOR OF TRANSCRIPTION 2 [Cinnamomum micranthum f. kanehirae]
evm.TU.chr1.1134	32.62	27.95	33.48	47.52	45.61	42.93	908	602	691	1081	1086	1028	-	-
evm.TU.chr1.1135	0	0.35	0.37	0.17	0.64	0.16	0	2	2	1	4	1	psmg2	KAA3482178.1 proteasome assembly chaperone 2-like [Gossypium australe]
evm.TU.chr1.1136	1.53	2.43	1.4	0.94	1.76	1.24	62	76	42	31	61	43	LRK10L-1.2	XP_017699694.1 LEAF RUST 10 DISEASE-RESISTANCE LOCUS RECEPTOR-LIKE PROTEIN KINASE-like 1.2 isoform X2 [Phoenix dactylifera]
evm.TU.chr1.1137	5.53	5.8	5.17	5.39	4.8	5.09	202	164	140	161	150	160	CPN60-2	TYI11801.1 hypothetical protein ES332_A09G232100v1 [Gossypium tomentosum]
evm.TU.chr1.1138	4.1	5.04	5.57	3.94	4	3.19	145	138	146	114	121	97	RUS4	ERN13283.1 hypothetical protein AMTR_s00041p00045860 [Amborella trichopoda]
evm.TU.chr1.1139	1.86	0.72	1	0	0.65	1.3	10	3	4	0	3	6	--	-
evm.TU.chr1.114	18.58	19.94	19.02	13.07	12.66	13.99	602	500	457	346	351	390	At5g56590	XP_028806502.1 glucan endo-1,3-beta-glucosidase 13-like isoform X1 [Prosopis alba]
evm.TU.chr1.1140	2.22	0.62	0.43	0.39	0.19	0.37	14	3	2	2	1	2	-	-
evm.TU.chr1.1141	11.39	9.06	9.58	3	4.12	3.1	372	229	232	80	115	87	-	-
evm.TU.chr1.1142	8.97	12.64	11.35	15.33	12.68	12.02	144	157	135	201	174	166	XLG3	KAF3956580.1 hypothetical protein CMV_018307 [Castanea mollissima]
evm.TU.chr1.1143	8.98	8	9.73	10.45	9.84	10.79	508	350	408	483	476	525	XLG3	XP_011625237.1 extra-large guanine nucleotide-binding protein 3 isoform X2 [Amborella trichopoda]
evm.TU.chr1.1144	0	0	0	0	0	0	0	0	0	0	0	0	JGB	XP_026443532.1 protein JINGUBANG-like [Papaver somniferum]
evm.TU.chr1.1145	0	0	0	0	0	0	0	0	0	0	0	0	JGB	XP_030545398.1 protein JINGUBANG [Rhodamnia argentea]
evm.TU.chr1.1146	0.07	0.56	0	0.12	0.47	0.16	2	13	0	3	12	4	JGB	XP_010249627.1 PREDICTED: uncharacterized protein LOC104592122 [Nelumbo nucifera]
evm.TU.chr1.1147	0	0	0	0	0	0	0	0	0	0	0	0	JGB	XP_003517270.2 protein JINGUBANG [Glycine max]
evm.TU.chr1.1148	0	0	0	0	0	0	0	0	0	0	0	0	JGB	XP_010249627.1 PREDICTED: uncharacterized protein LOC104592122 [Nelumbo nucifera]
evm.TU.chr1.1149	0.04	0	0	0.09	0	0.04	1	0	0	2	0	1	JGB	XP_024454900.1 protein JINGUBANG [Populus trichocarpa]
evm.TU.chr1.115	9.12	6.71	6.15	3.85	4.78	4.57	58	33	29	20	26	25	--	ADE77942.1 unknown [Picea sitchensis]
evm.TU.chr1.1150	0	0	0	0	0	0	0	0	0	0	0	0	JGB	XP_010249627.1 PREDICTED: uncharacterized protein LOC104592122 [Nelumbo nucifera]
evm.TU.chr1.1151	0.07	0.18	0.23	0.33	0	0.12	2	4	5	8	0	3	JGB	TXG64460.1 hypothetical protein EZV62_011454 [Acer yangbiense]
evm.TU.chr1.1152	3.28	4.08	4.03	3.33	3.16	3.41	341	328	311	283	281	305	--	PTQ38115.1 hypothetical protein MARPO_0053s0053 [Marchantia polymorpha]
evm.TU.chr1.1153	2.6	2.96	3.09	2.16	2.88	2.92	59	52	52	40	56	57	-	-
evm.TU.chr1.1154	7.6	7.55	7.96	6.42	6.61	7.42	656	504	509	453	488	551	--	PTQ38114.1 hypothetical protein MARPO_0053s0053 [Marchantia polymorpha]
evm.TU.chr1.1155	0	0	0	0	0	0	0	0	0	0	0	0	--	-
evm.TU.chr1.1156	0.71	0	0.24	0	0	0	4	0	1	0	0	0	--	-
evm.TU.chr1.1157	0	0	0.23	0	0	0	0	0	1	0	0	0	--	-
evm.TU.chr1.1158	0	0	0	0	0	0	0	0	0	0	0	0	--	-
evm.TU.chr1.1159	0	0	0	0	0	0	0	0	0	0	0	0	--	-
evm.TU.chr1.116	0.07	0.09	0.18	0.08	0.08	0	1	1	2	1	1	0	--	-
evm.TU.chr1.1160	0	0	0	0	0	0	0	0	0	0	0	0	--	-
evm.TU.chr1.1161	0	0	0	0	0	0	0	0	0	0	0	0	--	-
evm.TU.chr1.1162	0	0	0	0	0	0	0	0	0	0	0	0	JGB	XP_010249627.1 PREDICTED: uncharacterized protein LOC104592122 [Nelumbo nucifera]
evm.TU.chr1.1163	0.16	0.21	0	0.1	0	0.28	2	2	0	1	0	3	--	-
evm.TU.chr1.1164	5.58	6.08	5.98	8.06	6.27	7.03	1303	1098	1035	1538	1253	1413	Smg1	XP_006856210.1 uncharacterized protein LOC18446022 isoform X1 [Amborella trichopoda]
evm.TU.chr1.1165	6.62	8.81	6.28	8.65	6.8	6.31	800	824	563	855	703	656	KIN14C	XP_020528637.1 kinesin-like protein KIN-14J [Amborella trichopoda]
evm.TU.chr1.1166	6.58	9.82	7.52	15.86	10.32	10.81	465	537	394	916	624	657	CSLD2	AFM37967.1 cellulose synthase-like protein D [Cunninghamia lanceolata]
evm.TU.chr1.1167	0	0	0	0	0	0	0	0	0	0	0	0	--	-
evm.TU.chr1.1168	3.79	2.61	3.08	4.22	6.06	5.79	201	107	121	183	275	264	JMJ706	XP_019709321.2 lysine-specific demethylase JMJ706 [Elaeis guineensis]
evm.TU.chr1.1169	6.13	3.54	4.83	6.87	12.06	8.45	399	178	233	365	671	473	--	-
evm.TU.chr1.117	9.09	9.92	11.65	16.7	12.96	15.33	160	135	152	240	195	232	TAF15	KAF0912127.1 hypothetical protein E2562_013020 [Oryza meyeriana var. granulata] [Oryza meyeriana]
evm.TU.chr1.1170	1.03	0.94	0.92	3.83	5.06	5.68	24	17	16	73	101	114	GA20OX2	KAD4981871.1 hypothetical protein E3N88_18542 [Mikania micrantha]
evm.TU.chr1.1171	0.43	0.8	0.11	0.58	0.56	0.6	5.5	8.02	1.04	6.11	6.17	6.69	--	OMO52468.1 Retrotransposon gag protein [Corchorus olitorius]
evm.TU.chr1.1172	0.23	0.3	0	0.57	0.54	0.54	1	1	0	2	2	2	--	-
evm.TU.chr1.1173	0.72	0	0	0	0.5	0.17	5	0	0	0	3	1	--	-
evm.TU.chr1.1174	59.29	47.78	54.78	42.55	47.61	42.66	1076	671	737	631	739	666	PURU1	ABR18294.1 unknown [Picea sitchensis]
evm.TU.chr1.1175	7.77	10.37	10.62	11.36	10.12	9.15	309	319	313	369	344	313	CBP60B	XP_006845603.1 calmodulin-binding protein 60 B isoform X2 [Amborella trichopoda]
evm.TU.chr1.1176	1.09	0.89	1.97	0.74	1.98	2	38	24	51	21	59	59.97	--	KAA0047979.1 Retrovirus-related Pol polyprotein from transposon TNT 1-94 [Cucumis melo var. makuwa] [Cucumis melo]
evm.TU.chr1.1177	0	0	0	0	0	0	0	0	0	0	0	0	At2g24130	OVA17803.1 Protein kinase domain [Macleaya cordata]
evm.TU.chr1.1178	6.25	3.91	4.56	6.4	3.6	3.64	122	59	66	102	60	61	TXNL4B	ABR17861.1 unknown [Picea sitchensis]
evm.TU.chr1.1179	29.84	33.26	31.36	17.93	29.38	25.23	2078	1792	1619	1020	1750	1511	At3g47570	XP_023915419.1 probable LRR receptor-like serine/threonine-protein kinase At3g47570 [Quercus suber]
evm.TU.chr1.118	10.83	12.23	11.27	15.13	13.16	12.39	127	111	98	145	132	125	TAF15	XP_010907647.1 transcription initiation factor TFIID subunit 15 isoform X1 [Elaeis guineensis]
evm.TU.chr1.1180	5.12	5.85	3.53	2.19	2.92	4.43	43	38	22	15	21	32	--	OVA20255.1 Nucleoporin Nup85-like [Macleaya cordata]
evm.TU.chr1.1181	12.27	13.67	10.13	9.74	9.26	9.47	384	331	235	249	248	255	NUP85	XP_006853615.1 nuclear pore complex protein NUP85 [Amborella trichopoda]
evm.TU.chr1.1182	3.63	3.73	3.39	2.05	2.94	2.92	39	31	27	18	27	27	NUP85	XP_010275714.1 PREDICTED: nuclear pore complex protein NUP85 isoform X2 [Nelumbo nucifera]
evm.TU.chr1.1183	0.36	0.16	0.16	0	0.14	0.14	3	1	1	0	1	1	--	-
evm.TU.chr1.1184	16.69	17.17	17.75	23.54	19.09	18.39	131.9	105	104	152	129	125	AP17	ABK24321.1 unknown [Picea sitchensis]
evm.TU.chr1.1185	48.99	51.37	46.13	38.86	41.99	39.83	2507	2034	1750	1625	1838	1753	FTSHI2	OAE33838.1 hypothetical protein AXG93_3559s1040 [Marchantia polymorpha subsp. ruderalis] [Marchantia polymorpha]
evm.TU.chr1.1186	1.9	2.79	2.23	1.09	1.19	0.3	15	17	13	7	8	2	HERC1	TXG61996.1 hypothetical protein EZV62_013359 [Acer yangbiense]
evm.TU.chr1.1187	23.38	20.85	24.87	14.68	14.37	14.72	700	483	552	359	368	379	UVR8	XP_015884900.1 ultraviolet-B receptor UVR8 [Ziziphus jujuba]
evm.TU.chr1.1188	0	0	0	0	0	0	0	0	0	0	0	0	VIT_09s0002g03780	A9NN43.1 RecName: Full=CASP-like protein 3A1; Short=PsCASPL3A1 [Picea sitchensis]
evm.TU.chr1.1189	0.39	0	0.52	0	0.3	0	3	0	3	0	2	0	VIT_09s0002g03780	A9NN43.1 RecName: Full=CASP-like protein 3A1; Short=PsCASPL3A1 [Picea sitchensis]
evm.TU.chr1.119	0	0	0	0	0	0	0	0	0	0	0	0	UNC	AJP06228.1 AGO10 [Pinus tabuliformis]
evm.TU.chr1.1190	10.05	9.19	12.54	17.48	10.87	12.95	147	104	136	209	136	163	At5g19680	KJB83107.1 hypothetical protein B456_013G229800 [Gossypium raimondii]
evm.TU.chr1.1191	6.13	6.51	3.62	7.5	5.79	7.61	73	60	32	73	59	78	--	XP_004139355.1 protein phosphatase 1 regulatory inhibitor subunit PPP1R7 homolog [Cucumis sativus]
evm.TU.chr1.1192	92.96	90.37	84.78	69.26	71.19	66.36	1513	1138	1023	921	991	929	LRR2	ABK24079.1 unknown [Picea sitchensis]
evm.TU.chr1.1193	18.7	20.3	12.75	12.47	11.48	13.84	457	384	231	249	240	291	APK1	ABR16196.1 unknown [Picea sitchensis]
evm.TU.chr1.1194	2	4.22	2.93	4.2	4.22	3.53	35	57	38	60	63	53	APK1	ABR16196.1 unknown [Picea sitchensis]
evm.TU.chr1.1195	28.99	35.26	30	25.31	22.8	22.88	816	768	626	582	549	554	BZIP1-B	XP_029123155.1 bZIP transcription factor 68 isoform X6 [Elaeis guineensis]
evm.TU.chr1.1196	0	0	0	0	0	0	0	0	0	0	0	0	At3g47570	XP_009377052.2 PREDICTED: probable LRR receptor-like serine/threonine-protein kinase At3g47570 [Pyrus x bretschneideri]
evm.TU.chr1.1197	0.1	0.07	0	0.08	0.18	0.12	6	3	0	4	9	6	At3g47110	XP_023872071.1 receptor kinase-like protein Xa21 [Quercus suber]
evm.TU.chr1.1198	3.74	8.49	5.43	4.63	3.25	3.96	78	137	84	79	58	71	ZFP1	ABR17477.1 unknown [Picea sitchensis]
evm.TU.chr1.1199	135.27	118.47	145.27	186.73	171.52	167.45	4058	2750	3231	4577	4401	4321	UBP6	ABK24394.1 unknown [Picea sitchensis]
evm.TU.chr1.12	0.42	0.8	0.73	0.38	0.32	0.22	11	16	14	8	7	5	At2g23540	XP_002972805.1 GDSL esterase/lipase At2g23540 [Selaginella moellendorffii]
evm.TU.chr1.120	1.34	1.04	0.87	1.97	1.51	1.43	25	15	12	30	24	23	-	-
evm.TU.chr1.1200	2.79	4.7	2.3	0.9	1.4	1.92	49	64	30	13	21	29	--	XP_011092492.1 uncharacterized protein LOC105172662 [Sesamum indicum]
evm.TU.chr1.1201	0.27	0.52	0.37	0.46	0.27	0.37	13	19	13	18	11	15	NCL2	XP_002992821.2 sodium/calcium exchanger NCL1 [Selaginella moellendorffii]
evm.TU.chr1.1202	10.24	11.32	9.53	13.49	12.33	12.21	849	726	586	914	874	871	KIN14A	OUZ99796.1 Kinesin [Macleaya cordata]
evm.TU.chr1.1203	3.76	5.14	4.75	5.35	5.07	5.12	306	324	287	356	353	359	AHK4	XP_031491962.1 histidine kinase 2-like [Nymphaea colorata]
evm.TU.chr1.1204	0.13	0	0	0.15	0	0.44	1	0	0	1	0	3	--	-
evm.TU.chr1.1205	13.17	15.13	10.96	13.93	9.5	12.09	81	72	50	70	50	64	dnaJ	ABK21135.1 unknown [Picea sitchensis]
evm.TU.chr1.1206	0.83	0.36	0.37	0.68	0.65	0.32	3	1	1	2	2	1	--	-
evm.TU.chr1.1207	71.84	62.17	57.49	65.96	61.41	66.42	1153	772	684	865	843	917	-	-
evm.TU.chr1.1208	103.09	112.88	80.22	20.8	18.41	27.13	910	771	525	150	139	206	At1g51650	TXG61060.1 hypothetical protein EZV62_012423 [Acer yangbiense]
evm.TU.chr1.1209	0	0	0	0	0	0	0	0	0	0	0	0	At3g47110	KAA8534094.1 hypothetical protein F0562_031713 [Nyssa sinensis]
evm.TU.chr1.121	0.25	0.48	0.41	0.98	0.72	0.5	4	6	5	13	10	7	PCMP-H44	ABR16520.1 unknown [Picea sitchensis]
evm.TU.chr1.1210	14.58	13.31	12.75	17.94	17.63	16.01	378	267	245	380	391	357	--	XP_010241148.1 PREDICTED: uncharacterized protein LOC104585843 [Nelumbo nucifera]
evm.TU.chr1.1211	0	0	0	0	0	0	0	0	0	0	0	0	--	-
evm.TU.chr1.1212	0	0	0	0	0	0	0	0	0	0	0	0	--	-
evm.TU.chr1.1213	12.16	14.19	14.4	17.17	12.92	15.02	319	288	280	368	290	339	--	XP_010942799.1 eukaryotic translation initiation factor 3 subunit A [Elaeis guineensis]
evm.TU.chr1.1214	15.98	17.9	13.49	13.02	13.75	13.32	428	371	268	285	315	307	PHL7	ABR16946.1 unknown [Picea sitchensis]
evm.TU.chr1.1215	13.83	11.74	12.75	17.95	14.63	17.18	379	249	259	402	343	405	rlmN	ADE76111.1 unknown [Picea sitchensis]
evm.TU.chr1.1216	11.08	11.8	13.07	18.06	14.25	17.8	199	164	174	265	219	275	--	ABK22782.1 unknown [Picea sitchensis]
evm.TU.chr1.1217	45.9	37.13	45.03	47.6	41.9	43.99	917	574	667	777	716	756	ILK1	ABR16807.1 unknown [Picea sitchensis]
evm.TU.chr1.1218	13.03	13.74	16.21	11.86	16.63	15.38	2293	1871	2114	1705	2503	2327	--	PTQ33650.1 hypothetical protein MARPO_0087s0079 [Marchantia polymorpha]
evm.TU.chr1.1219	17.51	16.12	18.42	20.5	18.72	17.16	827	589	645	791	756	697	LETM1	XP_006858764.1 LETM1 and EF-hand domain-containing protein 1, mitochondrial isoform X1 [Amborella trichopoda]
evm.TU.chr1.122	29.71	29.71	26.69	39.59	29.13	32.02	1830	1416	1219	1993	1535	1697	-	-
evm.TU.chr1.1220	0.59	0.63	0.15	0.46	0.25	0.13	11	9	2	7	4	2	XTH9	ABK22206.1 unknown [Picea sitchensis]
evm.TU.chr1.1221	0.08	0	0	0.61	0.1	0.29	1	0	0	6	1	3	--	KAF3339094.1 miraculin-like protein [Carex littledalei]
evm.TU.chr1.1222	0	0.44	0.12	2.3	1.79	2.28	0	4	1	22	18	23	--	KAF3781493.1 Miraculin [Nymphaea thermarum]
evm.TU.chr1.1223	0	0	0	0	0	0	0	0	0	0	0	0	--	-
evm.TU.chr1.1224	2.71	1.75	3.26	8.04	3.16	3.71	28	14	25	68	28	33	--	-
evm.TU.chr1.1225	0	0	0	0	0	0	0	0	0	0	0	0	KTI4	XP_002265965.1 PREDICTED: kunitz trypsin inhibitor 2 [Vitis vinifera]
evm.TU.chr1.1226	0.17	0.11	0	0	0.2	0	2	1	0	0	2	0	--	-
evm.TU.chr1.1227	0.27	0.28	0.22	0	0	0	5	4	3	0	0	0	--	-
evm.TU.chr1.1228	4.8	5.43	4	6.96	3.51	4.19	152	133	94	180	95	114	PUB4	XP_006856806.1 U-box domain-containing protein 4 [Amborella trichopoda]
evm.TU.chr1.1229	27.12	30.02	27.53	30.94	30.51	28.2	634	543	477	591	610	567	--	OVA10534.1 hypothetical protein BVC80_8987g5 [Macleaya cordata]
evm.TU.chr1.123	2.91	3.64	2.36	4.63	2.61	5.19	30	29	18	39	23	46	DER1	KAF3788733.1 Derlin-1 [Nymphaea thermarum]
evm.TU.chr1.1230	0	0	0.13	0.23	0.11	0.44	0	0	1	2	1	4	--	-
evm.TU.chr1.1231	23.96	21.38	20.37	22.18	21.75	24.5	349	241	220	264	271	307	MOCS2	ERN12559.1 hypothetical protein AMTR_s00025p00208890 [Amborella trichopoda]
evm.TU.chr1.1232	8.02	8.13	7.28	11.42	10.06	12.51	208	163	140	242	223	279	At5g43190	OAE31559.1 hypothetical protein AXG93_3415s1190 [Marchantia polymorpha subsp. ruderalis] [Marchantia polymorpha]
evm.TU.chr1.1233	0.7	4.39	0.88	0.45	0.56	0.83	44	213	41	23	30	45	--	RVW69063.1 hypothetical protein CK203_052177 [Vitis vinifera]
evm.TU.chr1.1234	1.81	1.72	1.68	9.46	3.06	3.35	90	66	62	384	130	143	-	-
evm.TU.chr1.1235	154.62	162.3	138.07	112.79	130.48	131.63	2577	2093	1706	1536	1860	1887	--	ADE76228.1 unknown [Picea sitchensis]
evm.TU.chr1.1236	0	0	0	0	0	0	0	0	0	0	0	0	RPL36A	PIA29131.1 hypothetical protein AQUCO_06200015v1 [Aquilegia coerulea]
evm.TU.chr1.1237	2.04	2.64	1.89	2.03	1.64	2.37	16	16	11	13	11	16	--	ADE76228.1 unknown [Picea sitchensis]
evm.TU.chr1.1238	18.51	19.67	18.49	12.31	16.55	16.97	208	171	154	113	159	164	--	-
evm.TU.chr1.1239	32.11	33.05	29.98	41.25	29.71	34.92	403	321	279	423	319	377	At4g07390	XP_031496295.1 mannose-P-dolichol utilization defect 1 protein homolog 2 [Nymphaea colorata]
evm.TU.chr1.124	77.2	92.74	62.99	70.48	67.33	79.31	610	567	369	455	455	539	PRO1	ABK22288.1 unknown [Picea sitchensis]
evm.TU.chr1.1240	0	0	0	0	0	0	0	0	0	0	0	0	--	-
evm.TU.chr1.1241	12.7	13.03	17.26	24.32	24.66	24.18	384	305	387	601	638	629	SKIP2	OVA19372.1 F-box domain [Macleaya cordata]
evm.TU.chr1.1242	0.22	0.07	0	0.13	0.06	0.06	4	1	0	2	1	1	--	-
evm.TU.chr1.1243	0	0	0	0	0	0	0	0	0	0	0	0	--	-
evm.TU.chr1.1244	3.08	3.45	4.92	4.86	3.08	3.96	76	66	90	98	65	84	--	-
evm.TU.chr1.1245	4.78	2.84	3.48	3.38	3.75	3.73	213	98	115	123	143	143	NPK1	XP_031493834.1 mitogen-activated protein kinase kinase kinase NPK1-like [Nymphaea colorata]
evm.TU.chr1.1246	0	0	0	0	0	0	0	0	0	0	0	0	CSLE1	ABR16035.1 unknown [Picea sitchensis]
evm.TU.chr1.1247	0	0	0	0	0	0	0	0	0	0	0	0	CSLE2	ABR16035.1 unknown [Picea sitchensis]
evm.TU.chr1.1248	8.22	4.54	5.75	22.02	17.37	18.86	330	141	171	722	596	651	At1g60630	XP_031495340.1 inactive leucine-rich repeat receptor-like serine/threonine-protein kinase At1g60630 [Nymphaea colorata]
evm.TU.chr1.1249	0	0	0	0	0	0	0	0	0	0	0	0	CSLE2	ABR16035.1 unknown [Picea sitchensis]
evm.TU.chr1.125	1.08	1.4	1.25	0.94	1.44	2.15	7	7	6	5	8	12	--	-
evm.TU.chr1.1250	51.23	56.06	51.02	34.77	36.76	36.79	1284	1087	948	712	788	793	BHLH155	PTQ30536.1 hypothetical protein MARPO_0123s0025 [Marchantia polymorpha]
evm.TU.chr1.1251	0	0	0	0	0	0	0	0	0	0	0	0	--	-
evm.TU.chr1.1252	0	0	0.29	0.17	0.08	0.08	0	0	3	2	1	1	PTD	XP_031488599.1 protein PARTING DANCERS isoform X3 [Nymphaea colorata]
evm.TU.chr1.1253	0	0	0	0	0	0	0	0	0	0	0	0	PER26	RWR96767.1 putative peroxidase [Cinnamomum micranthum f. kanehirae]
evm.TU.chr1.1254	1.56	6.23	0.19	0	0.66	0.71	33	102	3	0	12	13	PER39	ABK26805.1 unknown [Picea sitchensis]
evm.TU.chr1.1255	80.7	45.27	34.98	174.32	86.24	100.28	2396	1040	770	4229	2190	2561	UGD3	BAR46023.1 UDP-glucose dehydrogenase [Larix gmelinii]
evm.TU.chr1.1256	6.17	8.53	2.41	1.04	1.68	1.18	370	396	107	51	86	61	--	XP_020572872.1 rab9 effector protein with kelch motifs-like isoform X3 [Phalaenopsis equestris]
evm.TU.chr1.1257	17.41	15.48	11.97	11.18	8.56	7.61	202	139	103	106	85	76	TIP41L	ABR18298.1 unknown [Picea sitchensis]
evm.TU.chr1.1258	2.87	2.39	2.21	0.5	2.64	1.43	14	9	8	2	11	6	--	ABR18298.1 unknown [Picea sitchensis]
evm.TU.chr1.1259	0.52	0.27	0.42	0.03	0.18	0.37	20	8	12	1	6	12	GH3.6	QIJ58486.1 auxin-responsive Gretchen Hagen3 [Larix kaempferi]
evm.TU.chr1.126	10.06	10.81	11.89	11.22	11.03	10.14	113	94	99	103	106	98	CERK	KAE8703474.1 Ceramide kinase [Hibiscus syriacus]
evm.TU.chr1.1260	1.02	2.11	2.26	2.44	0.85	2.37	45	72	74	88	32	90	-	-
evm.TU.chr1.1261	20.67	19.97	22.32	29.38	23.36	27.73	416	311	333	483	402	480	NRPB3	XP_006853170.1 DNA-directed RNA polymerases II, IV and V subunit 3 [Amborella trichopoda]
evm.TU.chr1.1262	0	0	0	0	0	0	0	0	0	0	0	0	--	EFJ33088.1 hypothetical protein SELMODRAFT_407234 [Selaginella moellendorffii]
evm.TU.chr1.1263	12.48	11.78	10.07	8.34	10.47	10.51	460	336	275	251	330	333	BHLH68	RWR90501.1 transcription factor bHLH111 [Cinnamomum micranthum f. kanehirae]
evm.TU.chr1.1264	0.05	0	0.14	0.19	0.31	0.12	1	0	2	3	5	2	--	XP_002960379.1 trihelix transcription factor ASR3 [Selaginella moellendorffii]
evm.TU.chr1.1265	4.32	4.01	3.68	2.26	3.73	2.98	103	74	65	44	76	61	-	-
evm.TU.chr1.1266	0	0	0	0	0	0	0	0	0	0	0	0	JGB	XP_010249627.1 PREDICTED: uncharacterized protein LOC104592122 [Nelumbo nucifera]
evm.TU.chr1.1267	1.34	5.53	1.13	0.09	0.22	0.09	35	112	22	2	5	2	JGB	XP_017249246.1 PREDICTED: vegetative incompatibility protein HET-E-1-like [Daucus carota subsp. sativus] [Daucus carota]
evm.TU.chr1.1268	2.3	6.93	2.34	1.13	1.4	0.89	90	210	68	36	47	30	HEXO3	XP_026432701.1 beta-hexosaminidase 3-like [Papaver somniferum]
evm.TU.chr1.1269	0	0	0	0	0	0	0	0	0	0	0	0	--	-
evm.TU.chr1.127	17.08	17.91	18.78	18.33	19.1	16.43	503	408	410	441	481	416	CERK	XP_006578362.1 ceramide kinase isoform X2 [Glycine max]
evm.TU.chr1.1270	23.94	24.8	26.61	20.31	21.86	20.91	1392	1116	1147	965	1087	1046	smek1	XP_020521252.1 serine/threonine-protein phosphatase 4 regulatory subunit 3 isoform X2 [Amborella trichopoda]
evm.TU.chr1.1271	0.42	0.76	1.58	0.72	0.39	0.68	5	7	14	7	4	7	-	-
evm.TU.chr1.1272	7.64	6.45	5.5	5.24	6.08	7.11	75	49	40	42	51	60	--	ABK23539.1 unknown [Picea sitchensis]
evm.TU.chr1.1273	0.04	0	0	0	0	0	1	0	0	0	0	0	RID3	OAE33423.1 hypothetical protein AXG93_2852s1420 [Marchantia polymorpha subsp. ruderalis] [Marchantia polymorpha]
evm.TU.chr1.1274	3.15	3.9	3.15	3.48	2.38	3.27	93	89	69	84	60	83	RID3	OAE33423.1 hypothetical protein AXG93_2852s1420 [Marchantia polymorpha subsp. ruderalis] [Marchantia polymorpha]
evm.TU.chr1.1275	0.22	0.42	0.15	0.53	0.19	0.34	8	12	4	16	6	11	HKT6	PTQ46964.1 hypothetical protein MARPO_0009s0076 [Marchantia polymorpha]
evm.TU.chr1.1276	424.38	290.36	307.54	177.41	168.73	151.18	10557	5589	5672	3606	3590	3235	EXL2	XP_002960368.2 protein EXORDIUM-like 1 [Selaginella moellendorffii]
evm.TU.chr1.1277	0.06	0.17	0	0	0.04	0.07	2	4	0	0	1	2	--	XP_024926814.1 uncharacterized protein LOC107411131 isoform X2 [Ziziphus jujuba]
evm.TU.chr1.1278	0.24	0.45	0.18	0.1	0.03	0.12	9	13	5	3	1	4	CYCA2-1	OAE18696.1 hypothetical protein AXG93_4448s1310 [Marchantia polymorpha subsp. ruderalis] [Marchantia polymorpha]
evm.TU.chr1.1279	1.71	2.05	1.39	1.12	1.39	1.38	43	40	26	23	30	30	--	OAE31804.1 hypothetical protein AXG93_1838s1140 [Marchantia polymorpha subsp. ruderalis] [Marchantia polymorpha]
evm.TU.chr1.128	33.14	29.63	31.45	34.52	29.1	35.03	759	525	534	646	570	690	Pcbp4	ABK23409.1 unknown [Picea sitchensis]
evm.TU.chr1.1280	154.75	162.76	172.86	181.66	175.65	181.15	4184	3405	3465	4013	4062	4213	ERF1-3	ADE75663.1 unknown [Picea sitchensis]
evm.TU.chr1.1281	6.25	7.7	7.79	4.59	5.77	6.52	305	291	282	183	241	274	At5g48130	BAV53286.1 non-phototropic hypocotyl 3-like protein [Marchantia polymorpha]
evm.TU.chr1.1282	30.79	28.42	29.97	27.12	25.09	27.55	1459	1042	1053	1050	1017	1123	PRH	XP_020517256.1 homeobox protein HOX1A isoform X1 [Amborella trichopoda]
evm.TU.chr1.1283	0	0	0	0	0	0	0	0	0	0	0	0	--	XP_019102695.1 PREDICTED: uncharacterized protein LOC104908961 [Beta vulgaris subsp. vulgaris] [Beta vulgaris]
evm.TU.chr1.1284	28.12	29.76	29.08	63.07	40.5	47.76	729	597	559	1336	898	1065	GPT2	ABK24716.1 unknown [Picea sitchensis]
evm.TU.chr1.1285	0	0.14	0	0	0	0	0	2	0	0	0	0	PUB2	AQK51155.1 Putative ARM repeat-containing protein containing family protein [Zea mays]
evm.TU.chr1.1286	0.13	0.09	0.18	0.16	0.08	0.61	2	1	2	2	1	8	--	XP_020237000.1 uncharacterized protein LOC109816402 isoform X1 [Cajanus cajan]
evm.TU.chr1.1287	0.36	0.38	1.18	0.98	0.76	1.1	5	4	12	11	9	13	--	XP_020237000.1 uncharacterized protein LOC109816402 isoform X1 [Cajanus cajan]
evm.TU.chr1.1288	6.71	7.21	5.28	7.12	5.76	6.48	113	94	66	98	83	94	YML018C	XP_020528202.1 uncharacterized vacuolar membrane protein YML018C isoform X2 [Amborella trichopoda]
evm.TU.chr1.1289	0.41	1.06	1.48	1.51	0.8	3.51	3	6	8	9	5	22	--	XP_006852867.1 uncharacterized vacuolar membrane protein YML018C isoform X1 [Amborella trichopoda]
evm.TU.chr1.129	55.84	56.9	61.78	69.41	54.48	60.73	1782	1405	1461.76	1810	1487	1667	CYP82C4	ATG29904.1 CYP867B5 [Taxus chinensis]
evm.TU.chr1.1290	31.05	25.97	25.68	29.18	32.04	29.12	646	418	396	496	570	521	-	-
evm.TU.chr1.1291	1.77	2.18	1.95	1.92	1.45	1.82	43	41	35	38	30	38	-	-
evm.TU.chr1.1292	2242.24	2091.07	2508.03	1594.5	1953.7	1840.7	41799	30162	34663	24287	31151	29516	HOL3	PIA40178.1 hypothetical protein AQUCO_02500108v1 [Aquilegia coerulea]
evm.TU.chr1.1293	9.31	10.01	8.59	14.83	14.5	15.57	196	163	134	255	261	282	HOL3	XP_021752025.1 probable thiol methyltransferase 2 isoform X2 [Chenopodium quinoa]
evm.TU.chr1.1294	12.48	13.31	9.73	3.72	5.72	6.95	263	217	152	64	103	126	-	-
evm.TU.chr1.1295	0	0	0	0	0	0	0	0	0	0	0	0	--	XP_026395773.1 uncharacterized protein LOC113290379 isoform X1 [Papaver somniferum]
evm.TU.chr1.1296	68.67	57.29	71.77	139.73	104.3	122.97	2234	1442	1731	3714	2902	3441	BGLU22	ADE77294.1 unknown [Picea sitchensis]
evm.TU.chr1.1297	2.21	1.07	1.67	1.73	2.06	2	103.17	38.47	57.87	65.96	82.07	80.18	WAK2	XP_026382809.1 wall-associated receptor kinase 5-like [Papaver somniferum]
evm.TU.chr1.1298	1.81	1.35	1.11	2.72	1.97	2.66	57	33	26	70	53	72	BGLU6	ADE77294.1 unknown [Picea sitchensis]
evm.TU.chr1.1299	0	0.44	0	0	0	0.04	0	11	0	0	0	1	BGLU12	ADE77294.1 unknown [Picea sitchensis]
evm.TU.chr1.13	0	0	0	0	0	0	0	0	0	0	0	0	GLIP7	XP_024542307.1 GDSL esterase/lipase At1g71691 [Selaginella moellendorffii]
evm.TU.chr1.130	0	2.1	0.13	0.04	0.15	0.07	0	52	3	1	4	2	CYP82C4	ATG29904.1 CYP867B5 [Taxus chinensis]
evm.TU.chr1.1300	0	0	0	0	0	0	0	0	0	0	0	0	BGLU40	ADE77294.1 unknown [Picea sitchensis]
evm.TU.chr1.1301	3.55	1.2	2.21	11.03	13.93	15.54	158.83	41.53	73.13	402.84	532.76	597.74	-	-
evm.TU.chr1.1302	8.92	9.65	10.66	11.13	8.8	9.65	473	396	419	482	399	440	-	-
evm.TU.chr1.1303	190.64	200.53	185.52	100.43	147.39	137.97	4154	3381	2997	1788	2747	2586	STR4	PIA40181.1 hypothetical protein AQUCO_02500109v1 [Aquilegia coerulea]
evm.TU.chr1.1304	25.48	29.36	23.03	30.28	26.09	26.34	379	338	254	368	332	337	--	ABK21994.1 unknown [Picea sitchensis]
evm.TU.chr1.1305	1860.76	1286.01	1228.86	764.39	929.82	827.99	56511	30220	27669	18968	24153	21630	CAT3	ACL81498.1 catalase [Ginkgo biloba]
evm.TU.chr1.1306	0	0.06	0	0.57	0.59	0.84	0	2	0	21.2	23.17	33.08	WAK3	XP_026382809.1 wall-associated receptor kinase 5-like [Papaver somniferum]
evm.TU.chr1.1307	1.68	4.64	4.61	0.62	1.11	0.59	30	64	61	9	17	9	CHLN	XP_002282175.1 PREDICTED: nicotianamine synthase [Vitis vinifera]
evm.TU.chr1.1308	0.11	1.18	0.07	0	0	0	2	17	1	0	0	0	HAT14	ABK24536.1 unknown [Picea sitchensis]
evm.TU.chr1.1309	18.61	15.62	18.91	25.78	26.54	23.8	827	537	623	936	1009	910	RMA1	XP_031493118.1 uncharacterized protein LOC116259436 [Nymphaea colorata]
evm.TU.chr1.131	33.32	45.36	39.07	55.05	42.4	44.73	543	572	472	733	591	627	Os11g0174000	OAE23819.1 hypothetical protein AXG93_369s1130 [Marchantia polymorpha subsp. ruderalis] [Marchantia polymorpha]
evm.TU.chr1.1310	2.11	1.52	1.74	2.59	2.2	1.77	18	10	11	18	16	13	--	-
evm.TU.chr1.1311	88.26	81.25	76.79	100.69	95.24	101.9	1738	1238	1121	1620	1604	1726	--	ABK22077.1 unknown [Picea sitchensis]
evm.TU.chr1.1312	21.64	17.42	17.71	20.28	19.17	18.76	994	619	603	761	753	741	TBL2	ERN11118.1 hypothetical protein AMTR_s00024p00162030 [Amborella trichopoda]
evm.TU.chr1.1313	84.83	97.01	74.18	53.98	63.54	61.25	1433	1268	929	745	918	890	--	XP_010252456.1 PREDICTED: uncharacterized protein LOC104594016 [Nelumbo nucifera]
evm.TU.chr1.1314	43.87	40.4	40.74	37.84	43.34	39.1	1955	1393	1346	1378	1652	1499	--	XP_020528606.1 uncharacterized protein LOC18443351 isoform X3 [Amborella trichopoda]
evm.TU.chr1.1315	0.07	0.47	0.31	0.04	0	0	2	11	7	1	0	0	KNOX3	AZA14786.1 Homeobox protein knotted-1-like 1 [Pinus taeda]
evm.TU.chr1.1316	0	0.23	0.12	0	0	0	0	2	1	0	0	0	KNAT1	ADE75844.1 unknown [Picea sitchensis]
evm.TU.chr1.1317	90.78	72.61	77.22	68.52	82.64	75.2	6898	4269	4350	4254	5371	4915	-	-
evm.TU.chr1.1318	5.63	5.78	4.46	3.48	4.21	4.59	97	77	57	49	62	68	At1g67620	ADE76609.1 unknown [Picea sitchensis]
evm.TU.chr1.1319	0	0	0	0	0	0	0	0	0	0	0	0	HSP18.1	ABK26869.1 unknown [Picea sitchensis]
evm.TU.chr1.132	35.76	40.85	35.61	52.41	39.65	42.41	1585	1401	1170	1898	1503	1617	At4g31480	ACN40292.1 unknown [Picea sitchensis]
evm.TU.chr1.1320	0	0	0	3.59	4.82	5.28	0	0	0	42	59	65	--	ABK22239.1 unknown [Picea sitchensis]
evm.TU.chr1.1321	26.38	22.22	23.81	30.43	25.67	25.68	399	260	267	376	332	334	--	RWR83761.1 hypothetical protein CKAN_01252900 [Cinnamomum micranthum f. kanehirae]
evm.TU.chr1.1322	29.55	14.56	20.48	23.02	22.9	22.83	611	233	314	389	405	406	RNF13	ABR17903.1 unknown [Picea sitchensis]
evm.TU.chr1.1323	15.34	17.24	12.54	12.66	12.88	11.81	820	713	497	553	589	543	BXL6	XP_006850394.1 probable beta-D-xylosidase 6 [Amborella trichopoda]
evm.TU.chr1.1324	0.12	0	0	0.3	0.87	0.29	1	0	0	2	6	2	--	ADE76517.1 unknown [Picea sitchensis]
evm.TU.chr1.1325	2.47	3.43	2.28	4.18	3.02	3.34	146	157	100	202	153	170	EZ1	ERN12071.1 hypothetical protein AMTR_s00035p00184080 [Amborella trichopoda]
evm.TU.chr1.1326	14.57	25.98	15.57	21.61	16.85	17.28	579	799	459	702	573	591	HMGCL	ABR16866.1 unknown [Picea sitchensis]
evm.TU.chr1.1327	0.29	0.25	0	0	0.11	0	3	2	0	0	1	0	COPT6	ABK25665.1 unknown [Picea sitchensis]
evm.TU.chr1.1328	1	1.17	1.15	0.18	0.18	0.06	20	18	17	3	3	1	--	ABR17028.1 unknown [Picea sitchensis]
evm.TU.chr1.1329	0.78	0.29	0.08	0.48	0.59	0.52	14	4	1	7	9	8	XTH9	ADE76172.1 unknown [Picea sitchensis]
evm.TU.chr1.133	9.03	8.56	7.23	11.48	10.26	11	315	231	187	327	306	330	Os01g0744400	ERN15125.1 hypothetical protein AMTR_s00056p00101740 [Amborella trichopoda]
evm.TU.chr1.1330	0	0	0	0	0	0	0	0	0	0	0	0	XTH16	RVW67877.1 putative xyloglucan endotransglucosylase/hydrolase protein 23 [Vitis vinifera]
evm.TU.chr1.1331	53.07	32.71	50.69	72.16	48.47	46.39	891	425	631	990	696	670	XTH9	ABK22206.1 unknown [Picea sitchensis]
evm.TU.chr1.1332	1.31	1.49	2.47	45.61	7.22	17.31	25	22	35	713.05	118.2	285	XTH1	RVW67877.1 putative xyloglucan endotransglucosylase/hydrolase protein 23 [Vitis vinifera]
evm.TU.chr1.1333	22.19	9.22	21.99	65.47	29.1	31.79	426	137	313	1026.95	477.8	525	XTH1	RVW67877.1 putative xyloglucan endotransglucosylase/hydrolase protein 23 [Vitis vinifera]
evm.TU.chr1.1334	14.46	14.74	13.62	14.98	12.78	13.13	398	314	278	337	301	311	ATJ13	ATB19886.1 putative OWL1 [Hesperocyparis bakeri]
evm.TU.chr1.1335	10.46	11.66	11.35	13.79	12.1	12.62	639	551	514	688	632	663	PUB24	XP_002971115.1 U-box domain-containing protein 44 [Selaginella moellendorffii]
evm.TU.chr1.1336	19.65	18.12	19.77	14.5	18.82	18.46	370	264	276	223	303	299	--	ABK21516.1 unknown [Picea sitchensis]
evm.TU.chr1.1337	0	0.07	0.03	0.16	0.09	0	0	2	1	5	3	0	RAM1	XP_002322227.1 DELLA protein RGL1 [Populus trichocarpa]
evm.TU.chr1.1338	34.94	28.98	34.7	38.88	35.43	38.77	550	353	405	500	477	525	PUX1	ABK25100.1 unknown [Picea sitchensis]
evm.TU.chr1.1339	778.31	828.89	740.56	321.9	538.3	484.28	18977	15638	13387	6413	11226	10157	At3g55800	ABK24111.1 unknown [Picea sitchensis]
evm.TU.chr1.134	2.79	4.48	2.86	4.92	2.35	2.47	25	31	19	36	18	19	GC1	XP_011626732.1 golgin-84 isoform X1 [Amborella trichopoda]
evm.TU.chr1.1340	4.2	2.56	1.73	3.14	3.95	4.61	36	17	11	22	29	34	--	ABK21708.1 unknown [Picea sitchensis]
evm.TU.chr1.1341	1.46	1.05	2.84	0.59	0.38	1.13	9	5	13	3	2	6	-	-
evm.TU.chr1.1342	0	0	0	0	0	0	0	0	0	0	0	0	HKT4	XP_008781920.1 probable cation transporter HKT6 [Phoenix dactylifera]
evm.TU.chr1.1343	0.07	0.09	0	0	0	0	1	1	0	0	0	0	--	-
evm.TU.chr1.1344	3.21	2.24	2.92	3.39	3.16	2.97	191	103	129	165	161	152	--	XP_006856878.2 pentatricopeptide repeat-containing protein At5g65560 [Amborella trichopoda]
evm.TU.chr1.1345	31.54	29.52	29.91	39.83	34.64	36.44	660	478	464	681	620	656	SRP72	EOY00809.1 SRP72 RNA-binding domain isoform 1 [Theobroma cacao]
evm.TU.chr1.1346	5.4	8.13	6.09	3.49	4.24	3.95	140	163	117	74	94	88	CBSDUFCH2	XP_008780985.1 putative DUF21 domain-containing protein At3g13070, chloroplastic [Phoenix dactylifera]
evm.TU.chr1.1347	13.26	15.05	10.46	6.26	6.94	6.94	402	353	235	155	180	181	CBSDUFCH2	XP_002961079.2 DUF21 domain-containing protein At1g55930, chloroplastic [Selaginella moellendorffii]
evm.TU.chr1.1348	0.37	0.72	0.25	0	1.08	0.22	2	3	1	0	5	1	PCMP-E91	XP_004507756.1 pentatricopeptide repeat-containing protein At4g30700 [Cicer arietinum]
evm.TU.chr1.1349	0	0.22	0	0	0	0	0	1	0	0	0	0	-	-
evm.TU.chr1.135	36.28	39.24	42.56	55.55	47.24	48.13	1673	1400	1455	2093	1863	1909	HD16	XP_011626734.1 casein kinase 1-like protein HD16 isoform X2 [Amborella trichopoda]
evm.TU.chr1.1350	3.49	4.42	4.08	6.47	4.53	5.5	151	148	131	229	168	205	-	-
evm.TU.chr1.1351	3.69	2.66	4.28	2.94	2.41	1.79	43	24	37	28	24	18	PI206	AAF25366.1 dirigent-like protein [Thuja plicata]
evm.TU.chr1.1352	0.17	0.67	0	1.27	0.6	0.6	1	3	0	6	3	3	--	XP_003562310.1 ultraviolet-B receptor UVR8 [Brachypodium distachyon]
evm.TU.chr1.1353	7.5	10.11	7.14	10.21	8.3	11.56	187	195	132	208	177	248	Herc2	KAF3944839.1 hypothetical protein CMV_028732 [Castanea mollissima]
evm.TU.chr1.1354	0	0	0.2	0.35	0.17	0.34	0	0	1	2	1	2	--	-
evm.TU.chr1.1355	11.62	13.86	10.98	15.6	13.16	13.64	414	382	290	454	401	418	At1g31850	OAY81337.1 putative methyltransferase PMT21 [Ananas comosus]
evm.TU.chr1.1356	5.18	4.78	4.7	3.88	5.23	3.81	147	105	99	90	127	93	--	XP_020526082.1 uncharacterized protein LOC18439394 isoform X2 [Amborella trichopoda]
evm.TU.chr1.1357	0	0	0	0	0	0	0	0	0	0	0	0	--	-
evm.TU.chr1.1358	41.17	36.91	30.83	23.43	23.43	20.77	643	446	357	299	313	279	MADS17	AIC79629.1 MADS1 [Ginkgo biloba]
evm.TU.chr1.1359	0	0.27	0.56	0.38	0.24	0.36	0	2	4	3	2	3	--	-
evm.TU.chr1.136	8.22	10.41	10.11	7.46	8.79	8.18	340	333	310	252	311	291	At1g03560	XP_006418224.1 pentatricopeptide repeat-containing protein At1g03560, mitochondrial [Eutrema salsugineum]
evm.TU.chr1.1360	0	0	0	0	0	0	0	0	0	0	0	0	MADS1	AAD09342.1 MADS box protein [Pinus radiata]
evm.TU.chr1.1361	0	0	0	0	0	0	0	0	0	0	0	0	--	BAD93171.1 MADS-box transcription factor GbMADS7 [Ginkgo biloba]
evm.TU.chr1.1362	0	0	0	0	0	0	0	0	0	0	0	0	-	-
evm.TU.chr1.1363	0	0	0	0	0	0	0	0	0	0	0	0	MADS31	BAD93171.1 MADS-box transcription factor GbMADS7 [Ginkgo biloba]
evm.TU.chr1.1364	22.26	23.06	18.03	9.11	6.78	7.04	338	271	203	113	88	92	MADS3	APB03418.1 MADS-box transcription factor 6 [Ginkgo biloba]
evm.TU.chr1.1365	0.52	1.11	0.23	0	0.2	0	3	5	1	0	1	0	-	-
evm.TU.chr1.1366	0.23	0.15	0.15	0	0	0	2	1	1	0	0	0	--	-
evm.TU.chr1.1367	7.05	3.88	3.64	0.55	0.7	1.74	47	20	18	3	4	10	--	-
evm.TU.chr1.1368	0	0	0	0	0	0	0	0	0	0	0	0	--	QFP12054.1 MADS6 [Ginkgo biloba]
evm.TU.chr1.1369	0	0	0	0	0.04	0	0	0	0	0	1	0	--	CAB1120328.1 unnamed protein product [Ectocarpus sp. CCAP 1310/34]
evm.TU.chr1.137	0	0	0	0	0	0	0	0	0	0	0	0	--	ABR16284.1 unknown [Picea sitchensis]
evm.TU.chr1.1370	0	0	0	0	0	0	0	0	0	0	0	0	MADS31	QFP12054.1 MADS6 [Ginkgo biloba]
evm.TU.chr1.1371	0	0	0	0	0	0	0	0	0	0	0	0	--	QFP12054.1 MADS6 [Ginkgo biloba]
evm.TU.chr1.1372	0	0	0	0	0	0	0	0	0	0	0	0	MADS2	QFP12054.1 MADS6 [Ginkgo biloba]
evm.TU.chr1.1373	0	0	0	0	0	0	0	0	0	0	0	0	--	QFP12054.1 MADS6 [Ginkgo biloba]
evm.TU.chr1.1374	0	0	0	0	0	0	0	0	0	0	0	0	MADS17	XP_021286836.1 MADS-box transcription factor 23-like [Herrania umbratica]
evm.TU.chr1.1375	14.28	25.55	15.79	0.08	0.85	1.46	216	299	177	1	11	19	MADS17	QFP12054.1 MADS6 [Ginkgo biloba]
evm.TU.chr1.1376	0	0	0	0	0	0	0	0	0	0	0	0	-	-
evm.TU.chr1.1377	4.43	4.29	3.51	0.4	0.61	0.68	68	51	40	5	8	9	MADS17	QFP12054.1 MADS6 [Ginkgo biloba]
evm.TU.chr1.1378	10.56	15.4	10.86	19.7	12.83	15.43	101	114	77	154	105	127	MADS6	AQM52295.1 AGL6 [Monotropa hypopitys]
evm.TU.chr1.1379	13.89	12.19	11.16	7.8	10.67	7.41	277	188	165	127	182	127	--	OAE31836.1 hypothetical protein AXG93_685s1040 [Marchantia polymorpha subsp. ruderalis] [Marchantia polymorpha]
evm.TU.chr1.138	2.29	3.19	3.52	2.63	2.48	2.09	65	70	74	61	60	51	--	ABR16284.1 unknown [Picea sitchensis]
evm.TU.chr1.1380	2.47	4.55	4.04	3.23	4.32	4.71	14	20	17	15	21	23	--	-
evm.TU.chr1.1381	27.92	28.23	28.67	30.54	30.46	31.67	1391	1088	1059	1243	1298	1357	PES	XP_010251101.1 PREDICTED: pescadillo homolog [Nelumbo nucifera]
evm.TU.chr1.1382	18.3	20.42	23.42	53.18	30.55	38.51	505	436	479	1199	721	914	PUX8	ABK24403.1 unknown [Picea sitchensis]
evm.TU.chr1.1383	1.57	2.25	3.29	2.35	1.22	4.05	9	10	14	11	6	20	Lsm10	ADE75934.1 unknown [Picea sitchensis]
evm.TU.chr1.1384	0.69	1.4	1.27	1.19	1.1	0.71	19	30	26	27	26	17	CYP85A1	XP_026386507.1 cytochrome P450 85A1-like [Papaver somniferum]
evm.TU.chr1.1385	2.41	1.26	1.94	3.85	2.92	3.28	52	21	31	68	54	61	WIP2	XP_006850176.1 zinc finger protein WIP2 [Amborella trichopoda]
evm.TU.chr1.1386	17.15	11.44	13.98	23.55	21.41	21.1	705	364	426	791	753	746	--	ABR17622.1 unknown [Picea sitchensis]
evm.TU.chr1.1387	12.19	10.52	9.44	11.58	10.93	10.52	322	215	185	250	247	239	At1g07590	XP_019701609.1 pentatricopeptide repeat-containing protein At1g07590, mitochondrial isoform X1 [Elaeis guineensis]
evm.TU.chr1.1388	1.71	1.57	1.97	1.19	1.57	3.12	14	10	12	8	11	22	At1g07590	XP_006856374.2 pentatricopeptide repeat-containing protein At1g07590, mitochondrial [Amborella trichopoda]
evm.TU.chr1.1389	10.18	12.81	11.28	21.01	10.15	11.86	348	339	286	587	297	349	SCL3	XP_024389853.1 scarecrow-like protein 3 [Physcomitrella patens]
evm.TU.chr1.139	4.48	4.57	4.72	6.56	5.11	5.48	118	93	92	141	115	124	At1g51745	XP_010267045.1 PREDICTED: uncharacterized protein At1g51745-like [Nelumbo nucifera]
evm.TU.chr1.1390	0	0	0	0	0	0	0	0	0	0	0	0	--	XP_019158308.1 PREDICTED: uncharacterized protein LOC109155033 [Ipomoea nil]
evm.TU.chr1.1391	1.39	1.64	1.51	8.34	1.38	3.59	46	42	37	225	39	102	--	ADE77917.1 unknown [Picea sitchensis]
evm.TU.chr1.1392	1.19	1.04	1.37	0.86	1.43	1.43	34	23	29	20	35	35	DDB_G0277533	TQD93004.1 hypothetical protein C1H46_021484 [Malus baccata]
evm.TU.chr1.1393	39.26	37.28	35.99	39.97	37.96	36.34	618	454	420	514	511	492	GAMMACAL1	ABK21956.1 unknown [Picea sitchensis]
evm.TU.chr1.1394	0.73	0.47	0.23	0.14	0.4	0.2	26	13	6	4	12	6	At1g73050	ABK25456.1 unknown [Picea sitchensis]
evm.TU.chr1.1395	0	0	0	0	0	0	0	0	0	0	0	0	--	-
evm.TU.chr1.1396	0	0.03	0	0	0.19	0.03	0	1	0	0	6	1	NSP2	OAE28268.1 hypothetical protein AXG93_223s1040 [Marchantia polymorpha subsp. ruderalis] [Marchantia polymorpha]
evm.TU.chr1.1397	2.6	2.28	2.1	4.58	2.06	4.23	25	17	15	36	17	35	GRV2	RWR77485.1 dnaJ subfamily C GRV2 isoform X1 [Cinnamomum micranthum f. kanehirae]
evm.TU.chr1.1398	17.22	16.99	17.37	19.76	18.58	19.22	2219	1694	1659	2080	2047	2130	-	-
evm.TU.chr1.1399	14.93	13.67	14.12	16.15	16.79	16.53	422	299	296	373	406	402	-	-
evm.TU.chr1.14	17.33	15.83	19.06	16.61	16.78	18.83	553	391	451	433	458	517	At1g77360	ABR16549.1 unknown [Picea sitchensis]
evm.TU.chr1.140	6.09	6.73	6.69	10.71	9.16	9.14	193	165	157	277	248	249	At1g51745	RWR86839.1 PWWP domain-containing protein [Cinnamomum micranthum f. kanehirae]
evm.TU.chr1.1400	7.24	16.1	8.51	3.76	8.83	6.42	519	893	452	220	541	396	--	XP_020531934.1 extensin-2 isoform X2 [Amborella trichopoda]
evm.TU.chr1.1401	0.18	0.47	0.19	0.11	0.16	0	4	8	3	2	3	0	--	-
evm.TU.chr1.1402	0	0	0	0	0	0	0	0	0	0	0	0	--	-
evm.TU.chr1.1403	28.09	30.19	30.56	33.59	34.55	37.67	522	434	421	510	549	602	At1g67325	XP_024373707.1 ranBP2-type zinc finger protein At1g67325-like isoform X2 [Physcomitrella patens]
evm.TU.chr1.1404	0.14	0.36	0	0	0	0.08	2	4	0	0	0	1	SPL3	XP_010252163.1 PREDICTED: squamosa promoter-binding-like protein 3 isoform X1 [Nelumbo nucifera]
evm.TU.chr1.1405	0.24	0.43	0.06	0	0.11	0.05	5	7	1	0	2	1	--	AJP06353.1 SPL1 [Pinus tabuliformis]
evm.TU.chr1.1406	0	0	0	0	0	0	0	0	0	0	0	0	--	-
evm.TU.chr1.1407	9.41	7.13	7.26	12.96	11.32	11.68	208	122	119	234	214	222	At5g63520	XP_010249059.1 PREDICTED: F-box/LRR-repeat protein At5g63520 isoform X1 [Nelumbo nucifera]
evm.TU.chr1.1408	0.99	1.27	0.19	0.86	0.82	0.98	7	7	1	5	5	6	--	OTG13183.1 putative F-box domain-containing protein [Helianthus annuus]
evm.TU.chr1.1409	0	0	0	0	0	0	0	0	0	0	0	0	SAP6	ABK21043.1 unknown [Picea sitchensis]
evm.TU.chr1.141	5.21	2.33	2.49	11.49	6.09	7.75	107	37	38	193	107	137	EDR2	ABK24728.1 unknown [Picea sitchensis]
evm.TU.chr1.1410	18	16.46	21.44	30.71	22.49	25.78	759	537	670	1058	811	935	At3g02320	KAF3783542.1 hypothetical protein EJ110_NYTH32234 [Nymphaea thermarum]
evm.TU.chr1.1411	0.25	0.42	0.31	0.64	0.39	0.37	31	40	28	64	41	39	--	XP_020530464.1 uncharacterized protein LOC18446213 isoform X2 [Amborella trichopoda]
evm.TU.chr1.1412	33.5	29.34	42.19	82.6	72.91	74.7	1468	995	1371	2958	2733	2816	ECT2	RWR82181.1 YTH domain-containing protein [Cinnamomum micranthum f. kanehirae]
evm.TU.chr1.1413	1.61	3.84	1.49	3.02	1.24	1.35	32	59	22	49	21	23	GATA9	XP_031484174.1 GATA transcription factor 4-like [Nymphaea colorata]
evm.TU.chr1.1414	16.34	18.19	19.59	28.92	21.72	26.53	585	504	520	846	665	817	ATO	ADE76861.1 unknown [Picea sitchensis]
evm.TU.chr1.1415	0	0	0	0	0	0	0	0	0	0	0	0	--	-
evm.TU.chr1.1416	183.48	159.71	139.86	265.8	184.66	199.43	4383	2952	2477	5188	3773	4098	AXS2	AXS78098.1 UDP-D-apiose/UDP-D-xylose synthase [Cunninghamia lanceolata]
evm.TU.chr1.1417	0.57	1.13	1.12	0.91	1.23	1.22	26	40	38	34	48	48	OFUT20	KAF3787004.1 Uncharacterized protein EJ110_NYTH23773 [Nymphaea thermarum]
evm.TU.chr1.1418	0	0	0	0	0	0	0	0	0	0	0	0	--	XP_024531274.1 coiled-coil domain-containing protein 39-like [Selaginella moellendorffii]
evm.TU.chr1.1419	0.99	1.14	1.07	0.59	0.67	0.64	54	48	43	26	31	30	CCDC39	EFJ29630.1 flagellar associated protein 59, partial [Selaginella moellendorffii]
evm.TU.chr1.142	0.63	1.26	0.34	1.74	0.26	0.44	20	31	8	45	7	12	CYP82C4	ATG29904.1 CYP867B5 [Taxus chinensis]
evm.TU.chr1.1420	172.04	153.14	147.16	172.58	157.57	160.04	4524	3116	2869	3707.93	3544	3620	RPT1	ABR18268.1 unknown [Picea sitchensis]
evm.TU.chr1.1421	13.1	14.19	10.63	15.38	11.18	11.32	148	124	89	142	108	110	SMC1	XP_024519868.1 structural maintenance of chromosomes protein 1 [Selaginella moellendorffii]
evm.TU.chr1.1422	49.69	43.22	47.74	49.67	46.9	44.6	3383	2277	2410	2763	2731	2612	SMC1	PTQ31755.1 hypothetical protein MARPO_0107s0024 [Marchantia polymorpha]
evm.TU.chr1.1423	0	0	0.29	0	0	0.08	0	0	3	0	0	1	--	-
evm.TU.chr1.1424	14.12	26.69	14.68	18.64	18.49	17.43	292	427	225	315	327	310	LIP1P	XP_020523935.1 lipoyl synthase, chloroplastic isoform X2 [Amborella trichopoda]
evm.TU.chr1.1425	0.04	0.3	0.26	0	0.04	0.04	1	6	5	0	1	1	At1g16060	XP_027338402.1 AP2-like ethylene-responsive transcription factor At1g16060 [Abrus precatorius]
evm.TU.chr1.1426	0	0	0.19	0.17	0	0.27	0	0	3	3	0	5	GSTU16	XP_019076242.1 PREDICTED: glutathione S-transferase U17 [Vitis vinifera]
evm.TU.chr1.1427	0	0	0	0	0	0	0	0	0	0	0	0	GSTU16	AAC32118.1 probable glutathione S-transferase [Picea mariana]
evm.TU.chr1.1428	8.7	7.58	10.38	13.76	12.11	12.53	356	240	315	460	424	441	-	-
evm.TU.chr1.1429	90.49	87.84	70.21	65.58	54.92	64.52	944	709	543	559	490	579	SAP8	XP_020553588.1 zinc finger A20 and AN1 domain-containing stress-associated protein 8-like isoform X1 [Sesamum indicum]
evm.TU.chr1.143	0	0.41	0.21	0.38	0.09	0	0	4	2	4	1	0	CYP82A2	ATG29904.1 CYP867B5 [Taxus chinensis]
evm.TU.chr1.1430	73.46	75.27	38.1	78.6	43.83	55.36	1646	1305	633	1439	840	1067	UPTG2	ABK21236.1 unknown [Picea sitchensis]
evm.TU.chr1.1431	29.78	37.5	33.34	37.37	31.66	34.86	707	689	587	725	643	712	--	ABK25342.1 unknown [Picea sitchensis]
evm.TU.chr1.1432	71.72	38.38	67.24	33.05	68.45	51.83	1089	451	757	410	889	677	WRKY50	KAA8530946.1 hypothetical protein F0562_005687 [Nyssa sinensis]
evm.TU.chr1.1433	0.42	0.05	0.62	0	0.15	0	10	1	11	0	3	0	WRKY75	ABK25866.1 unknown [Picea sitchensis]
evm.TU.chr1.1434	10.86	10.53	8.5	15.67	8.85	13.87	112	84	65	132	78	123	--	XP_012840759.1 PREDICTED: carbonyl reductase [NADPH] 2 [Erythranthe guttata]
evm.TU.chr1.1435	47.19	46.86	40.49	51.4	45.05	46.22	1308	1005	832	1164	1068	1102	DPL1	ABK24262.1 unknown [Picea sitchensis]
evm.TU.chr1.1436	11.59	14.08	10.17	12.82	12.41	14.61	83	78	54	75	76	90	-	-
evm.TU.chr1.1437	34.67	37.6	35.84	47.63	38.63	42.61	702	589	538	788	669	742	Os01g0513800	XP_006846105.1 ribosome production factor 2 homolog [Amborella trichopoda]
evm.TU.chr1.1438	31.29	42.1	33.01	25.42	25.46	24.63	904	941	707	600	629	612	BA13	ABK26932.1 unknown [Picea sitchensis]
evm.TU.chr1.1439	0	0	0	0	0	0	0	0	0	0	0	0	--	ABK24106.1 unknown [Picea sitchensis]
evm.TU.chr1.144	22.57	25.33	19.44	11.88	17.1	17.58	730	634	466.24	314	473	489	CYP82C4	ATG29904.1 CYP867B5 [Taxus chinensis]
evm.TU.chr1.1440	7.81	9.07	6.37	9.89	7.84	7.34	177	159	107	183	152	143	At5g67130	XP_016194399.1 PI-PLC X domain-containing protein At5g67130 [Arachis ipaensis]
evm.TU.chr1.1441	0.04	0	0	0.15	0	0.1	1	0	0	3	0	2	--	XP_021845916.1 protein LAZY 1-like [Spinacia oleracea]
evm.TU.chr1.1442	4.6	3.85	4.93	4.8	3.96	4.91	122	79	97	104	90	112	CSTF50	XP_031490815.1 cleavage stimulation factor subunit 50 isoform X1 [Nymphaea colorata]
evm.TU.chr1.1443	0	0	0	0	0	0	0	0	0	0	0	0	CYP85A1	KAF3793559.1 Cytochrome P450 85A [Nymphaea thermarum]
evm.TU.chr1.1444	1.57	2.2	1.59	4	1.99	4.4	12	13	9	25	13	29	LSM1B	ABK22805.1 unknown [Picea sitchensis]
evm.TU.chr1.1445	11.43	15.37	11.82	16.57	11.9	10.55	146	152	112	173	130	116	CHMP1	PTQ48877.1 hypothetical protein MARPO_0004s0140 [Marchantia polymorpha]
evm.TU.chr1.1446	33.74	37.58	24.43	27.62	25.47	24.59	477	411	256	319	308	299	CYCU4-1	OAE29809.1 hypothetical protein AXG93_1527s1050 [Marchantia polymorpha subsp. ruderalis] [Marchantia polymorpha]
evm.TU.chr1.1447	0.05	0.06	0	0	0.06	0	1	1	0	0	1	0	At4g35930	KAF3440332.1 hypothetical protein FNV43_RR18616 [Rhamnella rubrinervis]
evm.TU.chr1.1448	110.78	120.28	85.13	240.71	133.43	151.95	3214	2700	1831	5706	3311	3792	BC1L4	ABS88990.1 ch-cobra [Cunninghamia lanceolata]
evm.TU.chr1.1449	29.88	10.29	6.47	6.91	4.38	4.43	878	234	141	166	110	112	COBL4	ABK25014.1 unknown [Picea sitchensis]
evm.TU.chr1.145	0.96	1.81	0.3	0	0.17	0.17	13	19	3	0	2	2	--	AJP06227.1 AGC1 [Pinus tabuliformis]
evm.TU.chr1.1450	0.07	0.03	0	0.36	0.55	0.1	3	1	0	13	21	4	N	TQD83679.1 hypothetical protein C1H46_030754 [Malus baccata]
evm.TU.chr1.1451	0	0.13	0	0	0	0	0	1	0	0	0	0	CHIT5	QEL09530.1 class V chitinase [Pinus banksiana]
evm.TU.chr1.1452	0	0	0.58	0	0	0.25	0	0	2	0	0	1	-	-
evm.TU.chr1.1453	0.29	0.37	0.58	0.18	0	0.5	2	2	3	1	0	3	--	-
evm.TU.chr1.1454	44.31	38.27	45.73	31.54	37.7	34.6	588	393	450	342	428	395	PGL1	XP_012478784.1 PREDICTED: probable 6-phosphogluconolactonase 1 [Gossypium raimondii]
evm.TU.chr1.1455	0	0	0	0	0	0	0	0	0	0	0	0	--	-
evm.TU.chr1.1456	42.95	36.4	39.76	34.01	39.97	36.68	456	299	313	295	363	335	OsI_025867	XP_006856419.1 probable 6-phosphogluconolactonase 1 [Amborella trichopoda]
evm.TU.chr1.1457	7.58	8.14	8.57	5.52	4.91	5.12	148	123	124	88	82	86	SLC25A44	ADE77353.1 unknown [Picea sitchensis]
evm.TU.chr1.1458	1.41	2.15	1.73	1.46	1.8	1.74	33	39	30	28	36	35	ACT7	XP_024390539.1 actin-like isoform X1 [Physcomitrella patens]
evm.TU.chr1.1459	76.47	82.1	96.94	151.59	96.2	109.81	1896	1575	1782	3071	2040	2342	At2g33840	XP_031493858.1 tyrosine--tRNA ligase 1, cytoplasmic [Nymphaea colorata]
evm.TU.chr1.146	1.44	0.34	0.18	0.32	0	0.15	22	4	2	4	0	2	--	AJP06227.1 AGC1 [Pinus tabuliformis]
evm.TU.chr1.1460	4.88	2.43	3.04	7.12	6.36	9.38	26	10	12	31	29	43	-	-
evm.TU.chr1.1461	5.66	3.76	4.2	5.21	6.37	6.04	109	56	60	82	105	100	--	-
evm.TU.chr1.1462	7.09	6.07	7.54	6.23	5.95	6.25	398	264	314	286	286	302	At1g73710	XP_006838892.1 pentatricopeptide repeat-containing protein At3g23020 [Amborella trichopoda]
evm.TU.chr1.1463	1.23	0.73	0.38	0.35	0.22	0.55	13	6	3	3	2	5	--	XP_031482610.1 FHA domain-containing protein At4g14490-like [Nymphaea colorata]
evm.TU.chr1.1464	14.26	11.51	13.05	18.88	15.63	15.68	479	299	325	518	449	453	CYP78A4	ADE77659.1 unknown [Picea sitchensis]
evm.TU.chr1.1465	91.23	74.93	77.56	111.43	95.81	104.3	963	612	607	961	865	947	TOM20	ABK23348.1 unknown [Picea sitchensis]
evm.TU.chr1.1466	5.4	4.46	3.6	4.5	5.34	3.88	97	62	48	66	82	60	--	ABK21199.1 unknown [Picea sitchensis]
evm.TU.chr1.1467	0	0	0	0	0	0	0	0	0	0	0	0	CYP85A1	ATG29947.1 CYP90A54 [Taxus chinensis]
evm.TU.chr1.1468	1	2.25	1.06	0.64	1.43	1.04	35.37	61.77	27.81	18.64	43.34	31.73	TY3B-G	XP_023921343.1 uncharacterized protein LOC112032804 [Quercus suber]
evm.TU.chr1.1469	6.53	8.35	3.67	7.39	6.27	5.79	173	171	72	160	142	132	HT1	RWR93969.1 serine/threonine-protein kinase HT1-like protein isoform X1 [Cinnamomum micranthum f. kanehirae]
evm.TU.chr1.147	13.45	7.67	10.8	12.38	14.13	17.31	528.87	233.37	314.87	397.76	475.3	585.37	UGT72B1	ASU43997.1 UDP-glycosyltransferase UGT5b [Picea glauca]
evm.TU.chr1.1470	0	0	0	0	0	0	0	0	0	0	0	0	SOT6	KAB1225440.1 Cytosolic sulfotransferase 5 [Morella rubra]
evm.TU.chr1.1471	0	0	0	0	0	0	0	0	0	0	0	0	SOT5	XP_012093224.1 flavonol sulfotransferase-like [Jatropha curcas]
evm.TU.chr1.1472	2.24	3.67	4.03	3.02	1.92	3.38	30	38	40	33	22	39	-	-
evm.TU.chr1.1473	1.54	1.24	2.08	0.8	0.85	0.76	40	25	40	17	19	17	TFIIB	OAE35531.1 hypothetical protein AXG93_2782s1150 [Marchantia polymorpha subsp. ruderalis] [Marchantia polymorpha]
evm.TU.chr1.1474	100.03	115.81	99.32	125.06	101.19	101.81	883	791	650	902	764	773	RPS23	ABR16208.1 unknown [Picea sitchensis]
evm.TU.chr1.1475	27.78	30.12	27.65	57.01	46.36	47.04	1099	922	811	1843	1569	1601	SLY1	ABK25676.1 unknown [Picea sitchensis]
evm.TU.chr1.1476	0	0	0	0	0	0	0	0	0	0	0	0	KWL1	ONK68604.1 uncharacterized protein A4U43_C05F13860 [Asparagus officinalis]
evm.TU.chr1.1477	0	0	0	0.21	0	0	0	0	0	1	0	0	--	EOY31148.1 Ubiquitin system component Cue protein, putative isoform 3 [Theobroma cacao]
evm.TU.chr1.1478	1.48	1.71	2.13	2.2	2.03	1.25	47	42	50	57	55	34	At5g03795	XP_020257240.1 probable glycosyltransferase At5g03795 [Asparagus officinalis]
evm.TU.chr1.1479	17.22	22.91	17.67	18.29	18.25	18.47	439	452	334	381	398	405	--	PTQ39537.1 hypothetical protein MARPO_0044s0017 [Marchantia polymorpha]
evm.TU.chr1.148	36.09	27.47	23.48	50.08	47.54	49.75	1047.13	616.63	505.13	1187.24	1179.7	1241.63	UGT72B1	ASU43997.1 UDP-glycosyltransferase UGT5b [Picea glauca]
evm.TU.chr1.1480	26.44	29.29	27.08	31.99	29.92	29.48	777	666	590	768	752	745	At1g16860	RWR84263.1 hypothetical protein CKAN_01305900 [Cinnamomum micranthum f. kanehirae]
evm.TU.chr1.1481	117.55	91.33	105.78	145.53	154.58	154.45	3287	1976	2193	3325	3697	3715	DJC76	ABR17679.1 unknown [Picea sitchensis]
evm.TU.chr1.1482	0.28	1.39	0.5	0.35	0.2	0.13	10	38	13	10	6	4	-	-
evm.TU.chr1.1483	0.35	0.45	0.16	0	0	0	3	3	1	0	0	0	--	-
evm.TU.chr1.1484	24.13	28.42	24.55	38.64	35.06	38.95	350	319	264	458	435	486	--	-
evm.TU.chr1.1485	0	0	0.12	0	0.21	0	0	0	1	0	2	0	--	-
evm.TU.chr1.1486	16.86	14.24	14.74	24.09	24.45	19.49	179	117	116	209	222	178	Trf4-1	RWR96415.1 polyA RNA polymerase protein 2-like protein isoform X2 [Cinnamomum micranthum f. kanehirae]
evm.TU.chr1.1487	15.42	13.59	14.06	22.78	21.86	19.43	179	122	121	216	217	194	--	-
evm.TU.chr1.1488	3.47	3.67	3.52	5.53	2.23	3.76	89	73	67	116	49	83	ATHB-13	PNR27765.1 hypothetical protein PHYPA_029917 [Physcomitrella patens]
evm.TU.chr1.1489	12.42	9.92	11.76	15.84	15.18	13.88	571	353	401	595	597	549	-	-
evm.TU.chr1.149	0	0	0	0	0	0	0	0	0	0	0	0	--	-
evm.TU.chr1.1490	0.89	0.54	2.1	1.46	1.16	1.01	36	17	63	48	40	35	WRKY6	XP_006842141.1 probable WRKY transcription factor 72 [Amborella trichopoda]
evm.TU.chr1.1491	137.88	141.99	128.86	149.1	130.22	133.42	2732	2177	1893	2414	2207	2274	GSVIVT00034021001	ABK26340.1 unknown [Picea sitchensis]
evm.TU.chr1.1492	0	0	0	0.16	0.15	0.3	0	0	0	1	1	2	--	-
evm.TU.chr1.1493	0	0.19	0.2	0.55	0.17	1.21	0	1	1	3	1	7	--	-
evm.TU.chr1.1494	0	0	0	0	0	0	0	0	0	0	0	0	--	-
evm.TU.chr1.1495	5.37	11.03	5.1	0.55	2.74	1.36	127.93	203.34	90.05	10.62	55.89	27.85	IAMT1	ABK23029.1 unknown [Picea sitchensis]
evm.TU.chr1.1496	27.02	41.36	22.25	2.46	8.88	6.47	637.07	754.66	388.95	47.38	179.11	131.15	IAMT1	ABK23029.1 unknown [Picea sitchensis]
evm.TU.chr1.1497	3.44	4.84	2.73	8.92	5.21	4.94	34	37	20	72	44	42	--	ADE75913.1 unknown [Picea sitchensis]
evm.TU.chr1.1498	11.64	13.64	10.16	8.79	9.67	9.56	235	213	152	145	167	166	RIN4	ADE77576.1 unknown [Picea sitchensis]
evm.TU.chr1.1499	54.44	55.59	60.9	99.67	67.36	76.58	1734	1370	1438	2594	1835	2098	-	-
evm.TU.chr1.15	60.67	99.96	94.58	69.88	81.8	88.17	764	974	883	719	881	955	ACP1	ABK21030.1 unknown [Picea sitchensis]
evm.TU.chr1.150	0	0	0	0	0	0	0	0	0	0	0	0	--	-
evm.TU.chr1.1500	0.03	0.08	0	0.11	0	0.04	1	2	0	3	0	1	--	RWR71827.1 hypothetical protein CKAN_00001100 [Cinnamomum micranthum f. kanehirae]
evm.TU.chr1.1501	0.25	0.95	0.33	0.05	0	0.05	6	18	6	1	0	1	IAMT1	ABK23029.1 unknown [Picea sitchensis]
evm.TU.chr1.1502	0	0	0.39	0	0	0	0	0	2	0	0	0	LTP4.3	OEL26771.1 hypothetical protein BAE44_0012208, partial [Dichanthelium oligosanthes]
evm.TU.chr1.1503	160.77	262.78	232.58	109.72	123.27	147	1171	1481	1256	653	768	921	LTP4.1	ABK22458.1 unknown [Picea sitchensis]
evm.TU.chr1.1504	0.66	0.85	2.88	0.1	0.38	0.19	16	16	52	2	8	4	IAMT1	ABK23029.1 unknown [Picea sitchensis]
evm.TU.chr1.1505	4.23	3.54	4.31	3.96	3.99	3.51	119	77	90	91	96	85	ZW10	ACN40203.1 unknown [Picea sitchensis]
evm.TU.chr1.1506	10.28	9.57	12.46	9.27	10.93	9.97	554	399	498	408	504	462	At1g11710	XP_010274574.1 PREDICTED: pentatricopeptide repeat-containing protein At4g19440, chloroplastic-like [Nelumbo nucifera]
evm.TU.chr1.1507	52.44	56.69	64.91	123.79	83.14	94.35	997	834	915	1923	1352	1543	PDIL2-3	KAA8524768.1 hypothetical protein F0562_011191 [Nyssa sinensis]
evm.TU.chr1.1508	5.69	5.36	5.46	5.31	4.4	3.14	59	43	42	45	39	28	Os12g0429200	RWR87089.1 D-galactoside/L-rhamnose binding SUEL lectin domain-containing protein [Cinnamomum micranthum f. kanehirae]
evm.TU.chr1.1509	0.66	0.28	0	0.27	0	0	3	1	0	1	0	0	Os12g0429200	XP_020106799.1 beta-galactosidase 15 isoform X1 [Ananas comosus]
evm.TU.chr1.151	0.42	0.85	0	0	0.21	0.07	7	11	0	0	3	1	--	ABK26261.1 unknown [Picea sitchensis]
evm.TU.chr1.1510	10.35	10.07	5.54	6.11	7.69	7.92	222	167	88	107	141	146	Os12g0429200	RWR87089.1 D-galactoside/L-rhamnose binding SUEL lectin domain-containing protein [Cinnamomum micranthum f. kanehirae]
evm.TU.chr1.1511	0.64	0.83	0.29	0	0.5	0	3	3	1	0	2	0	BGAL9	XP_022859785.1 beta-galactosidase 9 [Olea europaea var. sylvestris] [Olea europaea]
evm.TU.chr1.1512	0.18	0.31	0	0.18	0.46	0.14	6	8	0	5	13	4	-	-
evm.TU.chr1.1513	47.54	33.4	32.87	33.44	35.24	36.06	1030	560	528	592	653	672	SF3A2	ABK24792.1 unknown [Picea sitchensis]
evm.TU.chr1.1514	5.16	6.6	2.67	3.23	3.02	1.4	94	93	36	48	47	22	At1g27930	XP_018808220.1 PREDICTED: probable methyltransferase At1g27930 [Juglans regia]
evm.TU.chr1.1515	26.55	13.09	4.78	4.82	3.35	1.77	472	180	63	70	51	27	GXM1	XP_006431520.1 glucuronoxylan 4-O-methyltransferase 1 [Citrus clementina]
evm.TU.chr1.1516	41.69	41.1	35.59	32.23	36.82	38.41	809	617	512	511	611	641	AOX4	ABK22767.1 unknown [Picea sitchensis]
evm.TU.chr1.1517	0.7	1.48	1.46	1.94	1	1.11	22	36	34	50	27	30	TTL	XP_020529307.1 TITAN-like protein isoform X2 [Amborella trichopoda]
evm.TU.chr1.1518	8.32	11.46	7.23	9.18	8.89	7.7	152	162	98	137	139	121	Os01g0917400	ABR16973.1 unknown [Picea sitchensis]
evm.TU.chr1.1519	5.34	8.67	5.01	6.23	5.36	5.66	148	186	103	141	127	135	Os12g0405100	ABR16973.1 unknown [Picea sitchensis]
evm.TU.chr1.152	23.09	32.89	22.97	22.79	22.22	18.17	362	399	267	292	298	245	IDH3	EFJ29002.1 hypothetical protein SELMODRAFT_231507 [Selaginella moellendorffii]
evm.TU.chr1.1520	2366.21	2936.86	2679.34	1269.68	2034.82	1905.16	46301	44466	38870	20300	34056	32067	LHCB5	ABK21181.1 unknown [Picea sitchensis]
evm.TU.chr1.1521	0	0	0	0	0	0	0	0	0	0	0	0	--	-
evm.TU.chr1.1522	0	0	0.19	0	0	0	0	0	2	0	0	0	MIP1B	ADE77929.1 unknown [Picea sitchensis]
evm.TU.chr1.1523	0.97	0.45	1.22	0.51	0.98	1.78	14	5	13	6	12	22	--	ADE77929.1 unknown [Picea sitchensis]
evm.TU.chr1.1524	0	0	0	0	0	0	0	0	0	0	0	0	--	-
evm.TU.chr1.1525	54.55	25.22	37.71	58.74	44.22	50.72	724	259	371	637	502	579	MIP1B	THU57588.1 hypothetical protein C4D60_Mb03t05100 [Musa balbisiana]
evm.TU.chr1.1526	0	0	0	0	0	0	0	0	0	0	0	0	--	-
evm.TU.chr1.1527	36.92	45.38	37.61	28.6	34.5	40.26	613	583	463	388	490	575	--	ABK23393.1 unknown [Picea sitchensis]
evm.TU.chr1.1528	4.47	6.46	4.82	5.64	6.01	6.01	160	179	128	165	184	185	CAT2	RWR80394.1 cationic amino acid transporter 2, vacuolar-like protein [Cinnamomum micranthum f. kanehirae]
evm.TU.chr1.1529	11.11	8.56	8.49	5.76	6.78	5.28	203	121	115	86	106	83	--	ABK22079.1 unknown [Picea sitchensis]
evm.TU.chr1.153	3.38	9.94	14.09	4.01	7.46	2.97	75.57	171.92	233.35	73.2	142.56	57	PAP3	ABK23275.1 unknown [Picea sitchensis]
evm.TU.chr1.1530	48.32	44.92	51.16	58.9	73.34	76.9	1539	1107	1208	1533	1998	2107	AMY1.6	XP_002984168.2 alpha-amylase type B isozyme [Selaginella moellendorffii]
evm.TU.chr1.1531	0.18	0.19	0.2	0.26	0.1	0.21	6	5	5	7	3	6	NFH1	QEL09531.1 class V chitinase, partial [Pinus banksiana]
evm.TU.chr1.1532	21.76	18.84	20.95	25.19	20.69	20.64	685	459	489	648	557	559	TFA1	ABR16597.1 unknown [Picea sitchensis]
evm.TU.chr1.1533	3.69	4.42	5.13	7.09	7.99	6.52	96	89	99	151	178	146	LIP2	XP_006829502.1 triacylglycerol lipase 2 [Amborella trichopoda]
evm.TU.chr1.1534	22.6	21.11	22.42	35.07	27.13	27.89	1013	732	745	1284	1040	1075	DDR4	ERN04431.1 hypothetical protein AMTR_s00133p00076510 [Amborella trichopoda]
evm.TU.chr1.1535	0	0	0	0	0	0	0	0	0	0	0	0	--	XP_010249474.1 PREDICTED: early nodulin-93-like [Nelumbo nucifera]
evm.TU.chr1.1536	0	0	0	0	0	0	0	0	0	0	0	0	--	XP_010249474.1 PREDICTED: early nodulin-93-like [Nelumbo nucifera]
evm.TU.chr1.1537	15.76	14.68	15.07	16.53	16.34	17.77	1035	746	734	887	918	1004	IST1	PTQ31886.1 hypothetical protein MARPO_0105s0005 [Marchantia polymorpha]
evm.TU.chr1.1538	3.15	2.53	1.67	2.15	1.75	1.02	61	38	24	34	29	17	--	-
evm.TU.chr1.1539	5.74	8.19	7.32	9.16	9.77	7.64	145	160	137	189	211	166	At1g11780	XP_020525505.1 alpha-ketoglutarate-dependent dioxygenase alkB isoform X2 [Amborella trichopoda]
evm.TU.chr1.154	1.4	1.12	1.83	1.36	1.57	0.77	27.43	17.08	26.65	21.8	26.44	13	PAP4	ABK23275.1 unknown [Picea sitchensis]
evm.TU.chr1.1540	0	0	0	0.42	0	0.26	0	0	0	3	0	2	--	XP_030509756.1 early nodulin-93-like [Cannabis sativa]
evm.TU.chr1.1541	0.97	0.71	0.33	2.08	0.64	0.56	16	9	4	28	9	8	--	-
evm.TU.chr1.1542	0.16	0.5	0.43	0.39	0.22	0.52	5	12	10	10	6	14	--	-
evm.TU.chr1.1543	830.81	861.11	746.09	835.92	758.13	865.94	9590	7691	6385	7884	7485	8598	TSPO	PTQ38551.1 hypothetical protein MARPO_0050s0023 [Marchantia polymorpha]
evm.TU.chr1.1544	3.73	4.73	6.17	5.77	3.21	4.42	53	52	65	67	39	54	ALG3	XP_004968351.1 dol-P-Man:Man(5)GlcNAc(2)-PP-Dol alpha-1,3-mannosyltransferase [Setaria italica]
evm.TU.chr1.1545	2.18	1.69	1.53	0.96	1.22	1.22	25	15	13	9	12	12	ALG3	XP_024386436.1 dol-P-Man:Man(5)GlcNAc(2)-PP-Dol alpha-1,3-mannosyltransferase-like [Physcomitrella patens]
evm.TU.chr1.1546	0	0.87	0.1	0	0	0	0	9.39	1	0	0	0	ABCG11	PON67009.1 ABC transporter-like [Parasponia andersonii]
evm.TU.chr1.1547	0	0	0	0	0	0	0	0	0	0	0	0	IAMT1	ABK23029.1 unknown [Picea sitchensis]
evm.TU.chr1.1548	11.4	10.09	14.58	11.64	12.19	8.85	482	330	457	402	441	322	-	-
evm.TU.chr1.1549	0.91	0.68	0.88	1.28	0	1.06	7	4	5	8	0	7	--	ABK25651.1 unknown [Picea sitchensis]
evm.TU.chr1.155	0.41	0.49	0.1	0.33	0.28	0.35	22.86	21.18	4.35	15.33	13.69	16.89	pol	RVW11905.1 Transposon Tf2-2 polyprotein [Vitis vinifera]
evm.TU.chr1.1550	0.02	0.06	0.02	0.06	0.06	0.04	1	3	1	3	3	2	RAD5A	PTQ49827.1 hypothetical protein MARPO_0002s0276 [Marchantia polymorpha]
evm.TU.chr1.1551	0	0	0.14	0	0.24	0.12	0	0	1	0	2	1	--	KAF3790811.1 RCC2-like protein [Nymphaea thermarum]
evm.TU.chr1.1552	0	0.18	0.05	0.17	0.04	0.04	0	4	1	4	1	1	-	-
evm.TU.chr1.1553	0	0.07	0	0	0.06	0	0	1	0	0	1	0	DDB_G0293730	ABK26313.1 unknown [Picea sitchensis]
evm.TU.chr1.1554	5.56	5.73	5.31	2.59	2.19	2.18	113	90	80	43	38	38	DDB_G0293730	ABK26313.1 unknown [Picea sitchensis]
evm.TU.chr1.1555	17.43	24.39	14.98	28.39	21.23	21.76	339	367	216	451	353	364	--	ABK26313.1 unknown [Picea sitchensis]
evm.TU.chr1.1556	71.2	64.43	67.55	59.41	68.4	64.22	2504.98	1754.06	1762.09	1707.81	2058.33	1943.76	--	ABR18189.1 unknown [Picea sitchensis]
evm.TU.chr1.1557	2.14	1.33	1.74	1.12	1.16	2.06	24.14	11.64	14.54	10.38	11.25	20	--	ABR18189.1 unknown [Picea sitchensis]
evm.TU.chr1.1558	0.82	3.47	2.3	2.98	2.44	3.05	26	85	54	77	66	83	IQD31	ABR16251.1 unknown [Picea sitchensis]
evm.TU.chr1.1559	3.76	4.3	4.56	3.61	4.33	5.05	70	62	63	55	69	81	CRR2	KAA0059294.1 pentatricopeptide repeat-containing protein [Cucumis melo var. makuwa] [Cucumis melo]
evm.TU.chr1.156	0.97	0.85	1.1	1.68	1.06	1.27	31	21	26	44	29	35	-	-
evm.TU.chr1.1560	1.85	2.09	2.06	4.3	2.79	2.41	41	36	34	78	53	46	Os06g0130600	ABR17349.1 unknown [Picea sitchensis]
evm.TU.chr1.1561	1.71	1.56	2.17	1.6	1.29	1.52	17	12	16	13	11	13	-	-
evm.TU.chr1.1562	0.45	0.39	0.4	0.37	0.88	0.52	3	2	2	2	5	3	--	-
evm.TU.chr1.1563	0.68	2.05	1.22	1.39	0.79	2.77	6	14	8	10	6	21	--	ADE76860.1 unknown [Picea sitchensis]
evm.TU.chr1.1564	1.11	2.26	2.14	2.14	3.16	4.8	7	11	10	11	17	26	--	-
evm.TU.chr1.1565	20.02	17.2	20.01	21.81	23.85	20.17	644	428	477	573	656	558	CARM1	XP_021608395.1 probable histone-arginine methyltransferase 1.4 isoform X2 [Manihot esculenta]
evm.TU.chr1.1566	0	0	0	0	0	0	0	0	0	0	0	0	--	-
evm.TU.chr1.1567	0.07	0	0	0	0	0.08	1	0	0	0	0	1	--	-
evm.TU.chr1.1568	0.89	0.69	1.44	0.65	1.87	3.1	5	3	6	3	9	15	--	-
evm.TU.chr1.1569	0	0	0	0	0	0	0	0	0	0	0	0	At3g02645	TEY21129.1 hypothetical protein Saspl_045892 [Salvia splendens]
evm.TU.chr1.157	17.11	16.36	14.57	12.16	14.22	15.4	377	279	238	219	268	292	ABIL3	ACN40612.1 unknown [Picea sitchensis]
evm.TU.chr1.1570	0	0	0	0	0	0	0	0	0	0	0	0	At3g02645	CAA7055903.1 unnamed protein product [Microthlaspi erraticum]
evm.TU.chr1.1571	0	0	0	0	0	0	0	0	0	0	0	0	--	-
evm.TU.chr1.1572	0	0	0	0	0	0	0	0	0	0	0	0	--	-
evm.TU.chr1.1573	13.31	16.81	10.56	7.38	10.37	10.89	267	261	157	121	178	188	OVA2	GAY35915.1 hypothetical protein CUMW_019350 [Citrus unshiu]
evm.TU.chr1.1574	25.26	28.87	25.75	13.85	18.47	18.94	1433	1267	1083	642	896	924	OVA2	PIA61465.1 hypothetical protein AQUCO_00300755v1 [Aquilegia coerulea]
evm.TU.chr1.1575	13.09	14.61	17.19	25.72	22.03	21.32	337	291	328	541	485	472	BPM4	OAE35302.1 hypothetical protein AXG93_392s1510 [Marchantia polymorpha subsp. ruderalis] [Marchantia polymorpha]
evm.TU.chr1.1576	1.21	2.35	1.06	0.37	0.67	0.6	40	60	26	10	19	17	BGLU18	Q9ZT64.1 RecName: Full=Coniferin beta-glucosidase; Flags: Precursor [Pinus contorta]
evm.TU.chr1.1577	40.01	42.29	33.65	29.74	33.34	39.55	247	202	154	150	176	210	--	XP_011624885.1 uncharacterized protein LOC18438089 [Amborella trichopoda]
evm.TU.chr1.1578	11.38	11.88	8.34	26.73	12.59	15.62	333	269	181	639	315	393	POSF21	ABR17748.1 unknown [Picea sitchensis]
evm.TU.chr1.1579	0.69	0.9	0.31	2.83	1.08	0.81	3	3	1	10	4	3	--	-
evm.TU.chr1.158	0.66	1.28	0.35	1.3	0.6	0.94	18	27	7	29	14	22	KAN2	PON79268.1 KANADI transcription factor [Parasponia andersonii]
evm.TU.chr1.1580	0.62	1.17	0.89	0.96	0.87	0.57	15	22	16	19	18	12	At1g67340	OAE29912.1 hypothetical protein AXG93_773s1520 [Marchantia polymorpha subsp. ruderalis] [Marchantia polymorpha]
evm.TU.chr1.1581	9.05	10.58	8.16	13.34	12.54	13.61	157	142	105	189	186	203	EDL1	ADE75803.1 unknown [Picea sitchensis]
evm.TU.chr1.1582	3.14	1.54	1.99	3.62	3.18	3.77	66	25	31	62	57	68	EDL1	ADE75803.1 unknown [Picea sitchensis]
evm.TU.chr1.1583	0.16	0.63	0.22	0.4	0.57	0.38	1	3	1	2	3	2	--	ABK26327.1 unknown [Picea sitchensis]
evm.TU.chr1.1584	6.63	6.94	5.21	4.52	5.1	5.56	79	64	46	44	52	57	--	ABK26327.1 unknown [Picea sitchensis]
evm.TU.chr1.1585	1.77	2.34	2.09	1.32	1.06	1.15	41	42	36	25	21	23	At2g23540	ABR18010.1 unknown [Picea sitchensis]
evm.TU.chr1.1586	42.49	37.81	39.91	44.13	45.81	42.75	2147.92	1478.95	1496	1823	1981	1859	PLD1	XP_006842069.1 phospholipase D alpha 1 [Amborella trichopoda]
evm.TU.chr1.1587	1.72	1.82	2.19	4.7	2.47	3.1	87.08	71.05	82	194	107	135	PLD1	XP_006842069.1 phospholipase D alpha 1 [Amborella trichopoda]
evm.TU.chr1.1588	126.8	147.23	127.6	83.88	94.1	104.67	1221	1097	911	660	775	867	--	-
evm.TU.chr1.1589	1.06	0.62	0.09	0.55	0.26	0.33	33	15	2	14	7	9	CYP73A16	ASA39646.1 cinnamate 4-hydroxylase [Plagiochasma appendiculatum]
evm.TU.chr1.159	22.72	17.2	20.63	21.42	25.27	24.02	309	181	208	238	294	281	Rwdd1	ABR18462.1 unknown [Picea sitchensis]
evm.TU.chr1.1590	24.24	24.7	23.31	36.06	26.66	27.03	808	637	576	982	760	775	--	OIW11216.1 hypothetical protein TanjilG_28307 [Lupinus angustifolius]
evm.TU.chr1.1591	12.81	11.6	12.77	17.44	12.04	15	525	368	388	584	422	529	--	-
evm.TU.chr1.1592	1.9	2.46	1.44	1.25	0.6	0.86	41	41	23	22	11	16	MYH	KAF3782480.1 Adenine DNA glycosylase [Nymphaea thermarum]
evm.TU.chr1.1593	4.07	4.88	4.62	2.33	3.28	3.85	184	171	155	86	127	150	MYH	XP_031504519.1 adenine DNA glycosylase [Nymphaea colorata]
evm.TU.chr1.1594	0	0.08	0	0	0	0	0	1	0	0	0	0	EXPA15	ABR18394.1 unknown [Picea sitchensis]
evm.TU.chr1.1595	5.18	7.07	5.34	3.95	5.39	5.55	127	134	97	79	113	117	-	-
evm.TU.chr1.1596	18.8	14.67	17.99	19.73	15.01	18.48	492	297	349	422	336	416	At1g70590	XP_006845241.1 F-box protein At1g70590 [Amborella trichopoda]
evm.TU.chr1.1597	23.02	69.94	21.6	22.31	19.41	22.31	739	1737	514	585	533	616	CYP77A3	XP_019171477.1 PREDICTED: cytochrome P450 77A1 [Ipomoea nil]
evm.TU.chr1.1598	0.73	0	0.2	0.71	0.34	0.51	5	0	1	4	2	3	--	KZV24021.1 zinc finger CCCH domain-containing protein 58-like [Dorcoceras hygrometricum]
evm.TU.chr1.1599	1.36	1.55	1.84	0.73	0.89	0.89	25	22	25	11	14	14	-	-
evm.TU.chr1.16	1	2.92	4.23	0.77	2.35	1.61	8	18	25	5	16	11	--	ABK23480.1 unknown [Picea sitchensis]
evm.TU.chr1.160	0.84	0.46	0.36	0.05	0.05	0.61	19	8	6	1	1	12	At4g01130	ABR16067.1 unknown [Picea sitchensis]
evm.TU.chr1.1600	5.09	6.15	3.6	6.64	3.47	4.71	122	114	64	130	71	97	-	-
evm.TU.chr1.1601	4.82	6.04	4.78	5.99	3.79	7.18	64	62	47	65	43	82	--	KAA3478773.1 Proline-rich receptor-like protein kinase PERK1 [Gossypium australe]
evm.TU.chr1.1602	0.41	0.83	0.31	0.14	0.27	0.27	7	11	4	2	4	4	CERK1	ADE77719.1 unknown [Picea sitchensis]
evm.TU.chr1.1603	0	0	0	0	0	0	0	0	0	0	0	0	--	KYP38813.1 hypothetical protein KK1_039915 [Cajanus cajan]
evm.TU.chr1.1604	0	0	0	0	0	0	0	0	0	0	0	0	PHYB	AKN34501.1 phytochrome, partial [Ginkgo biloba]
evm.TU.chr1.1605	0.38	0.79	0.72	1.4	0.62	0.8	5	8	7	15	7	9	CERK1	ERN10678.1 hypothetical protein AMTR_s00028p00239280 [Amborella trichopoda]
evm.TU.chr1.1606	1.27	1.5	0.94	0.28	1.22	1.21	11	10	6	2	9	9	CERK1	ADE77719.1 unknown [Picea sitchensis]
evm.TU.chr1.1607	1	1.86	0.45	0.54	1.3	0.9	9	13	3	4	10	7	CERK1	XP_027172569.1 chitin elicitor receptor kinase 1-like [Coffea eugenioides]
evm.TU.chr1.1608	1.97	1.69	1.55	1.1	1.72	1.24	24	16	14	11	18	13	CERK1	CDH30704.1 putative LysM domain containing receptor kinase [Cajanus cajan]
evm.TU.chr1.1609	4.8	5.23	4.33	6.26	4.89	5.6	391	330	262	417	341	393	PLA1	XP_010276029.1 PREDICTED: phospholipase A I isoform X1 [Nelumbo nucifera]
evm.TU.chr1.161	18.92	27.33	18.08	27.5	19.67	20.86	1063	1188	753	1262	945	1008	-	-
evm.TU.chr1.1610	36.85	36.34	47.51	48.3	48.27	47.71	887	677	848	950	994	988	MAPDA	XP_006858066.3 adenosine deaminase-like protein isoform X1 [Amborella trichopoda]
evm.TU.chr1.1611	3.23	4.05	2.71	5.63	5.49	5.41	66	64	41	94	96	95	-	-
evm.TU.chr1.1612	22.28	30.78	53.21	95.1	93.74	100.84	594	635	1052	2072	2138	2313	At3g17800	ABR16101.1 unknown [Picea sitchensis]
evm.TU.chr1.1613	67.55	60.84	62.79	94.91	74.64	75.49	1547	1078	1066	1776	1462	1487	Os07g0549700	ABR17502.1 unknown [Picea sitchensis]
evm.TU.chr1.1614	0	0	0	0	0	0.17	0	0	0	0	0	1	PRP19	ADE76270.1 unknown [Picea sitchensis]
evm.TU.chr1.1615	0.25	0.45	0.24	0	0.29	0.08	7	10	5	0	7	2	PRP19	ADE76270.1 unknown [Picea sitchensis]
evm.TU.chr1.1616	31.53	45.23	41.87	42.68	49.01	46.58	510	566	502	564	678	648	ERF4	XP_031481761.1 ethylene-responsive transcription factor 3-like [Nymphaea colorata]
evm.TU.chr1.1617	0.71	1.23	1.7	17.42	6.9	6.29	23	31	41	463	192	176	NAT2	ABR17751.1 unknown [Picea sitchensis]
evm.TU.chr1.1618	9.51	10.41	12.65	11.61	14.44	13.05	531	450	524	530	690	627	Rb1	XP_006844661.1 retinoblastoma-related protein [Amborella trichopoda]
evm.TU.chr1.1619	1.09	0.8	1.28	0.81	0.5	0.94	23	13	20	14	9	17	--	ABR17281.1 unknown [Picea sitchensis]
evm.TU.chr1.162	43.07	46.82	48.68	54.45	53.01	55.48	1518	1277	1272	1568	1598	1682	v1g169424	XP_006833328.1 eukaryotic translation initiation factor 3 subunit L [Amborella trichopoda]
evm.TU.chr1.1620	12.24	10.34	12.34	12.48	10.99	11.7	479	313	358	399	368	394	--	OAE27335.1 hypothetical protein AXG93_2817s1400 [Marchantia polymorpha subsp. ruderalis] [Marchantia polymorpha]
evm.TU.chr1.1621	0.03	0	0	0	0	0	2	0	0	0	0	0	ROQ1	XP_010255710.1 PREDICTED: disease resistance protein TAO1-like isoform X1 [Nelumbo nucifera]
evm.TU.chr1.1622	33.43	27.44	34.78	36.03	36.19	43.12	485	308	374	427	449	538	adhT	ABK26371.1 unknown [Picea sitchensis]
evm.TU.chr1.1623	53.31	39.75	46.13	40.56	40.23	40.13	1007	581	646	626	650	652	--	-
evm.TU.chr1.1624	0	0	0	0	0	0	0	0	0	0	0	0	--	KAB2019563.1 hypothetical protein ES319_D07G005200v1 [Gossypium barbadense]
evm.TU.chr1.1625	62.54	61.02	61.25	70.12	57.84	62.66	1216	918	883	1114	962	1048	CKB4	ABK27157.1 unknown [Picea sitchensis]
evm.TU.chr1.1626	0	0	0	0	0	0	0	0	0	0	0	0	--	-
evm.TU.chr1.1627	12.54	15.72	12.11	20.83	16.38	17.34	429	416	307	582	479	510	ESD4	XP_006840559.1 ubiquitin-like-specific protease ESD4 [Amborella trichopoda]
evm.TU.chr1.1628	0	0	0	0	0	0	0	0	0	0	0	0	At5g47790	XP_026448617.1 protein phosphatase 1 regulatory inhibitor subunit PPP1R8 homolog [Papaver somniferum]
evm.TU.chr1.1629	56.2	56.47	67.72	83.45	60.27	67.15	1294	1006	1156	1570	1187	1330	TAP46	ACN40595.1 unknown [Picea sitchensis]
evm.TU.chr1.163	62.4	48.13	55.56	56.23	59.4	58.21	2889	1724	1907	2127	2352	2318	HDG1	XP_031475632.1 homeobox-leucine zipper protein ANTHOCYANINLESS 2-like [Nymphaea colorata]
evm.TU.chr1.1630	0.55	0.08	0.33	0.38	0.5	0.21	9	1	4	5	7	3	--	-
evm.TU.chr1.1631	0.56	0.24	0.75	0.23	1.31	0	3	1	3	1	6	0	--	-
evm.TU.chr1.1632	15.51	14.37	12.13	8.74	13.08	9.98	226	162	131	104	163	125	-	-
evm.TU.chr1.1633	18.09	20.64	15.5	18.25	15.86	16.79	392	346	249	323	294	313	--	XP_024377896.1 uncharacterized protein LOC112283460 [Physcomitrella patens]
evm.TU.chr1.1634	5.86	7.46	5	5.59	4.43	3.61	68	67	43	53	44	36	--	XP_002971719.1 uncharacterized protein LOC9640245 [Selaginella moellendorffii]
evm.TU.chr1.1635	101.48	82.7	105.79	93.78	86.08	85.77	6126	3863	4735	4626	4445	4454	CLPD	OAE21904.1 hypothetical protein AXG93_3988s1100 [Marchantia polymorpha subsp. ruderalis] [Marchantia polymorpha]
evm.TU.chr1.1636	99.8	77.55	97.63	132.43	110.34	113	9586	5763	6952	10393	9065	9336	ABCC14	XP_031496667.1 ABC transporter C family member 14-like [Nymphaea colorata]
evm.TU.chr1.1637	0	0	0	0	0	0.12	0	0	0	0	0	1	At1g66250	XP_010100650.2 glucan endo-1,3-beta-glucosidase 3 [Morus notabilis]
evm.TU.chr1.1638	0	0	0	0.13	0	0	0	0	0	1	0	0	--	-
evm.TU.chr1.1639	1.12	2.52	1.88	0.33	0.47	0.09	42	73	52	10	15	3	GH3.17	XP_002268278.2 PREDICTED: indole-3-acetic acid-amido synthetase GH3.17 [Vitis vinifera]
evm.TU.chr1.164	1.5	3.41	1.28	0.61	0.52	0.61	57	100	36	19	17	20	At1g30440	KAF3782908.1 BTB/POZ domain-containing protein [Nymphaea thermarum]
evm.TU.chr1.1640	67.7	81.55	75.53	83.56	73.26	72.1	2946	2746	2437	2971	2727	2699	SFH8	ABR17997.1 unknown [Picea sitchensis]
evm.TU.chr1.1641	5.34	5.45	5.87	7.68	8.07	9.28	119	94	97	140	154	178	Hgsnat	XP_028068114.1 heparan-alpha-glucosaminide N-acetyltransferase isoform X2 [Camellia sinensis]
evm.TU.chr1.1642	0	0.38	0.67	0.12	0.46	0.8	0	3	5	1	4	7	--	RVW31610.1 Heparan-alpha-glucosaminide N-acetyltransferase [Vitis vinifera]
evm.TU.chr1.1643	28.05	25.19	29.18	25.73	27.25	28.73	1058	735	816	793	879	932	Hgsnat	RWR73173.1 heparan-alpha-glucosaminide N-acetyltransferase [Cinnamomum micranthum f. kanehirae]
evm.TU.chr1.1644	0	0	0	0	0	0	0	0	0	0	0	0	--	-
evm.TU.chr1.1645	0.18	0.47	0.24	0.44	0.63	0.63	1	2	1	2	3	3	ACS	XP_010250418.1 PREDICTED: acetyl-coenzyme A synthetase, chloroplastic/glyoxysomal-like [Nelumbo nucifera]
evm.TU.chr1.1646	41.51	39.51	41.67	40.2	35.86	39.61	1294	953	963	1024	956	1062	ACS	XP_030539540.1 acetyl-coenzyme A synthetase, chloroplastic/glyoxysomal [Rhodamnia argentea]
evm.TU.chr1.1647	14.01	15.79	12.14	12.27	13.23	17.49	109	95	70	78	88	117	ACS	RWV99660.1 hypothetical protein GW17_00037426 [Ensete ventricosum]
evm.TU.chr1.1648	0	0.37	0.39	0.18	0.34	1.35	0	2	2	1	2	8	--	-
evm.TU.chr1.1649	0	0.23	0	0	0	0	0	2	0	0	0	0	--	TQD82359.1 hypothetical protein C1H46_032095 [Malus baccata]
evm.TU.chr1.165	0.1	0	0.07	0.06	0	0	2	0	1	1	0	0	PLR_Tp1	CCC55424.1 pinoresinol-lariciresinol reductase [Pinus pinaster]
evm.TU.chr1.1650	0	0	0	0	0	0	0	0	0	0	0	0	--	XP_006844727.1 desiccation-related protein PCC13-62 [Amborella trichopoda]
evm.TU.chr1.1651	0	0	0	0	0	0	0	0	0	0	0	0	--	XP_017974325.1 PREDICTED: desiccation-related protein PCC13-62 [Theobroma cacao]
evm.TU.chr1.1652	0	0	0	0	0	0	0	0	0	0	0	0	--	PON93138.1 Desiccation-related protein [Trema orientale]
evm.TU.chr1.1653	0	0	0	0	0	0	0	0	0	0	0	0	--	GAV71680.1 Ferritin_2 domain-containing protein, partial [Cephalotus follicularis]
evm.TU.chr1.1654	0	0	0	0	0	0	0	0	0	0	0	0	--	-
evm.TU.chr1.1655	0	0	0	0	0	0	0	0	0	0	0	0	--	-
evm.TU.chr1.1656	0	0.19	0	0	0.35	0.17	0	1	0	0	2	1	--	-
evm.TU.chr1.1657	0	0.36	0	0.34	0	0	0	2	0	2	0	0	--	-
evm.TU.chr1.1658	0	0.32	0	0.1	0	0.19	0	3	0	1	0	2	--	-
evm.TU.chr1.1659	0	0	0	0	0	0	0	0	0	0	0	0	--	-
evm.TU.chr1.166	4.06	3.77	2.53	1.15	2.38	1.88	78	56	36	18	39	31	PLR_Tp1	CCC55424.1 pinoresinol-lariciresinol reductase [Pinus pinaster]
evm.TU.chr1.1660	0	0	0.19	0	0	0	0	0	1	0	0	0	--	-
evm.TU.chr1.1661	0	0	0	0	0	0	0	0	0	0	0	0	--	-
evm.TU.chr1.1662	0	0	0	0.18	0	0	0	0	0	1	0	0	--	-
evm.TU.chr1.1663	0	0.38	0	0	0	0.34	0	2	0	0	0	2	--	-
evm.TU.chr1.1664	0	0	0	0.17	0	0	0	0	0	1	0	0	--	-
evm.TU.chr1.1665	0	0	0.35	0	0	0	0	0	2	0	0	0	--	-
evm.TU.chr1.1666	0	0	0	0	0	0	0	0	0	0	0	0	--	-
evm.TU.chr1.1667	46.02	51.23	55.33	72.98	74.35	66.32	267	230	238	346	369	331	--	ABK24871.1 unknown [Picea sitchensis]
evm.TU.chr1.1668	0.88	1.48	0.24	1.08	0.93	0.92	10	13	2	10	9	9	--	ABR17266.1 unknown [Picea sitchensis]
evm.TU.chr1.1669	0.15	0	0.04	0.04	0.14	0.11	5	0	1	1	4	3	pol	OAE23233.1 hypothetical protein AXG93_620s1000 [Marchantia polymorpha subsp. ruderalis] [Marchantia polymorpha]
evm.TU.chr1.167	7.22	11.44	9.39	4.46	5.25	5.98	111	136	107	56	69	79	--	ADE77171.1 unknown [Picea sitchensis]
evm.TU.chr1.1670	26.31	30.47	48.34	60.05	56.35	54.37	905	811	1233	1688	1658	1609	Os04g0403701	OVA03087.1 Protein phosphatase 2C (PP2C)-like domain [Macleaya cordata]
evm.TU.chr1.1671	0	0.38	0	0	0	0	0	5	0	0	0	0	--	RWR93049.1 LOW QUALITY PROTEIN: hypothetical protein CKAN_02228100 [Cinnamomum micranthum f. kanehirae]
evm.TU.chr1.1672	0.45	0.15	0.15	0.41	1.18	0.52	4	1	1	3	9	4	PLA2-ALPHA	RWR83263.1 phospholipase A2-alpha isoform X2 [Cinnamomum micranthum f. kanehirae]
[truncated: 27,083 more rows]
