# Supplementary material for: High-Depth Transcriptome Reveals Differences in Natural Haploid Ginkgo biloba L. Due to the Effect of Reduced Gene Dosage
Source: Int J Mol Sci. 2022 Aug 11;23(16):8958. doi: 10.3390/ijms23168958 (PMC9409250; doi:10.3390/ijms23168958)
Supplement: Supplementary file 1 [file ijms-23-08958-s001.zip › ijms-1777090-supplementary/Supplementary File/Supplementary File S3.Information of 2452 DEGs.xls]

id	haploid-1_fpkm	haploid-2_fpkm	haploid-3_fpkm	diploid-1_fpkm	diploid-2_fpkm	diploid-3_fpkm	haploid-1_count	haploid-2_count	haploid-3_count	diploid-1_count	diploid-2_count	diploid-3_count	Symbol	Description	KEGG_A_class	KEGG_B_class	Pathway	K_ID	GO Component	GO Function	GO Process
MSTRG.1	0.12	0.19	0.17	6.93	4.92	6.56	1.40	1.74	1.46	66.05	49.10	65.84	PERK7	Os03g0226901 [Oryza sativa Japonica Group]	-	-	-	-	-	GO:0004672//protein kinase activity;GO:0032550//purine ribonucleoside binding	GO:0006464//cellular protein modification process;GO:0016310//phosphorylation
MSTRG.10090	64.57	78.64	111.66	634.37	174.36	287.73	833.00	785.00	1068.00	6687.00	1924.00	3193.00	--	PREDICTED: cysteine-rich and transmembrane domain-containing protein A [Theobroma cacao]	-	-	-	-	-	-	-
MSTRG.10128	4.91	5.53	5.69	0.03	0.06	0.06	230.00	195.00	190.00	1.00	2.00	2.00	ATG11	autophagy-related protein 11 [Selaginella moellendorffii]	Cellular Processes	Transport and catabolism	ko04136//Autophagy - other eukaryotes	K08330	-	-	-
MSTRG.10267	0.85	0.50	0.52	2.66	1.90	1.71	11.00	5.00	5.00	28.00	21.00	19.00	--	PREDICTED: TMV resistance protein N-like isoform X4 [Pyrus x bretschneideri]	-	-	-	-	-	-	-
MSTRG.1027	15.33	15.41	10.54	3.50	7.93	6.84	477.00	371.00	243.00	89.00	211.00	183.00	MADS6	DAL14, partial [Pinus tabuliformis]	-	-	-	-	-	GO:0003676//nucleic acid binding	GO:0009409//response to cold;GO:0010074//maintenance of meristem identity;GO:0010467//gene expression;GO:0034645//cellular macromolecule biosynthetic process;GO:0043479//pigment accumulation in tissues in response to UV light;GO:0048437//floral organ development
MSTRG.10464	2.94	3.14	1.98	26.10	5.29	9.27	80.00	66.00	40.00	580.00	123.00	217.00	PER43	peroxidase 43 [Amborella trichopoda]	Metabolism;Metabolism;Metabolism	Global and overview maps;Global and overview maps;Biosynthesis of other secondary metabolites	ko01100//Metabolic pathways;ko01110//Biosynthesis of secondary metabolites;ko00940//Phenylpropanoid biosynthesis	K00430;K00430;K00430	-	GO:0003824//catalytic activity;GO:0005488//binding	GO:0044710//single-organism metabolic process
MSTRG.10557	0.75	0.86	0.36	4.87	1.55	1.44	17.00	15.00	6.00	90.00	30.00	28.00	CCR1	cinnamoyl-CoA reductase-like SNL6 [Quercus suber]	-	-	-	-	GO:0043231//intracellular membrane-bounded organelle	GO:0016620//oxidoreductase activity, acting on the aldehyde or oxo group of donors, NAD or NADP as acceptor	GO:0009411//response to UV;GO:0009699//phenylpropanoid biosynthetic process;GO:0009812//flavonoid metabolic process;GO:0034285//response to disaccharide
MSTRG.10612	0.86	0.00	0.00	2.66	4.44	4.70	6.04	0.00	0.00	15.27	26.71	28.42	--	-	-	-	-	-	-	-	-
MSTRG.10655	7.62	7.69	8.64	24.21	13.99	14.72	347.00	278.00	290.00	885.00	548.00	584.79	CYCU2-1	PREDICTED: cyclin-U2-1-like isoform X2 [Daucus carota subsp. sativus] [Daucus carota]	-	-	-	-	-	-	GO:0044763//single-organism cellular process
MSTRG.10716	0.85	0.38	0.40	3.33	3.48	4.20	20.00	7.00	7.00	64.00	70.00	85.00	MYB74	R2R3MYB6 [Ginkgo biloba]	-	-	-	-	GO:0043231//intracellular membrane-bounded organelle	GO:0001071//nucleic acid binding transcription factor activity;GO:0003676//nucleic acid binding	GO:0001101//response to acid chemical;GO:0006812//cation transport;GO:0006972//hyperosmotic response;GO:0009755//hormone-mediated signaling pathway;GO:0010468//regulation of gene expression
MSTRG.10753	44.20	21.55	37.28	8.91	12.44	10.04	814.00	307.00	509.00	134.00	196.00	159.00	JAL19	pentatricopeptide repeat-containing protein At1g19720-like isoform X2 [Pistacia vera]	-	-	-	-	-	-	-
MSTRG.10812	4.86	5.98	2.58	2.34	2.23	1.95	84.00	80.00	33.00	33.00	33.00	29.00	LTI6A	hydrophobic protein RCI2B [Sesamum indicum]	-	-	-	-	GO:0031224//intrinsic component of membrane	-	GO:0001101//response to acid chemical;GO:0006090//pyruvate metabolic process;GO:0006972//hyperosmotic response;GO:0006996//organelle organization;GO:0010038//response to metal ion;GO:0042044//fluid transport
MSTRG.10890	6.84	4.56	3.88	0.97	3.03	2.51	95.00	49.00	40.00	11.00	36.00	30.00	--	-	-	-	-	-	-	-	-
MSTRG.10949	1.21	1.54	4.80	0.00	0.00	0.04	34.66	33.96	101.67	0.00	0.00	1.00	HOMT3	pinosylvin O-methyltransferase 2-4 [Pinus sylvestris]	-	-	-	-	-	GO:0008168//methyltransferase activity	-
MSTRG.11124	1.08	1.06	0.58	2.91	1.92	3.06	25.00	19.00	10.00	55.00	38.00	61.00	At1g03050	Clathrin assembly protein [Actinidia chinensis var. chinensis] [Actinidia chinensis]	-	-	-	-	GO:0044424//intracellular part	-	-
MSTRG.11354	30.53	23.35	51.39	101.42	82.35	83.51	343.00	203.00	428.00	931.00	791.29	807.00	--	unknown [Picea sitchensis]	-	-	-	-	-	-	-
MSTRG.11428	0.00	0.00	0.00	2.34	2.90	3.71	0.00	0.00	0.00	27.00	35.00	45.00	--	TRAF3-interacting protein 1-like [Physcomitrella patens]	-	-	-	-	-	-	-
MSTRG.11433	149.34	284.27	156.26	57.27	125.99	72.74	3635.00	5354.00	2820.00	1139.00	2623.00	1523.00	Os04g0179200	secoisolariciresinol dehydrogenase-like [Quercus lobata]	-	-	-	-	-	-	-
MSTRG.11616	0.00	0.15	0.00	1.22	0.68	1.09	0.00	2.00	0.00	16.78	9.73	15.81	yoaA	Acetyltransf_3 domain-containing protein [Cephalotus follicularis]	-	-	-	-	-	GO:0016746//transferase activity, transferring acyl groups	GO:0000160//phosphorelay signal transduction system;GO:0001101//response to acid chemical;GO:0002252//immune effector process;GO:0009620//response to fungus;GO:0009692//ethylene metabolic process;GO:0009755//hormone-mediated signaling pathway;GO:0010243//response to organonitrogen compound
MSTRG.11617	0.33	0.00	0.18	4.85	1.89	2.95	5.00	0.00	2.00	59.97	24.46	38.44	yoaA	PREDICTED: uncharacterized N-acetyltransferase p20-like [Solanum tuberosum]	-	-	-	-	-	GO:0016746//transferase activity, transferring acyl groups	GO:0000160//phosphorelay signal transduction system;GO:0001101//response to acid chemical;GO:0002252//immune effector process;GO:0009620//response to fungus;GO:0009692//ethylene metabolic process;GO:0009755//hormone-mediated signaling pathway;GO:0010243//response to organonitrogen compound
MSTRG.11649	6.76	3.19	4.66	11.97	8.64	10.16	267.40	98.00	137.64	388.22	293.21	347.09	BAM3	beta-amylase 3, chloroplastic-like [Physcomitrella patens]	Metabolism;Metabolism;Metabolism	Global and overview maps;Global and overview maps;Carbohydrate metabolism	ko01100//Metabolic pathways;ko01110//Biosynthesis of secondary metabolites;ko00500//Starch and sucrose metabolism	K01177;K01177;K01177	GO:0009532//plastid stroma;GO:0016020//membrane	GO:0004672//protein kinase activity;GO:0005102//receptor binding;GO:0016160//amylase activity	GO:0000023//maltose metabolic process;GO:0000226//microtubule cytoskeleton organization;GO:0003006//developmental process involved in reproduction;GO:0005982//starch metabolic process;GO:0006464//cellular protein modification process;GO:0006950//response to stress;GO:0007165//signal transduction;GO:0009826//unidimensional cell growth;GO:0009933//meristem structural organization;GO:0043479//pigmen…
MSTRG.11789	52.86	51.41	79.43	163.82	105.26	121.53	3176.00	2390.00	3538.00	8042.00	5409.00	6281.00	NAC053	NAC transcription factor [Pinus massoniana]	-	-	-	-	GO:0016020//membrane;GO:0043231//intracellular membrane-bounded organelle	GO:0000975//regulatory region DNA binding;GO:0001071//nucleic acid binding transcription factor activity	GO:0006355//regulation of transcription, DNA-templated;GO:0009404//toxin metabolic process;GO:0009414//response to water deprivation;GO:0009642//response to light intensity;GO:0010260//organ senescence;GO:0014070//response to organic cyclic compound
MSTRG.11952	0.00	0.00	0.00	25.99	21.56	20.56	0.00	0.00	0.00	281.00	244.00	234.00	--	-	-	-	-	-	-	-	-
MSTRG.12001	43.24	77.44	89.78	419.81	149.83	260.01	847.91	1175.02	1305.23	6726.18	2512.92	4385.65	HSP18.1	16.9 kDa class I heat shock protein 3-like [Physcomitrella patens]	Genetic Information Processing	Folding, sorting and degradation	ko04141//Protein processing in endoplasmic reticulum	K13993	GO:0044424//intracellular part	-	GO:0000302//response to reactive oxygen species;GO:0006461//protein complex assembly;GO:0006970//response to osmotic stress;GO:0009408//response to heat;GO:0009642//response to light intensity;GO:0033554//cellular response to stress;GO:0044267//cellular protein metabolic process
MSTRG.12008	3.74	3.20	2.66	0.25	0.77	0.81	167.61	110.86	88.41	9.00	29.52	31.30	ABCC10	ABC transporter C family member 10-like [Citrus sinensis]	Environmental Information Processing	Membrane transport	ko02010//ABC transporters	K05666	GO:0016020//membrane;GO:0043231//intracellular membrane-bounded organelle	GO:0015405//P-P-bond-hydrolysis-driven transmembrane transporter activity;GO:0016491//oxidoreductase activity;GO:0016887//ATPase activity	GO:0008152//metabolic process;GO:0044763//single-organism cellular process;GO:0044765//single-organism transport
MSTRG.12024	3.10	3.46	2.33	59.29	57.71	48.90	56.72	49.08	31.63	887.10	903.95	770.23	--	-	-	-	-	-	-	-	-
MSTRG.12025	40.57	52.72	27.26	5.81	7.28	9.41	665.28	668.92	331.37	77.90	102.05	132.77	--	-	-	-	-	-	-	-	-
MSTRG.12062	0.12	0.47	0.00	1.64	1.85	4.38	1.00	3.00	0.00	11.00	13.00	31.00	--	-	-	-	-	-	-	-	-
MSTRG.12250	31.51	36.11	33.65	15.59	12.31	13.90	485.00	430.00	384.00	196.00	162.00	184.00	--	PREDICTED: LYR motif-containing protein At3g19508 [Beta vulgaris subsp. vulgaris] [Beta vulgaris]	-	-	-	-	-	-	-
MSTRG.12351	2.31	1.06	1.61	5.83	6.79	6.40	31.00	11.00	16.00	64.00	78.00	74.00	TAX1	taximin [Taxus baccata]	-	-	-	-	-	-	-
MSTRG.12364	4.21	4.35	2.18	0.50	0.81	2.22	92.24	73.79	35.37	8.90	15.16	41.97	FAD8	Omega-3 fatty acid desaturase [Hibiscus syriacus]	-	-	-	-	GO:0031224//intrinsic component of membrane;GO:0042170//plastid membrane	GO:0016705//oxidoreductase activity, acting on paired donors, with incorporation or reduction of molecular oxygen	GO:0006633//fatty acid biosynthetic process;GO:0006950//response to stress;GO:0009628//response to abiotic stimulus
MSTRG.12449	8.12	4.87	4.70	0.18	0.34	0.00	56.00	26.00	24.00	1.00	2.00	0.00	--	-	-	-	-	-	-	-	-
MSTRG.12499	0.22	0.00	0.00	3.66	0.35	0.43	3.00	0.00	0.00	40.00	4.00	5.00	At2g19810	zinc finger CCCH domain-containing protein 35-like isoform X2 [Physcomitrella patens]	-	-	-	-	-	-	-
MSTRG.12621	2.46	2.33	2.02	0.51	1.05	0.84	41.00	30.00	25.00	7.00	15.00	12.00	--	-	-	-	-	-	-	-	-
MSTRG.12644	9.93	6.19	2.44	2.45	1.66	1.86	99.69	48.06	18.16	20.12	14.22	16.09	--	-	-	-	-	-	-	-	-
MSTRG.12645	63.74	42.17	24.41	21.62	11.73	14.53	443.31	226.94	125.84	122.88	69.78	86.91	--	metallothionein-like protein [Quercus suber]	-	-	-	-	-	-	-
MSTRG.12653	4.76	4.90	4.73	1.91	2.39	2.68	511.00	407.00	376.00	167.00	219.00	247.00	PCMP-H53	Pentatricopeptide repeat [Macleaya cordata]	-	-	-	-	-	-	-
MSTRG.12728	1.24	2.07	1.67	11.24	3.92	5.84	17.00	22.00	17.00	126.00	46.00	69.00	--	-	-	-	-	-	-	-	-
MSTRG.12740	6.52	11.54	3.90	2.53	3.94	2.70	205.00	281.00	91.00	65.00	106.00	73.00	R40G2	ricin B-like lectin R40C1 [Selaginella moellendorffii]	-	-	-	-	-	-	-
MSTRG.12762	1.86	0.80	1.50	0.00	0.22	0.00	30.00	10.00	18.00	0.00	3.00	0.00	--	-	-	-	-	-	-	-	-
MSTRG.12808	0.17	0.94	0.70	4.06	1.49	3.25	5.00	21.00	15.00	96.00	37.00	81.00	CFIS2	pre-mRNA cleavage factor Im 25 kDa subunit 2-like [Physcomitrella patens]	Genetic Information Processing	Translation	ko03015//mRNA surveillance pathway	K14397	GO:0043231//intracellular membrane-bounded organelle;GO:0043234//protein complex	GO:0003824//catalytic activity;GO:0005488//binding	GO:0007568//aging;GO:0031124//mRNA 3'-end processing
MSTRG.12995	6.36	3.82	5.53	2.81	2.50	2.48	278.86	129.40	179.73	100.66	93.53	93.34	--	-	-	-	-	-	-	-	-
MSTRG.13008	146.21	104.25	78.41	29.46	47.79	36.47	3383.52	1875.66	1339.04	541.79	918.66	703.22	--	-	-	-	-	-	-	-	-
MSTRG.13009	2.47	12.29	4.16	1.03	1.87	1.37	62.48	240.34	77.96	21.21	40.34	29.78	--	-	-	-	-	-	-	-	-
MSTRG.13373	40.79	35.10	45.08	154.41	106.93	115.72	943.44	628.20	773.02	2917.80	2115.20	2302.04	GSTF9	PREDICTED: glutathione S-transferase F10-like [Nelumbo nucifera]	Metabolism;Metabolism	Global and overview maps;Metabolism of other amino acids	ko01100//Metabolic pathways;ko00480//Glutathione metabolism	K00799;K00799	GO:0005576//extracellular region;GO:0005911//cell-cell junction;GO:0009532//plastid stroma;GO:0016020//membrane;GO:0030312//external encapsulating structure	GO:0004601//peroxidase activity;GO:0016765//transferase activity, transferring alkyl or aryl (other than methyl) groups;GO:0043168//anion binding;GO:0046914//transition metal ion binding	GO:0006006//glucose metabolic process;GO:0006090//pyruvate metabolic process;GO:0006544//glycine metabolic process;GO:0006568//tryptophan metabolic process;GO:0006633//fatty acid biosynthetic process;GO:0006732//coenzyme metabolic process;GO:0006753//nucleoside phosphate metabolic process;GO:0006873//cellular ion homeostasis;GO:0006970//response to osmotic stress;GO:0009404//toxin metabolic proce…
MSTRG.14063	400.43	297.91	356.92	16.36	19.28	19.17	3205.00	1845.00	2118.00	107.00	132.00	132.00	--	-	-	-	-	-	-	-	-
MSTRG.14135	8.30	9.99	6.61	1.15	2.79	2.27	132.00	123.00	78.00	15.00	38.00	31.00	--	protein NUCLEAR FUSION DEFECTIVE 4 isoform X1 [Selaginella moellendorffii]	-	-	-	-	GO:0031090//organelle membrane	-	GO:0044699//single-organism process
MSTRG.14495	9.47	24.69	39.97	194.79	46.19	110.78	512.00	1032.00	1601.13	8606.00	2136.00	5152.00	HSP83A	heat shock protein 83 [Phoenix dactylifera]	Organismal Systems;Genetic Information Processing	Environmental adaptation;Folding, sorting and degradation	ko04626//Plant-pathogen interaction;ko04141//Protein processing in endoplasmic reticulum	K04079;K04079	GO:0005576//extracellular region;GO:0009532//plastid stroma;GO:0030312//external encapsulating structure;GO:0031090//organelle membrane	GO:0005515//protein binding;GO:0032550//purine ribonucleoside binding	GO:0000302//response to reactive oxygen species;GO:0009642//response to light intensity;GO:0042742//defense response to bacterium;GO:0044267//cellular protein metabolic process
MSTRG.14568	0.87	0.56	0.42	2.35	1.96	2.23	14.00	7.00	5.00	31.00	27.00	31.00	--	-	-	-	-	-	-	-	-
MSTRG.1460	6.54	10.39	21.85	3.38	6.31	6.60	268.08	329.22	663.51	113.26	221.11	232.43	ag1	BIS3 [Ginkgo biloba]	Metabolism;Metabolism;Metabolism	Global and overview maps;Global and overview maps;Metabolism of terpenoids and polyketides	ko01100//Metabolic pathways;ko01110//Biosynthesis of secondary metabolites;ko00902//Monoterpenoid biosynthesis	K18108;K18108;K18108	GO:0009536//plastid	GO:0010333//terpene synthase activity;GO:0031420//alkali metal ion binding	GO:0006644//phospholipid metabolic process;GO:0006721//terpenoid metabolic process;GO:0008299//isoprenoid biosynthetic process;GO:0009753//response to jasmonic acid;GO:0018867//alpha-pinene metabolic process
MSTRG.14718	2.40	1.91	3.31	1.07	1.11	1.21	375.00	231.00	384.00	137.00	148.00	163.00	--	-	-	-	-	-	-	-	-
MSTRG.14734	4.56	3.18	4.34	1.15	1.93	1.17	69.00	37.00	50.00	17.00	24.00	18.00	--	-	-	-	-	-	-	-	-
MSTRG.14776	1.30	2.01	0.71	8.05	6.31	6.04	21.00	25.00	8.00	84.00	68.00	66.00	--	-	-	-	-	-	-	-	-
MSTRG.14808	0.00	0.09	0.09	1.19	2.21	2.00	0.00	1.00	1.00	13.95	27.00	24.59	N	NBS/LRR, partial [Pinus taeda]	-	-	-	-	-	-	-
MSTRG.14896	1.22	0.36	0.52	2.98	1.16	2.77	22.00	5.00	7.00	44.00	18.00	43.00	--	nuclear export mediator factor NEMF [Pyrus ussuriensis x Pyrus communis]	-	-	-	-	-	-	-
MSTRG.14935	0.90	1.41	1.04	3.22	2.66	2.31	28.00	34.00	24.00	82.00	71.00	62.00	--	-	-	-	-	-	-	-	-
MSTRG.14956	0.37	0.79	0.78	2.91	1.07	1.80	12.00	20.00	19.00	78.00	30.00	51.00	--	BnaAnng17250D [Brassica napus]	-	-	-	-	GO:0043231//intracellular membrane-bounded organelle;GO:0044444//cytoplasmic part	-	-
MSTRG.14996	139.58	131.85	99.82	60.14	57.74	57.78	3317.00	2423.00	1759.00	1165.00	1170.00	1176.00	--	-	-	-	-	-	-	-	-
MSTRG.15290	1.24	1.31	0.64	121.66	18.97	43.57	17.65	14.46	6.71	1415.36	231.04	533.67	--	Abscisic stress-ripening protein 3 [Ananas comosus]	-	-	-	-	GO:0043231//intracellular membrane-bounded organelle;GO:0044444//cytoplasmic part	-	GO:0050896//response to stimulus
MSTRG.15291	3.16	1.16	5.38	186.24	26.58	53.59	37.20	10.54	47.02	1794.07	268.08	543.52	--	Abscisic stress-ripening protein 3 [Ananas comosus]	-	-	-	-	GO:0043231//intracellular membrane-bounded organelle;GO:0044444//cytoplasmic part	-	GO:0050896//response to stimulus
MSTRG.15293	0.00	0.00	0.00	18.83	3.06	7.28	0.00	0.00	0.00	172.85	29.41	70.38	--	Abscisic stress-ripening protein 3 [Ananas comosus]	-	-	-	-	GO:0043231//intracellular membrane-bounded organelle;GO:0044444//cytoplasmic part	-	GO:0050896//response to stimulus
MSTRG.15295	1.86	2.32	6.13	105.43	19.52	41.89	29.94	29.00	73.37	1389.60	269.27	581.31	ASR1	Abscisic stress-ripening protein 3 [Ananas comosus]	-	-	-	-	GO:0043231//intracellular membrane-bounded organelle;GO:0044444//cytoplasmic part	-	GO:0050896//response to stimulus
MSTRG.15300	1.59	1.63	3.02	146.80	22.46	50.81	17.65	12.00	23.23	1211.08	191.40	443.59	--	Abscisic stress-ripening protein 3 [Ananas comosus]	-	-	-	-	GO:0043231//intracellular membrane-bounded organelle;GO:0044444//cytoplasmic part	-	GO:0050896//response to stimulus
MSTRG.15418	2.10	4.30	2.63	0.88	1.54	1.85	70.00	111.00	65.00	24.00	44.00	53.00	AHL10	AT-hook motif nuclear-localized protein 10-like [Nymphaea colorata]	-	-	-	-	-	-	GO:0007275//multicellular organism development
MSTRG.15432	3.55	4.59	2.75	1.81	1.96	1.53	89.00	89.00	51.00	37.00	42.00	33.00	TSA1	tryptophan synthase alpha chain [Jatropha curcas]	Metabolism;Metabolism;Metabolism;Metabolism;Metabolism	Global and overview maps;Global and overview maps;Global and overview maps;Amino acid metabolism;Amino acid metabolism	ko01100//Metabolic pathways;ko01110//Biosynthesis of secondary metabolites;ko01230//Biosynthesis of amino acids;ko00260//Glycine, serine and threonine metabolism;ko00400//Phenylalanine, tyrosine and tryptophan biosynthesis	K01695;K01695;K01695;K01695;K01695	-	-	-
MSTRG.15633	22.30	56.32	16.17	110.78	83.71	97.44	320.00	616.00	176.00	1283.00	1016.00	1190.00	--	-	-	-	-	-	-	-	-
MSTRG.15634	5.29	10.28	7.91	28.97	11.31	17.80	92.00	138.00	102.00	395.00	161.00	254.00	--	-	-	-	-	-	-	-	-
MSTRG.15812	1337.01	897.91	1184.30	502.30	572.15	545.09	109304.21	56812.59	72022.41	33639.27	40098.62	38431.09	--	-	-	-	-	-	-	-	-
MSTRG.1602	2.89	4.41	3.90	9.24	6.83	8.78	44.00	52.00	44.00	115.00	89.00	115.00	ier3ip1	PREDICTED: immediate early response 3-interacting protein 1 [Vitis vinifera]	-	-	-	-	GO:0043231//intracellular membrane-bounded organelle	-	-
MSTRG.16089	0.44	1.32	0.63	2.74	4.07	3.15	26.00	61.00	28.00	134.00	208.00	162.00	RUN1	TMV resistance protein N-like [Ipomoea triloba]	-	-	-	-	-	-	-
MSTRG.16130	4.81	4.41	5.54	2.14	1.74	2.34	55.00	39.00	47.00	20.00	17.00	23.00	ALKBH2	DNA oxidative demethylase ALKBH2-like [Papaver somniferum]	-	-	-	-	-	GO:0016491//oxidoreductase activity	GO:0044710//single-organism metabolic process
MSTRG.162	39.82	57.27	41.59	9.74	12.13	9.51	1833.64	2021.93	1417.45	362.45	471.00	368.00	KO	cytochrome P450 CYP701A24 [Picea glauca]	Metabolism;Metabolism;Metabolism	Global and overview maps;Global and overview maps;Metabolism of terpenoids and polyketides	ko01100//Metabolic pathways;ko01110//Biosynthesis of secondary metabolites;ko00904//Diterpenoid biosynthesis	K04122;K04122;K04122	GO:0009527//plastid outer membrane	GO:0005488//binding;GO:0016709//oxidoreductase activity, acting on paired donors, with incorporation or reduction of molecular oxygen, NAD(P)H as one donor, and incorporation of one atom of oxygen	GO:0009685//gibberellin metabolic process;GO:0010476//gibberellin mediated signaling pathway;GO:0055114//oxidation-reduction process
MSTRG.16400	2.63	3.18	4.52	0.50	0.16	0.32	38.43	36.00	49.00	6.00	2.00	4.00	--	hypothetical protein KFL_001880120 [Klebsormidium nitens]	-	-	-	-	-	-	-
MSTRG.1645	2.62	7.02	3.47	0.59	0.96	1.24	54.00	112.00	53.00	10.00	17.00	22.00	--	-	-	-	-	-	-	-	-
MSTRG.16577	1.52	4.42	3.88	8.05	23.90	21.76	8.42	19.00	16.00	36.53	113.57	104.00	--	PREDICTED: annexin D3 [Populus euphratica]	-	-	-	-	-	-	-
MSTRG.17022	4.73	4.49	7.71	12.87	16.47	13.70	274.96	201.59	332.14	611.59	819.60	684.40	At5g49770	PREDICTED: probable leucine-rich repeat receptor-like protein kinase At5g49770 [Prunus mume]	-	-	-	-	-	GO:0016301//kinase activity	GO:0044238//primary metabolic process;GO:0044260//cellular macromolecule metabolic process;GO:0071554//cell wall organization or biogenesis
MSTRG.17118	11.62	25.19	6.78	3.75	2.41	3.98	298.03	499.78	128.82	78.65	52.88	87.76	Kdsr	3-dehydrosphinganine reductase TSC10A [Selaginella moellendorffii]	Metabolism;Metabolism	Global and overview maps;Lipid metabolism	ko01100//Metabolic pathways;ko00600//Sphingolipid metabolism	K04708;K04708	-	-	-
MSTRG.17168	17.97	25.90	18.75	6.59	10.80	9.46	424.00	473.00	328.00	127.00	218.00	192.00	FKBP16-1	PREDICTED: peptidyl-prolyl cis-trans isomerase FKBP16-1, chloroplastic isoform X2 [Capsicum annuum]	-	-	-	-	-	-	-
MSTRG.17228	2.79	5.63	2.73	12.58	17.27	14.97	68.51	106.84	49.77	252.36	362.66	316.09	SDR2a	BSU5 [Pinus tabuliformis]	-	-	-	-	-	GO:0003824//catalytic activity	GO:0019752//carboxylic acid metabolic process;GO:0044238//primary metabolic process;GO:1901700//response to oxygen-containing compound
MSTRG.17542	12.41	12.84	12.35	3.63	3.64	4.73	351.00	281.00	259.00	84.00	88.00	115.00	--	-	-	-	-	-	-	-	-
MSTRG.17761	4.73	4.77	3.54	8.77	9.72	9.16	159.26	123.79	88.61	243.26	284.32	267.01	Efl1	Elongation factor-like [Actinidia chinensis var. chinensis] [Actinidia chinensis]	Genetic Information Processing	Translation	ko03008//Ribosome biogenesis in eukaryotes	K14536	GO:0030529//intracellular ribonucleoprotein complex;GO:0044444//cytoplasmic part	GO:0008135//translation factor activity, RNA binding;GO:0017111//nucleoside-triphosphatase activity;GO:0032550//purine ribonucleoside binding	GO:0034645//cellular macromolecule biosynthetic process
MSTRG.17897	15.22	10.89	17.36	3.05	9.38	7.21	225.80	124.96	190.99	36.99	118.97	91.97	APS1	PREDICTED: stem 28 kDa glycoprotein-like isoform X1 [Juglans regia]	-	-	-	-	-	GO:0016787//hydrolase activity	GO:0016129//phytosteroid biosynthetic process
MSTRG.17970	0.57	0.00	0.00	2.01	1.59	1.41	8.00	0.00	0.00	23.00	19.00	17.00	--	-	-	-	-	-	-	-	-
MSTRG.18227	0.32	1.00	1.82	5.47	3.38	2.95	10.00	24.00	42.00	139.00	90.00	79.00	--	mediator of RNA polymerase II transcription subunit [Arabidopsis thaliana]	-	-	-	-	GO:0009536//plastid	-	GO:0009620//response to fungus
MSTRG.18230	1.03	0.45	0.62	8.09	1.68	3.11	18.00	6.00	8.00	115.00	25.00	46.58	--	mediator of RNA polymerase II transcription subunit [Parasponia andersonii]	-	-	-	-	GO:0043231//intracellular membrane-bounded organelle	-	GO:0009620//response to fungus
MSTRG.18320	0.00	0.11	0.23	7.68	1.76	5.25	0.00	1.00	2.00	75.00	18.00	54.00	--	-	-	-	-	-	-	-	-
MSTRG.18362	0.98	0.96	0.94	4.27	2.45	3.19	21.00	16.00	15.00	75.00	45.00	59.00	HIPP39	heavy metal-associated isoprenylated plant protein 12-like [Papaver somniferum]	-	-	-	-	-	GO:0043169//cation binding	-
MSTRG.18484	81.56	103.85	93.82	30.92	51.90	51.19	3467.00	3415.80	2957.00	1074.00	1887.00	1871.68	--	-	-	-	-	-	-	-	-
MSTRG.18562	1.25	1.61	1.71	4.81	4.02	3.73	60.00	60.00	61.00	189.00	165.00	154.00	--	late embryogenesis abundant protein LEA3-3 [Pinus tabuliformis]	-	-	-	-	-	-	-
MSTRG.18629	0.55	0.71	0.74	2.26	1.33	2.15	17.00	17.00	17.00	57.00	35.00	57.00	At3g47570	Protein kinase domain [Macleaya cordata]	-	-	-	-	-	GO:0016301//kinase activity	GO:0008152//metabolic process
MSTRG.18679	1.32	0.57	0.79	3.88	2.22	1.81	27.00	9.00	12.00	65.00	39.00	32.00	--	-	-	-	-	-	-	-	-
MSTRG.18859	0.00	0.00	0.00	3.22	2.98	3.60	0.00	0.00	0.00	130.00	126.00	153.00	--	-	-	-	-	-	-	-	-
MSTRG.19036	2.50	1.99	3.37	7.34	4.09	5.50	83.00	51.00	83.00	199.00	116.00	157.00	JMJ705	lysine-specific demethylase JMJ705-like isoform X1 [Abrus precatorius]	-	-	-	-	-	GO:0016491//oxidoreductase activity;GO:0043169//cation binding	GO:0003006//developmental process involved in reproduction;GO:0006355//regulation of transcription, DNA-templated;GO:0016570//histone modification;GO:0048581//negative regulation of post-embryonic development;GO:0048731//system development;GO:0050896//response to stimulus
MSTRG.19197	2.38	2.21	1.93	0.12	0.04	0.17	145.00	104.00	87.00	6.00	2.00	9.00	--	protein GrpE-like protein [Cinnamomum micranthum f. kanehirae]	-	-	-	-	GO:0043227//membrane-bounded organelle;GO:0043229//intracellular organelle	-	-
MSTRG.19417	3.22	16.14	1.70	1.14	1.25	2.13	61.31	237.43	23.90	17.76	20.28	34.80	TIC32A	short-chain dehydrogenase TIC 32, chloroplastic-like [Nymphaea colorata]	-	-	-	-	-	GO:0003824//catalytic activity	GO:0000904//cell morphogenesis involved in differentiation;GO:0008152//metabolic process
MSTRG.19680	14.07	11.81	7.91	4.47	6.10	5.32	898.00	583.00	374.00	233.00	333.00	292.00	SPL12	SPL1 [Pinus tabuliformis]	-	-	-	-	-	-	-
MSTRG.19714	3.05	2.97	2.79	0.00	0.13	0.00	53.00	40.00	36.00	0.00	2.00	0.00	--	-	-	-	-	-	-	-	-
MSTRG.19752	19.24	48.05	11.13	7.37	8.62	8.68	856.00	1654.00	367.00	268.00	328.00	332.00	--	-	-	-	-	-	-	-	-
MSTRG.19790	9.86	9.42	8.70	0.20	0.74	0.30	422.00	312.00	276.00	7.00	27.00	11.00	NIN1	alkaline/neutral invertase A, mitochondrial-like isoform X1 [Punica granatum]	-	-	-	-	-	-	GO:0007275//multicellular organism development;GO:0044237//cellular metabolic process;GO:0071704//organic substance metabolic process
MSTRG.19965	18.73	19.76	17.19	5.84	5.96	6.75	632.00	516.00	430.00	161.00	172.00	196.00	FAP1	fatty-acid-binding protein 1 [Amborella trichopoda]	-	-	-	-	GO:0009526//plastid envelope;GO:0009532//plastid stroma	GO:0016872//intramolecular lyase activity	GO:0009812//flavonoid metabolic process;GO:0032787//monocarboxylic acid metabolic process
MSTRG.20060	3.96	3.76	1.64	1.46	1.23	1.48	143.00	105.00	44.00	43.00	38.00	46.00	--	-	-	-	-	-	-	-	-
MSTRG.20104	3.38	0.90	1.46	20.54	14.96	15.44	30.17	6.21	9.69	149.90	114.24	118.62	--	-	-	-	-	-	-	-	-
MSTRG.20115	7.92	9.07	19.41	51.22	34.54	36.39	250.09	221.53	454.19	1320.93	932.60	987.94	GOLS1	PREDICTED: galactinol synthase 1-like [Nelumbo nucifera]	Metabolism;Metabolism	Global and overview maps;Carbohydrate metabolism	ko01100//Metabolic pathways;ko00052//Galactose metabolism	K18819;K18819	GO:0044424//intracellular part	GO:0035250//UDP-galactosyltransferase activity;GO:0043169//cation binding	GO:0000302//response to reactive oxygen species;GO:0001101//response to acid chemical;GO:0006970//response to osmotic stress;GO:0009312//oligosaccharide biosynthetic process;GO:0009409//response to cold;GO:0009642//response to light intensity;GO:0019318//hexose metabolic process;GO:0052575//carbohydrate localization
MSTRG.20116	0.85	0.95	2.28	8.07	3.14	4.59	25.91	22.47	51.81	202.07	82.40	121.06	GOLS1	PREDICTED: galactinol synthase 1-like [Nelumbo nucifera]	Metabolism;Metabolism	Global and overview maps;Carbohydrate metabolism	ko01100//Metabolic pathways;ko00052//Galactose metabolism	K18819;K18819	GO:0044424//intracellular part	GO:0035250//UDP-galactosyltransferase activity;GO:0043169//cation binding	GO:0000302//response to reactive oxygen species;GO:0001101//response to acid chemical;GO:0006970//response to osmotic stress;GO:0009312//oligosaccharide biosynthetic process;GO:0009409//response to cold;GO:0009642//response to light intensity;GO:0019318//hexose metabolic process;GO:0052575//carbohydrate localization
MSTRG.2021	0.84	0.23	1.71	6.19	5.42	4.76	14.00	3.00	21.00	84.00	77.00	68.00	HIPP45	copper transport protein ATX1-like [Phalaenopsis equestris]	-	-	-	-	GO:0016020//membrane;GO:0032991//macromolecular complex;GO:0043231//intracellular membrane-bounded organelle	GO:0000975//regulatory region DNA binding;GO:0016279//protein-lysine N-methyltransferase activity;GO:0043169//cation binding;GO:1901981//phosphatidylinositol phosphate binding	GO:0003006//developmental process involved in reproduction;GO:0006260//DNA replication;GO:0006305//DNA alkylation;GO:0006812//cation transport;GO:0009887//organ morphogenesis;GO:0016458//gene silencing;GO:0034968//histone lysine methylation;GO:0048580//regulation of post-embryonic development;GO:0050794//regulation of cellular process
MSTRG.20266	4.38	5.42	3.64	2.02	1.71	1.83	236.00	235.00	142.00	97.00	80.00	90.00	--	-	-	-	-	-	-	-	-
MSTRG.20277	3.85	2.16	3.51	1.60	1.07	0.84	82.86	35.93	56.00	28.15	19.65	15.58	XTH25	pollen major allergen No.121 isoform 1 [Cryptomeria japonica]	Environmental Information Processing	Signal transduction	ko04075//Plant hormone signal transduction	K14504	GO:0005576//extracellular region;GO:0030312//external encapsulating structure	GO:0016758//transferase activity, transferring hexosyl groups;GO:0016787//hydrolase activity	GO:0044042//glucan metabolic process;GO:0045229//external encapsulating structure organization
MSTRG.20454	17.56	16.92	13.39	5.00	6.27	9.01	356.00	261.00	199.00	88.00	111.00	162.00	--	Adenine phosphoribosyltransferase 1, chloroplastic-like protein [Gossypium australe]	-	-	-	-	GO:0043231//intracellular membrane-bounded organelle	-	-
MSTRG.20645	44.75	41.74	72.28	21.29	24.18	20.39	6659.92	4806.76	7975.00	2588.82	3078.00	2610.00	rpoA	rpoA gene product [Ginkgo biloba]	Metabolism;Metabolism	Global and overview maps;Energy metabolism	ko01100//Metabolic pathways;ko00195//Photosynthesis	K02704;K02704	GO:0031224//intrinsic component of membrane;GO:0044434//chloroplast part	GO:0005515//protein binding;GO:0009055//electron carrier activity;GO:0034062//RNA polymerase activity;GO:0043169//cation binding;GO:0046906//tetrapyrrole binding	GO:0006259//DNA metabolic process;GO:0022900//electron transport chain;GO:0034645//cellular macromolecule biosynthetic process
MSTRG.2070	1.92	1.74	4.37	5.88	5.24	6.94	68.94	48.35	116.42	172.46	160.97	214.37	--	receptor-like protein EIX2 [Ziziphus jujuba]	-	-	-	-	-	-	-
MSTRG.2132	59.69	59.80	70.58	11.68	14.28	12.86	1921.00	1489.00	1684.00	307.00	393.00	356.00	atpF	Phosphoribulokinase / Uridine kinase family, partial [Prunus dulcis]	Metabolism;Metabolism;Metabolism	Global and overview maps;Energy metabolism;Energy metabolism	ko01100//Metabolic pathways;ko00190//Oxidative phosphorylation;ko00195//Photosynthesis	K02109;K02109;K02109	GO:0031224//intrinsic component of membrane;GO:0033177//proton-transporting two-sector ATPase complex, proton-transporting domain;GO:0044434//chloroplast part	GO:0015077//monovalent inorganic cation transmembrane transporter activity;GO:0019829//cation-transporting ATPase activity;GO:0032550//purine ribonucleoside binding	GO:0006754//ATP biosynthetic process;GO:0015992//proton transport
MSTRG.2149	11.01	12.46	9.85	3.72	2.99	4.44	297.00	260.00	197.00	82.00	69.00	103.00	--	-	-	-	-	-	-	-	-
MSTRG.2183	4.73	5.00	7.28	1.14	1.09	1.09	71.00	58.00	81.00	14.00	14.00	14.00	--	-	-	-	-	-	-	-	-
MSTRG.2350	2.06	11.79	0.52	0.25	0.78	0.15	46.60	206.03	8.70	4.68	14.99	2.95	LAC17	Laccase-17 [Pinus taeda]	-	-	-	-	GO:0005576//extracellular region	GO:0016682//oxidoreductase activity, acting on diphenols and related substances as donors, oxygen as acceptor;GO:0043169//cation binding	GO:0009699//phenylpropanoid biosynthetic process;GO:0009808//lignin metabolic process;GO:0042546//cell wall biogenesis;GO:0045491//xylan metabolic process
MSTRG.2356	0.91	5.75	0.42	0.25	0.45	0.30	39.24	191.62	13.46	8.93	16.58	11.04	LAC17	laccase [Liriodendron tulipifera]	-	-	-	-	GO:0005576//extracellular region;GO:0043231//intracellular membrane-bounded organelle	GO:0016682//oxidoreductase activity, acting on diphenols and related substances as donors, oxygen as acceptor;GO:0016788//hydrolase activity, acting on ester bonds;GO:0046872//metal ion binding	GO:0009699//phenylpropanoid biosynthetic process;GO:0009808//lignin metabolic process;GO:0009832//plant-type cell wall biogenesis;GO:0045491//xylan metabolic process
MSTRG.2576	4.28	4.16	4.02	1.00	2.66	2.21	214.00	161.00	149.00	41.00	114.00	95.00	LOGL2	cytokinin riboside 5'-monophosphate phosphoribohydrolase LOG8 [Cinnamomum micranthum f. kanehirae]	-	-	-	-	GO:0043231//intracellular membrane-bounded organelle;GO:0044444//cytoplasmic part	GO:0016798//hydrolase activity, acting on glycosyl bonds	GO:0009690//cytokinin metabolic process
MSTRG.2754	1.60	1.43	1.14	4.02	2.13	3.77	36.00	25.00	19.00	74.00	41.00	73.00	At1g07160	L-rhamnose-proton symporter like [Actinidia chinensis var. chinensis] [Actinidia chinensis]	-	-	-	-	GO:0044424//intracellular part	GO:0003824//catalytic activity	GO:0044237//cellular metabolic process
MSTRG.2913	3.61	7.82	6.59	1.56	1.17	2.58	65.00	109.00	88.00	23.00	18.00	40.00	ABCC10	PREDICTED: ABC transporter C family member 10-like [Beta vulgaris subsp. vulgaris] [Beta vulgaris]	Environmental Information Processing	Membrane transport	ko02010//ABC transporters	K05666	-	-	-
MSTRG.3169	37.88	44.46	40.39	132.92	63.35	71.72	2321.00	2108.00	1835.00	6655.00	3320.00	3780.00	ERD4	PREDICTED: CSC1-like protein ERD4 [Nelumbo nucifera]	-	-	-	-	GO:0005911//cell-cell junction;GO:0042170//plastid membrane	-	GO:0006810//transport
MSTRG.3178	0.31	0.66	0.14	2.30	1.60	1.95	6.00	10.00	2.00	37.00	27.00	33.00	--	-	-	-	-	-	-	-	-
MSTRG.328	0.46	6.67	0.39	0.21	0.27	0.13	8.00	90.00	5.00	3.00	4.00	2.00	--	-	-	-	-	-	-	-	-
MSTRG.3289	1.68	4.05	1.69	0.22	0.78	0.44	160.21	298.65	119.11	17.06	63.80	36.28	TY3B-I	retrotransposon-related protein, partial [Trifolium pratense]	-	-	-	-	-	-	-
MSTRG.3290	3.65	2.97	2.83	0.53	1.58	1.04	100.79	63.35	57.89	11.94	37.20	24.72	COR2	aldo-keto reductase family 4 member C9 [Amborella trichopoda]	-	-	-	-	GO:0044444//cytoplasmic part	GO:0016616//oxidoreductase activity, acting on the CH-OH group of donors, NAD or NADP as acceptor;GO:0016740//transferase activity	GO:0044710//single-organism metabolic process
MSTRG.3325	83.44	96.94	67.45	19.25	42.78	34.37	1188.00	1068.00	712.00	224.00	521.00	421.00	--	fortune-1 [Cycas edentata]	-	-	-	-	-	-	GO:0005982//starch metabolic process;GO:0005984//disaccharide metabolic process;GO:0006739//NADP metabolic process
MSTRG.3673	2.82	4.53	5.90	15.05	12.98	11.01	78.00	97.00	121.00	340.00	307.00	262.00	ABF4	abscisic acid-insensitive 5 [Pohlia nutans]	Environmental Information Processing	Signal transduction	ko04075//Plant hormone signal transduction	K14432	GO:0043231//intracellular membrane-bounded organelle	GO:0000975//regulatory region DNA binding;GO:0001071//nucleic acid binding transcription factor activity	GO:0001101//response to acid chemical;GO:0006355//regulation of transcription, DNA-templated;GO:0006970//response to osmotic stress;GO:0009605//response to external stimulus;GO:0009755//hormone-mediated signaling pathway;GO:0019932//second-messenger-mediated signaling;GO:0048511//rhythmic process
MSTRG.38	5.03	4.67	4.45	0.98	0.89	1.25	244.00	175.00	160.00	39.00	37.00	52.00	PCMP-H81	pentatricopeptide repeat-containing protein At5g48910-like [Amborella trichopoda]	-	-	-	-	-	-	-
MSTRG.3827	2.94	2.74	1.98	0.07	0.38	0.13	54.00	39.00	27.00	1.00	6.00	2.00	--	-	-	-	-	-	-	-	-
MSTRG.3958	7.24	2.55	7.48	21.91	29.59	26.23	117.17	31.94	89.73	289.57	409.37	364.91	CPLS1	ATP-dependent Clp protease adapter protein CLPS1, chloroplastic isoform X1 [Amborella trichopoda]	-	-	-	-	-	GO:0016787//hydrolase activity	GO:0009057//macromolecule catabolic process;GO:0019538//protein metabolic process
MSTRG.4213	3.18	4.59	3.93	1.85	1.50	1.93	84.00	94.00	77.00	40.00	34.00	44.00	--	-	-	-	-	-	-	-	-
MSTRG.4282	1.97	3.25	0.81	0.90	0.63	0.58	51.00	65.00	15.62	19.00	14.00	13.00	PHO1;H3	SPX [Macleaya cordata]	-	-	-	-	-	-	-
MSTRG.4297	4.19	6.51	12.62	1.84	1.38	1.90	64.00	77.00	143.00	23.00	18.00	25.00	--	-	-	-	-	-	-	-	-
MSTRG.4379	16.38	18.57	10.75	6.66	7.37	6.75	530.00	465.00	258.00	176.00	204.00	188.00	--	PREDICTED: protein RALF-like 34 [Populus euphratica]	-	-	-	-	-	-	-
MSTRG.4485	1.43	3.00	0.81	0.00	0.24	0.31	28.42	46.07	12.00	0.00	4.00	5.33	--	Salutaridine reductase [Vitis vinifera]	Metabolism;Metabolism	Global and overview maps;Metabolism of terpenoids and polyketides	ko01110//Biosynthesis of secondary metabolites;ko00902//Monoterpenoid biosynthesis	K15095;K15095	-	-	GO:0008152//metabolic process
MSTRG.4654	12.11	11.99	11.58	0.00	0.18	0.45	158.00	121.00	112.00	0.00	2.00	5.00	--	-	-	-	-	-	-	-	-
MSTRG.4683	368.58	563.46	818.04	5889.98	6554.54	6907.98	4117.98	4871.06	6776.12	53769.17	62636.63	66389.18	--	-	-	-	-	-	-	-	-
MSTRG.4684	81.86	83.63	214.90	1314.34	1565.80	1134.47	1670.83	1320.77	3252.00	21919.93	27335.96	19918.16	JAL46	jacalin-related lectin 19-like [Asparagus officinalis]	-	-	-	-	-	-	-
MSTRG.5302	0.21	0.75	0.13	4.50	3.55	3.92	2.30	6.37	1.04	40.67	33.52	37.22	NFD5	pentatricopeptide (PPR) repeat-containing protein [Arabidopsis thaliana]	-	-	-	-	-	-	GO:0000741//karyogamy
MSTRG.5450	4.07	5.62	9.17	18.63	9.25	13.15	103.00	110.00	172.00	385.00	200.00	286.00	DDB_G0268948	embryo-abundant protein [Picea glauca]	-	-	-	-	-	-	-
MSTRG.5453	1.57	1.59	1.59	4.87	1.84	4.46	32.00	25.00	24.00	81.00	32.00	78.00	--	-	-	-	-	-	-	-	-
MSTRG.5552	0.91	5.50	0.15	0.00	0.06	0.31	17.00	79.21	2.00	0.00	1.00	5.00	--	calmodulin-binding heat-shock protein [Spatholobus suberectus]	-	-	-	-	-	-	-
MSTRG.5654	0.83	0.60	1.00	36.79	3.56	5.04	9.00	5.00	8.00	326.00	33.00	47.00	LTI6B	Hydrophobic proteinB [Arachis hypogaea]	-	-	-	-	GO:0031224//intrinsic component of membrane	-	GO:0001101//response to acid chemical;GO:0006090//pyruvate metabolic process;GO:0006972//hyperosmotic response;GO:0006996//organelle organization;GO:0010038//response to metal ion;GO:0042044//fluid transport
MSTRG.5787	150.22	89.02	123.42	43.82	63.88	52.28	2689.00	1233.00	1638.00	641.00	978.00	805.00	--	-	-	-	-	-	-	-	-
MSTRG.5831	7.79	8.18	6.53	3.68	3.06	2.35	417.00	339.00	259.00	161.00	140.00	108.00	--	vacuolar protein sorting-associated protein 62 [Elaeis guineensis]	-	-	-	-	-	-	GO:0009746//response to hexose;GO:0034285//response to disaccharide
MSTRG.5850	1.96	1.90	3.17	30.40	6.17	14.55	20.00	15.00	24.00	254.00	54.00	128.00	--	-	-	-	-	-	-	-	-
MSTRG.5979	4.12	1.60	2.43	0.57	0.88	1.07	46.53	13.95	20.38	5.28	8.49	10.42	--	GA2ox11, partial [Pinus tabuliformis]	-	-	-	-	-	GO:0016491//oxidoreductase activity	-
MSTRG.5999	0.00	0.00	0.00	3.12	3.25	3.42	0.00	0.00	0.00	44.00	51.00	49.00	L6	toll/interleukin-1 receptor-like protein, partial [Syzygium oleosum]	-	-	-	-	-	-	-
MSTRG.6190	13.98	19.61	12.31	3.12	7.07	7.34	899.00	976.00	587.00	164.00	389.00	406.00	--	-	-	-	-	-	-	-	-
MSTRG.6242	13.93	11.07	11.18	44.54	32.24	37.76	760.44	467.69	452.52	1986.43	1505.33	1772.84	CRK8	Cysteine-rich receptor-like protein kinase 25 [Nymphaea thermarum]	-	-	-	-	GO:0016020//membrane	GO:0005488//binding;GO:0016772//transferase activity, transferring phosphorus-containing groups	-
MSTRG.6441	6.88	18.66	10.20	1.63	4.50	3.54	143.95	302.14	158.26	27.94	80.54	63.73	PXG3	caleosin [Cycas revoluta]	Metabolism	Lipid metabolism	ko00073//Cutin, suberine and wax biosynthesis	K17991	GO:0005811//lipid particle;GO:0009532//plastid stroma;GO:0031224//intrinsic component of membrane;GO:0042170//plastid membrane	GO:0004497//monooxygenase activity;GO:0008374//O-acyltransferase activity;GO:0016684//oxidoreductase activity, acting on peroxide as acceptor;GO:0016705//oxidoreductase activity, acting on paired donors, with incorporation or reduction of molecular oxygen;GO:0046872//metal ion binding	GO:0006090//pyruvate metabolic process;GO:0006636//unsaturated fatty acid biosynthetic process;GO:0006779//porphyrin-containing compound biosynthetic process;GO:0006972//hyperosmotic response;GO:0006996//organelle organization;GO:0009409//response to cold;GO:0009414//response to water deprivation;GO:0009620//response to fungus;GO:0009639//response to red or far red light;GO:0009756//carbohydrate …
MSTRG.6497	3.15	5.09	2.62	0.89	1.42	1.97	52.00	65.00	32.00	12.00	20.00	28.00	--	PREDICTED: cysteine-rich and transmembrane domain-containing protein A isoform X1 [Eucalyptus grandis]	-	-	-	-	-	-	-
MSTRG.6940	2.79	9.28	2.68	2.04	2.37	2.07	204.03	525.04	145.00	122.00	148.07	130.03	MLP423	PREDICTED: MLP-like protein 423 [Nicotiana attenuata]	-	-	-	-	-	-	-
MSTRG.6980	6.76	3.68	3.93	1.31	1.56	1.58	304.00	128.00	131.00	48.00	60.00	61.00	PCMP-H53	UPF0061 protein [Nymphaea thermarum]	-	-	-	-	GO:0043231//intracellular membrane-bounded organelle	-	-
MSTRG.7084	0.42	0.45	1.04	5.81	2.45	1.79	6.00	5.00	11.00	68.00	30.00	22.00	--	-	-	-	-	-	-	-	-
MSTRG.7095	0.00	0.09	0.18	5.96	3.51	3.18	0.00	1.00	2.00	73.00	45.00	41.00	--	-	-	-	-	-	-	-	-
MSTRG.7320	123.04	115.54	116.42	61.65	49.46	57.11	1876.00	1363.00	1316.00	768.00	645.00	749.00	--	short transmembrane mitochondrial protein 1 [Nymphaea colorata]	-	-	-	-	-	-	-
MSTRG.763	0.33	0.11	0.39	0.97	0.93	1.89	8.00	2.00	7.00	19.00	19.00	39.00	--	unknown [Picea sitchensis]	-	-	-	-	-	-	-
MSTRG.7660	3.61	2.50	2.61	0.47	0.65	0.92	142.00	76.00	76.00	15.00	22.00	31.00	--	-	-	-	-	-	-	-	-
MSTRG.7820	3.97	4.12	4.61	13.20	13.02	13.52	51.00	41.00	44.00	138.70	143.16	149.52	ANXA13	annexin A4 [Selaginella moellendorffii]	-	-	-	-	GO:0005576//extracellular region;GO:0043231//intracellular membrane-bounded organelle;GO:0044444//cytoplasmic part	GO:0043167//ion binding	GO:0006970//response to osmotic stress;GO:0030001//metal ion transport;GO:0044238//primary metabolic process;GO:0044283//small molecule biosynthetic process;GO:0044763//single-organism cellular process;GO:1901576//organic substance biosynthetic process
MSTRG.7950	2.12	1.62	0.00	0.00	0.00	0.00	17.85	10.59	0.00	0.00	0.00	0.00	PAP4	purple acid phosphatase 17-like [Phalaenopsis equestris]	Metabolism;Metabolism	Global and overview maps;Metabolism of cofactors and vitamins	ko01100//Metabolic pathways;ko00740//Riboflavin metabolism	K14379;K14379	-	-	GO:0008152//metabolic process
MSTRG.8073	4.33	4.46	2.64	1.26	2.17	1.68	168.00	134.00	76.00	40.00	72.00	56.00	--	-	-	-	-	-	-	-	-
MSTRG.8132	4.18	3.17	3.60	1.09	0.65	1.29	75.00	44.00	48.00	16.00	10.00	20.00	--	-	-	-	-	-	-	-	-
MSTRG.8204	1.32	9.21	2.25	0.38	0.21	0.46	30.00	162.00	38.00	7.00	4.00	9.00	--	unknown [Picea sitchensis]	-	-	-	-	-	-	-
MSTRG.8297	3.27	6.95	4.73	0.00	0.00	0.00	28.00	46.00	30.00	0.00	0.00	0.00	--	-	-	-	-	-	-	-	-
MSTRG.841	0.58	0.68	2.27	6.38	3.20	4.59	11.00	10.00	32.00	99.00	52.00	75.00	--	-	-	-	-	-	-	-	-
MSTRG.8427	10.75	5.60	3.89	55.66	51.10	68.19	67.00	27.00	18.00	283.55	272.51	365.67	--	-	-	-	-	-	-	-	-
MSTRG.8552	14.16	17.54	8.87	3.28	4.59	5.35	223.00	212.00	100.00	45.00	62.00	72.00	--	-	-	-	-	-	-	-	-
MSTRG.8593	3.19	2.50	2.09	0.00	0.45	0.56	33.00	20.00	16.00	0.00	4.00	5.00	--	heavy metal-associated isoprenylated plant protein 2-like [Jatropha curcas]	-	-	-	-	-	GO:0016301//kinase activity	-
MSTRG.881	10.41	11.40	13.75	34.87	20.21	25.22	144.00	122.00	141.00	394.00	239.00	300.00	--	DIS3-exonuclease-like protein [Medicago truncatula]	-	-	-	-	-	-	GO:0046474//glycerophospholipid biosynthetic process
MSTRG.9047	10.92	24.42	10.81	4.16	6.15	5.29	693.25	1199.27	508.55	215.98	334.01	288.93	KCS16	3-ketoacyl-CoA synthase 4 [Vigna radiata var. radiata] [Vigna radiata]	Metabolism;Metabolism;Organismal Systems;Metabolism	Global and overview maps;Global and overview maps;Environmental adaptation;Lipid metabolism	ko01100//Metabolic pathways;ko01110//Biosynthesis of secondary metabolites;ko04626//Plant-pathogen interaction;ko00062//Fatty acid elongation	K15397;K15397;K15397;K15397	-	GO:0016746//transferase activity, transferring acyl groups	GO:0006633//fatty acid biosynthetic process;GO:0006950//response to stress;GO:0007275//multicellular organism development;GO:0009314//response to radiation
MSTRG.9065	1.93	0.54	1.70	0.10	0.49	0.00	23.00	5.00	15.00	1.00	5.00	0.00	TOM2AH2	PREDICTED: tetraspanin-18 [Camelina sativa]	-	-	-	-	GO:0031090//organelle membrane;GO:0043231//intracellular membrane-bounded organelle	-	GO:0009814//defense response, incompatible interaction
MSTRG.9134	0.70	1.06	3.32	7.74	5.07	6.26	6.00	7.00	21.00	54.00	37.00	46.00	CAL1	Plant defensin [Parasponia andersonii]	-	-	-	-	GO:0005618//cell wall;GO:0005911//cell-cell junction;GO:0016020//membrane	-	GO:0000097//sulfur amino acid biosynthetic process;GO:0005976//polysaccharide metabolic process;GO:0009620//response to fungus;GO:0009826//unidimensional cell growth;GO:0032535//regulation of cellular component size;GO:0042742//defense response to bacterium;GO:0043479//pigment accumulation in tissues in response to UV light;GO:0045229//external encapsulating structure organization;GO:0048509//reg…
MSTRG.9273	11.51	22.50	2.39	1.41	2.21	0.86	480.00	726.00	74.00	48.00	79.00	31.00	--	-	-	-	-	-	-	-	-
MSTRG.9341	14.00	18.63	22.00	139.43	44.32	68.42	474.00	488.00	552.00	3856.00	1283.00	1992.00	At5g55050	PREDICTED: GDSL esterase/lipase At5g55050-like [Nelumbo nucifera]	-	-	-	-	-	GO:0016787//hydrolase activity	GO:0044699//single-organism process
MSTRG.9408	8.66	7.10	9.15	4.19	4.46	3.16	134.00	85.00	105.00	53.00	59.00	42.00	LTI6A	hydrophobic protein RCI2B-like [Carica papaya]	-	-	-	-	GO:0031224//intrinsic component of membrane	-	GO:0001101//response to acid chemical;GO:0006090//pyruvate metabolic process;GO:0006972//hyperosmotic response;GO:0006996//organelle organization;GO:0010038//response to metal ion;GO:0042044//fluid transport
MSTRG.9469	6.67	6.71	6.15	1.70	1.89	1.88	57.82	45.00	39.49	12.00	14.00	14.00	ABCC10	LOW QUALITY PROTEIN: ABC transporter C family member 10 [Citrus clementina]	Environmental Information Processing	Membrane transport	ko02010//ABC transporters	K05666	GO:0043231//intracellular membrane-bounded organelle	GO:0017111//nucleoside-triphosphatase activity	GO:0006810//transport;GO:0044699//single-organism process
MSTRG.9583	0.00	0.00	0.00	0.69	0.33	0.76	0.00	0.00	0.00	6.00	3.00	7.00	--	-	-	-	-	-	-	-	-
MSTRG.9794	0.00	0.00	0.17	13.78	11.31	9.39	0.00	0.00	1.00	92.00	79.00	66.00	--	-	-	-	-	-	-	-	-
evm.TU.chr1.1001	0.43	3.12	1.16	0.05	0.35	0.45	10.00	56.00	20.00	1.00	7.00	9.00	At5g05600	AHW42457.1 GA2ox7 [Pinus tabuliformis]	-	-	-	-	-	GO:0016491//oxidoreductase activity	GO:0055114//oxidation-reduction process
evm.TU.chr1.1002	20.70	19.62	15.50	4.11	5.11	4.69	672.00	493.00	373.00	109.00	142.00	131.00	DTX42	XP_010257243.1 PREDICTED: protein DETOXIFICATION 42 [Nelumbo nucifera]	-	-	-	-	GO:0016020//membrane	GO:0003674//molecular_function;GO:0015238//drug transmembrane transporter activity;GO:0015297//antiporter activity;GO:0042910//xenobiotic transporter activity	GO:0006855//drug transmembrane transport;GO:0030436//asexual sporulation;GO:0042493//response to drug;GO:0055085//transmembrane transport
evm.TU.chr1.101	5.30	3.23	4.49	12.75	6.91	8.04	121.00	57.00	76.00	238.00	135.00	158.00	NOI4	ABK26329.1 unknown [Picea sitchensis]	Organismal Systems	Environmental adaptation	ko04626//Plant-pathogen interaction	K13456	GO:0005575//cellular_component;GO:0005623//cell;GO:0005886//plasma membrane;GO:0012505//endomembrane system;GO:0016020//membrane;GO:0016021//integral component of membrane;GO:0019897//extrinsic component of plasma membrane;GO:0019898//extrinsic component of membrane;GO:0044425//membrane part;GO:0044459//plasma membrane part;GO:0044464//cell part;GO:0071944//cell periphery	GO:0004129//cytochrome-c oxidase activity	GO:0002218//activation of innate immune response;GO:0002237//response to molecule of bacterial origin;GO:0002253//activation of immune response;GO:0002376//immune system process;GO:0002682//regulation of immune system process;GO:0002683//negative regulation of immune system process;GO:0002684//positive regulation of immune system process;GO:0006464//cellular protein modification process;GO:000646…
evm.TU.chr1.11	1.52	8.51	0.95	0.14	1.14	1.13	39.00	169.00	18.00	3.00	25.00	25.00	At1g71691	XP_002967217.2 GDSL esterase/lipase 7 isoform X3 [Selaginella moellendorffii]	-	-	-	-	-	GO:0016788//hydrolase activity, acting on ester bonds	-
evm.TU.chr1.1102	17.87	19.03	23.69	123.92	57.22	68.91	472.00	389.00	464.00	2675.00	1293.00	1566.00	GAE1	XP_021802107.1 UDP-glucuronate 4-epimerase 1 [Prunus avium]	Metabolism;Metabolism	Global and overview maps;Carbohydrate metabolism	ko01100//Metabolic pathways;ko00520//Amino sugar and nucleotide sugar metabolism	K08679;K08679	GO:0000139//Golgi membrane;GO:0005575//cellular_component;GO:0005622//intracellular;GO:0005623//cell;GO:0005737//cytoplasm;GO:0005768//endosome;GO:0005794//Golgi apparatus;GO:0005795//Golgi stack;GO:0005802//trans-Golgi network;GO:0012505//endomembrane system;GO:0016020//membrane;GO:0016021//integral component of membrane;GO:0031090//organelle membrane;GO:0031224//intrinsic component of membrane;…	GO:0003674//molecular_function;GO:0003824//catalytic activity;GO:0003854//3-beta-hydroxy-delta5-steroid dehydrogenase activity;GO:0003978//UDP-glucose 4-epimerase activity;GO:0008446//GDP-mannose 4,6-dehydratase activity;GO:0008460//dTDP-glucose 4,6-dehydratase activity;GO:0008712//ADP-glyceromanno-heptose 6-epimerase activity;GO:0008831//dTDP-4-dehydrorhamnose reductase activity;GO:0016616//oxid…	GO:0000271//polysaccharide biosynthetic process;GO:0005975//carbohydrate metabolic process;GO:0005996//monosaccharide metabolic process;GO:0006012//galactose metabolic process;GO:0006063//uronic acid metabolic process;GO:0006082//organic acid metabolic process;GO:0006694//steroid biosynthetic process;GO:0006950//response to stress;GO:0006952//defense response;GO:0008150//biological_process;GO:000…
evm.TU.chr1.1116	0.35	0.18	0.40	0.00	0.05	0.02	18.00	7.00	15.00	0.00	2.00	1.00	RE2	AAF65309.1 reverse transcriptase [Picea glauca]	-	-	-	-	-	-	-
evm.TU.chr1.1119	63.61	68.51	74.45	31.95	36.48	32.94	1417.42	1181.24	1229.95	581.78	695.23	631.40	SSL4	ABR17054.1 unknown [Picea sitchensis]	-	-	-	-	-	GO:0005515//protein binding;GO:0016844//strictosidine synthase activity	GO:0009058//biosynthetic process
evm.TU.chr1.1122	3.37	3.13	3.55	10.17	7.50	7.46	32.00	23.00	25.00	79.00	61.00	61.00	--	-	-	-	-	-	-	-	-
evm.TU.chr1.1124	11.78	18.32	13.16	6.76	5.60	8.13	64.00	77.00	53.00	30.00	26.00	38.00	Os03g0767500	ABK22372.1 unknown [Picea sitchensis]	-	-	-	-	-	-	GO:0042262//DNA protection
evm.TU.chr1.1141	11.39	9.06	9.58	3.00	4.12	3.10	372.00	229.00	232.00	80.00	115.00	87.00	-	-	-	-	-	-	-	-	-
evm.TU.chr1.1170	1.03	0.94	0.92	3.83	5.06	5.68	24.00	17.00	16.00	73.00	101.00	114.00	GA20OX2	KAD4981871.1 hypothetical protein E3N88_18542 [Mikania micrantha]	Metabolism;Metabolism;Metabolism	Global and overview maps;Global and overview maps;Metabolism of terpenoids and polyketides	ko01100//Metabolic pathways;ko01110//Biosynthesis of secondary metabolites;ko00904//Diterpenoid biosynthesis	K05282;K05282;K05282	-	GO:0003674//molecular_function;GO:0003824//catalytic activity;GO:0005488//binding;GO:0016491//oxidoreductase activity;GO:0016705//oxidoreductase activity, acting on paired donors, with incorporation or reduction of molecular oxygen;GO:0016706//oxidoreductase activity, acting on paired donors, with incorporation or reduction of molecular oxygen, 2-oxoglutarate as one donor, and incorporation of on…	GO:0000003//reproduction;GO:0000902//cell morphogenesis;GO:0001101//response to acid chemical;GO:0003006//developmental process involved in reproduction;GO:0006082//organic acid metabolic process;GO:0006629//lipid metabolic process;GO:0006720//isoprenoid metabolic process;GO:0006721//terpenoid metabolic process;GO:0007154//cell communication;GO:0007165//signal transduction;GO:0007275//multicellul…
evm.TU.chr1.1200	2.79	4.70	2.30	0.90	1.40	1.92	49.00	64.00	30.00	13.00	21.00	29.00	--	XP_011092492.1 uncharacterized protein LOC105172662 [Sesamum indicum]	-	-	-	-	-	-	-
evm.TU.chr1.1208	103.09	112.88	80.22	20.80	18.41	27.13	910.00	771.00	525.00	150.00	139.00	206.00	At1g51650	TXG61060.1 hypothetical protein EZV62_012423 [Acer yangbiense]	Metabolism;Metabolism	Global and overview maps;Energy metabolism	ko01100//Metabolic pathways;ko00190//Oxidative phosphorylation	K02135;K02135	GO:0000275//mitochondrial proton-transporting ATP synthase complex, catalytic core F(1)	GO:0046933//proton-transporting ATP synthase activity, rotational mechanism	GO:0015986//ATP synthesis coupled proton transport
evm.TU.chr1.1222	0.00	0.44	0.12	2.30	1.79	2.28	0.00	4.00	1.00	22.00	18.00	23.00	--	KAF3781493.1 Miraculin [Nymphaea thermarum]	-	-	-	-	GO:0005575//cellular_component;GO:0005622//intracellular;GO:0005623//cell;GO:0005737//cytoplasm;GO:0005739//mitochondrion;GO:0043226//organelle;GO:0043227//membrane-bounded organelle;GO:0043229//intracellular organelle;GO:0043231//intracellular membrane-bounded organelle;GO:0044424//intracellular part;GO:0044444//cytoplasmic part;GO:0044464//cell part	GO:0003674//molecular_function;GO:0004857//enzyme inhibitor activity;GO:0004866//endopeptidase inhibitor activity;GO:0004867//serine-type endopeptidase inhibitor activity;GO:0015066//alpha-amylase inhibitor activity;GO:0030234//enzyme regulator activity;GO:0030414//peptidase inhibitor activity;GO:0061134//peptidase regulator activity;GO:0061135//endopeptidase regulator activity;GO:0098772//molecu…	GO:0000302//response to reactive oxygen species;GO:0001101//response to acid chemical;GO:0002237//response to molecule of bacterial origin;GO:0002238//response to molecule of fungal origin;GO:0006950//response to stress;GO:0006952//defense response;GO:0006970//response to osmotic stress;GO:0006979//response to oxidative stress;GO:0008150//biological_process;GO:0008219//cell death;GO:0009605//resp…
evm.TU.chr1.1233	0.70	4.39	0.88	0.45	0.56	0.83	44.00	213.00	41.00	23.00	30.00	45.00	--	RVW69063.1 hypothetical protein CK203_052177 [Vitis vinifera]	-	-	-	-	-	-	-
evm.TU.chr1.1234	1.81	1.72	1.68	9.46	3.06	3.35	90.00	66.00	62.00	384.00	130.00	143.00	-	-	-	-	-	-	-	-	-
evm.TU.chr1.1248	8.22	4.54	5.75	22.02	17.37	18.86	330.00	141.00	171.00	722.00	596.00	651.00	At1g60630	XP_031495340.1 inactive leucine-rich repeat receptor-like serine/threonine-protein kinase At1g60630 [Nymphaea colorata]	-	-	-	-	GO:0005575//cellular_component;GO:0005623//cell;GO:0005886//plasma membrane;GO:0005887//integral component of plasma membrane;GO:0016020//membrane;GO:0016021//integral component of membrane;GO:0031224//intrinsic component of membrane;GO:0044425//membrane part;GO:0044464//cell part;GO:0071944//cell periphery	GO:0000166//nucleotide binding;GO:0003674//molecular_function;GO:0003824//catalytic activity;GO:0004672//protein kinase activity;GO:0005488//binding;GO:0005515//protein binding;GO:0005524//ATP binding;GO:0008144//drug binding;GO:0015450//P-P-bond-hydrolysis-driven protein transmembrane transporter activity;GO:0016301//kinase activity;GO:0016740//transferase activity;GO:0016772//transferase activi…	GO:0006464//cellular protein modification process;GO:0006468//protein phosphorylation;GO:0006793//phosphorus metabolic process;GO:0006796//phosphate-containing compound metabolic process;GO:0006807//nitrogen compound metabolic process;GO:0008150//biological_process;GO:0008152//metabolic process;GO:0009306//protein secretion;GO:0009987//cellular process;GO:0016310//phosphorylation;GO:0019538//prot…
evm.TU.chr1.1255	80.70	45.27	34.98	174.32	86.24	100.28	2396.00	1040.00	770.00	4229.00	2190.00	2561.00	UGD3	BAR46023.1 UDP-glucose dehydrogenase [Larix gmelinii]	Metabolism;Metabolism;Metabolism;Metabolism	Global and overview maps;Carbohydrate metabolism;Carbohydrate metabolism;Carbohydrate metabolism	ko01100//Metabolic pathways;ko00520//Amino sugar and nucleotide sugar metabolism;ko00040//Pentose and glucuronate interconversions;ko00053//Ascorbate and aldarate metabolism	K00012;K00012;K00012;K00012	-	GO:0016491//oxidoreductase activity;GO:0016616//oxidoreductase activity, acting on the CH-OH group of donors, NAD or NADP as acceptor;GO:0050661//NADP binding;GO:0051287//NAD binding	GO:0055114//oxidation-reduction process
evm.TU.chr1.1256	6.17	8.53	2.41	1.04	1.68	1.18	370.00	396.00	107.00	51.00	86.00	61.00	--	XP_020572872.1 rab9 effector protein with kelch motifs-like isoform X3 [Phalaenopsis equestris]	-	-	-	-	-	GO:0005515//protein binding	-
evm.TU.chr1.1267	1.34	5.53	1.13	0.09	0.22	0.09	35.00	112.00	22.00	2.00	5.00	2.00	JGB	XP_017249246.1 PREDICTED: vegetative incompatibility protein HET-E-1-like [Daucus carota subsp. sativus] [Daucus carota]	-	-	-	-	-	GO:0003723//RNA binding;GO:0005515//protein binding	-
evm.TU.chr1.1268	2.30	6.93	2.34	1.13	1.40	0.89	90.00	210.00	68.00	36.00	47.00	30.00	HEXO3	XP_026432701.1 beta-hexosaminidase 3-like [Papaver somniferum]	Metabolism;Metabolism;Metabolism;Metabolism;Metabolism;Metabolism;Metabolism	Global and overview maps;Carbohydrate metabolism;Glycan biosynthesis and metabolism;Glycan biosynthesis and metabolism;Glycan biosynthesis and metabolism;Glycan biosynthesis and metabolism;Glycan biosynthesis and metabolism	ko01100//Metabolic pathways;ko00520//Amino sugar and nucleotide sugar metabolism;ko00513//Various types of N-glycan biosynthesis;ko00511//Other glycan degradation;ko00531//Glycosaminoglycan degradation;ko00603//Glycosphingolipid biosynthesis - globo and isoglobo series;ko00604//Glycosphingolipid biosynthesis - ganglio series	K12373;K12373;K12373;K12373;K12373;K12373;K12373	-	GO:0004553//hydrolase activity, hydrolyzing O-glycosyl compounds	GO:0005975//carbohydrate metabolic process
evm.TU.chr1.1276	424.38	290.36	307.54	177.41	168.73	151.18	10557.00	5589.00	5672.00	3606.00	3590.00	3235.00	EXL2	XP_002960368.2 protein EXORDIUM-like 1 [Selaginella moellendorffii]	-	-	-	-	-	-	-
evm.TU.chr1.1294	12.48	13.31	9.73	3.72	5.72	6.95	263.00	217.00	152.00	64.00	103.00	126.00	-	-	-	-	-	-	-	-	-
evm.TU.chr1.1301	3.55	1.20	2.21	11.03	13.93	15.54	158.83	41.53	73.13	402.84	532.76	597.74	-	-	-	-	-	-	-	-	-
evm.TU.chr1.1306	0.00	0.06	0.00	0.57	0.59	0.84	0.00	2.00	0.00	21.20	23.17	33.08	WAK3	XP_026382809.1 wall-associated receptor kinase 5-like [Papaver somniferum]	-	-	-	-	-	GO:0004672//protein kinase activity;GO:0005509//calcium ion binding;GO:0005524//ATP binding;GO:0030247//polysaccharide binding	GO:0006468//protein phosphorylation
evm.TU.chr1.1307	1.68	4.64	4.61	0.62	1.11	0.59	30.00	64.00	61.00	9.00	17.00	9.00	CHLN	XP_002282175.1 PREDICTED: nicotianamine synthase [Vitis vinifera]	-	-	-	-	GO:0005737//cytoplasm	GO:0000286//alanine dehydrogenase activity;GO:0003674//molecular_function;GO:0003824//catalytic activity;GO:0016740//transferase activity;GO:0016765//transferase activity, transferring alkyl or aryl (other than methyl) groups;GO:0030410//nicotianamine synthase activity	GO:0000003//reproduction;GO:0000902//cell morphogenesis;GO:0000904//cell morphogenesis involved in differentiation;GO:0003006//developmental process involved in reproduction;GO:0006082//organic acid metabolic process;GO:0006522//alanine metabolic process;GO:0006576//cellular biogenic amine metabolic process;GO:0006807//nitrogen compound metabolic process;GO:0006810//transport;GO:0007275//multicel…
evm.TU.chr1.1308	0.11	1.18	0.07	0.00	0.00	0.00	2.00	17.00	1.00	0.00	0.00	0.00	HAT14	ABK24536.1 unknown [Picea sitchensis]	-	-	-	-	GO:0005634//nucleus	GO:0003677//DNA binding;GO:0043565//sequence-specific DNA binding	GO:0006355//regulation of transcription, DNA-templated
evm.TU.chr1.1315	0.07	0.47	0.31	0.04	0.00	0.00	2.00	11.00	7.00	1.00	0.00	0.00	KNOX3	AZA14786.1 Homeobox protein knotted-1-like 1 [Pinus taeda]	-	-	-	-	GO:0005634//nucleus	GO:0003677//DNA binding	-
evm.TU.chr1.1320	0.00	0.00	0.00	3.59	4.82	5.28	0.00	0.00	0.00	42.00	59.00	65.00	--	ABK22239.1 unknown [Picea sitchensis]	-	-	-	-	-	GO:0005515//protein binding;GO:0043531//ADP binding	GO:0007165//signal transduction
evm.TU.chr1.1328	1.00	1.17	1.15	0.18	0.18	0.06	20.00	18.00	17.00	3.00	3.00	1.00	--	ABR17028.1 unknown [Picea sitchensis]	-	-	-	-	-	GO:0030247//polysaccharide binding	-
evm.TU.chr1.1332	1.31	1.49	2.47	45.61	7.22	17.31	25.00	22.00	35.00	713.05	118.20	285.00	XTH1	RVW67877.1 putative xyloglucan endotransglucosylase/hydrolase protein 23 [Vitis vinifera]	Environmental Information Processing	Signal transduction	ko04075//Plant hormone signal transduction	K14504	GO:0005618//cell wall;GO:0048046//apoplast	GO:0004553//hydrolase activity, hydrolyzing O-glycosyl compounds;GO:0016762//xyloglucan:xyloglucosyl transferase activity	GO:0005975//carbohydrate metabolic process;GO:0006073//cellular glucan metabolic process
evm.TU.chr1.1333	22.19	9.22	21.99	65.47	29.10	31.79	426.00	137.00	313.00	1026.95	477.80	525.00	XTH1	RVW67877.1 putative xyloglucan endotransglucosylase/hydrolase protein 23 [Vitis vinifera]	Environmental Information Processing	Signal transduction	ko04075//Plant hormone signal transduction	K14504	GO:0005618//cell wall;GO:0048046//apoplast	GO:0004553//hydrolase activity, hydrolyzing O-glycosyl compounds;GO:0016762//xyloglucan:xyloglucosyl transferase activity	GO:0005975//carbohydrate metabolic process;GO:0006073//cellular glucan metabolic process
evm.TU.chr1.1364	22.26	23.06	18.03	9.11	6.78	7.04	338.00	271.00	203.00	113.00	88.00	92.00	MADS3	APB03418.1 MADS-box transcription factor 6 [Ginkgo biloba]	-	-	-	-	GO:0005575//cellular_component;GO:0005622//intracellular;GO:0005623//cell;GO:0005634//nucleus;GO:0043226//organelle;GO:0043227//membrane-bounded organelle;GO:0043229//intracellular organelle;GO:0043231//intracellular membrane-bounded organelle;GO:0044424//intracellular part;GO:0044464//cell part	GO:0000976//transcription regulatory region sequence-specific DNA binding;GO:0000977//RNA polymerase II regulatory region sequence-specific DNA binding;GO:0001012//RNA polymerase II regulatory region DNA binding;GO:0001067//regulatory region nucleic acid binding;GO:0003674//molecular_function;GO:0003676//nucleic acid binding;GO:0003677//DNA binding;GO:0003690//double-stranded DNA binding;GO:00037…	GO:0000003//reproduction;GO:0003002//regionalization;GO:0003006//developmental process involved in reproduction;GO:0006139//nucleobase-containing compound metabolic process;GO:0006351//transcription, DNA-templated;GO:0006355//regulation of transcription, DNA-templated;GO:0006357//regulation of transcription from RNA polymerase II promoter;GO:0006725//cellular aromatic compound metabolic process;G…
evm.TU.chr1.1367	7.05	3.88	3.64	0.55	0.70	1.74	47.00	20.00	18.00	3.00	4.00	10.00	--	-	-	-	-	-	-	-	-
evm.TU.chr1.1375	14.28	25.55	15.79	0.08	0.85	1.46	216.00	299.00	177.00	1.00	11.00	19.00	MADS17	QFP12054.1 MADS6 [Ginkgo biloba]	-	-	-	-	GO:0005575//cellular_component;GO:0005622//intracellular;GO:0005623//cell;GO:0005634//nucleus;GO:0043226//organelle;GO:0043227//membrane-bounded organelle;GO:0043229//intracellular organelle;GO:0043231//intracellular membrane-bounded organelle;GO:0044424//intracellular part;GO:0044464//cell part	GO:0000976//transcription regulatory region sequence-specific DNA binding;GO:0000977//RNA polymerase II regulatory region sequence-specific DNA binding;GO:0001012//RNA polymerase II regulatory region DNA binding;GO:0001067//regulatory region nucleic acid binding;GO:0003674//molecular_function;GO:0003676//nucleic acid binding;GO:0003677//DNA binding;GO:0003690//double-stranded DNA binding;GO:00037…	GO:0000003//reproduction;GO:0003006//developmental process involved in reproduction;GO:0006139//nucleobase-containing compound metabolic process;GO:0006351//transcription, DNA-templated;GO:0006355//regulation of transcription, DNA-templated;GO:0006357//regulation of transcription from RNA polymerase II promoter;GO:0006725//cellular aromatic compound metabolic process;GO:0006807//nitrogen compound…
evm.TU.chr1.1377	4.43	4.29	3.51	0.40	0.61	0.68	68.00	51.00	40.00	5.00	8.00	9.00	MADS17	QFP12054.1 MADS6 [Ginkgo biloba]	-	-	-	-	GO:0005575//cellular_component;GO:0005622//intracellular;GO:0005623//cell;GO:0005634//nucleus;GO:0043226//organelle;GO:0043227//membrane-bounded organelle;GO:0043229//intracellular organelle;GO:0043231//intracellular membrane-bounded organelle;GO:0044424//intracellular part;GO:0044464//cell part	GO:0000976//transcription regulatory region sequence-specific DNA binding;GO:0000977//RNA polymerase II regulatory region sequence-specific DNA binding;GO:0001012//RNA polymerase II regulatory region DNA binding;GO:0001067//regulatory region nucleic acid binding;GO:0003674//molecular_function;GO:0003676//nucleic acid binding;GO:0003677//DNA binding;GO:0003690//double-stranded DNA binding;GO:00037…	GO:0000003//reproduction;GO:0003006//developmental process involved in reproduction;GO:0006139//nucleobase-containing compound metabolic process;GO:0006351//transcription, DNA-templated;GO:0006355//regulation of transcription, DNA-templated;GO:0006357//regulation of transcription from RNA polymerase II promoter;GO:0006725//cellular aromatic compound metabolic process;GO:0006807//nitrogen compound…
evm.TU.chr1.1391	1.39	1.64	1.51	8.34	1.38	3.59	46.00	42.00	37.00	225.00	39.00	102.00	--	ADE77917.1 unknown [Picea sitchensis]	-	-	-	-	GO:0005887//integral component of plasma membrane;GO:0016020//membrane	GO:0015370//solute:sodium symporter activity;GO:0022857//transmembrane transporter activity	GO:0006810//transport;GO:0055085//transmembrane transport
evm.TU.chr1.141	5.21	2.33	2.49	11.49	6.09	7.75	107.00	37.00	38.00	193.00	107.00	137.00	EDR2	ABK24728.1 unknown [Picea sitchensis]	-	-	-	-	-	-	-
evm.TU.chr1.1412	33.50	29.34	42.19	82.60	72.91	74.70	1468.00	995.00	1371.00	2958.00	2733.00	2816.00	ECT2	RWR82181.1 YTH domain-containing protein [Cinnamomum micranthum f. kanehirae]	-	-	-	-	-	GO:0003723//RNA binding	-
evm.TU.chr1.1449	29.88	10.29	6.47	6.91	4.38	4.43	878.00	234.00	141.00	166.00	110.00	112.00	COBL4	ABK25014.1 unknown [Picea sitchensis]	-	-	-	-	GO:0031225//anchored component of membrane	-	GO:0010215//cellulose microfibril organization
evm.TU.chr1.145	0.96	1.81	0.30	0.00	0.17	0.17	13.00	19.00	3.00	0.00	2.00	2.00	--	AJP06227.1 AGC1 [Pinus tabuliformis]	-	-	-	-	-	-	-
evm.TU.chr1.1450	0.07	0.03	0.00	0.36	0.55	0.10	3.00	1.00	0.00	13.00	21.00	4.00	N	TQD83679.1 hypothetical protein C1H46_030754 [Malus baccata]	-	-	-	-	GO:0005737//cytoplasm	GO:0004140//dephospho-CoA kinase activity;GO:0005515//protein binding;GO:0005524//ATP binding;GO:0005525//GTP binding;GO:0016887//ATPase activity;GO:0043531//ADP binding	GO:0007165//signal transduction;GO:0008150//biological_process;GO:0015937//coenzyme A biosynthetic process
evm.TU.chr1.1495	5.37	11.03	5.10	0.55	2.74	1.36	127.93	203.34	90.05	10.62	55.89	27.85	IAMT1	ABK23029.1 unknown [Picea sitchensis]	-	-	-	-	-	GO:0000287//magnesium ion binding;GO:0003674//molecular_function;GO:0003824//catalytic activity;GO:0005488//binding;GO:0005515//protein binding;GO:0008168//methyltransferase activity;GO:0016740//transferase activity;GO:0016741//transferase activity, transferring one-carbon groups;GO:0042802//identical protein binding;GO:0043167//ion binding;GO:0043169//cation binding;GO:0046872//metal ion binding…	GO:0003002//regionalization;GO:0007275//multicellular organism development;GO:0007389//pattern specification process;GO:0008150//biological_process;GO:0008152//metabolic process;GO:0009798//axis specification;GO:0009943//adaxial/abaxial axis specification;GO:0009944//polarity specification of adaxial/abaxial axis;GO:0009955//adaxial/abaxial pattern specification;GO:0010252//auxin homeostasis;GO:0…
evm.TU.chr1.1496	27.02	41.36	22.25	2.46	8.88	6.47	637.07	754.66	388.95	47.38	179.11	131.15	IAMT1	ABK23029.1 unknown [Picea sitchensis]	-	-	-	-	-	GO:0000287//magnesium ion binding;GO:0003674//molecular_function;GO:0003824//catalytic activity;GO:0005488//binding;GO:0005515//protein binding;GO:0008168//methyltransferase activity;GO:0016740//transferase activity;GO:0016741//transferase activity, transferring one-carbon groups;GO:0042802//identical protein binding;GO:0043167//ion binding;GO:0043169//cation binding;GO:0046872//metal ion binding…	GO:0003002//regionalization;GO:0007275//multicellular organism development;GO:0007389//pattern specification process;GO:0008150//biological_process;GO:0008152//metabolic process;GO:0009798//axis specification;GO:0009943//adaxial/abaxial axis specification;GO:0009944//polarity specification of adaxial/abaxial axis;GO:0009955//adaxial/abaxial pattern specification;GO:0010252//auxin homeostasis;GO:0…
evm.TU.chr1.1501	0.25	0.95	0.33	0.05	0.00	0.05	6.00	18.00	6.00	1.00	0.00	1.00	IAMT1	ABK23029.1 unknown [Picea sitchensis]	-	-	-	-	-	GO:0000287//magnesium ion binding;GO:0003674//molecular_function;GO:0003824//catalytic activity;GO:0005488//binding;GO:0005515//protein binding;GO:0008168//methyltransferase activity;GO:0016740//transferase activity;GO:0016741//transferase activity, transferring one-carbon groups;GO:0042802//identical protein binding;GO:0043167//ion binding;GO:0043169//cation binding;GO:0046872//metal ion binding…	GO:0003002//regionalization;GO:0007275//multicellular organism development;GO:0007389//pattern specification process;GO:0008150//biological_process;GO:0008152//metabolic process;GO:0009798//axis specification;GO:0009943//adaxial/abaxial axis specification;GO:0009944//polarity specification of adaxial/abaxial axis;GO:0009955//adaxial/abaxial pattern specification;GO:0010252//auxin homeostasis;GO:0…
evm.TU.chr1.1504	0.66	0.85	2.88	0.10	0.38	0.19	16.00	16.00	52.00	2.00	8.00	4.00	IAMT1	ABK23029.1 unknown [Picea sitchensis]	-	-	-	-	-	GO:0000287//magnesium ion binding;GO:0003674//molecular_function;GO:0003824//catalytic activity;GO:0005488//binding;GO:0005515//protein binding;GO:0008168//methyltransferase activity;GO:0016740//transferase activity;GO:0016741//transferase activity, transferring one-carbon groups;GO:0042802//identical protein binding;GO:0043167//ion binding;GO:0043169//cation binding;GO:0046872//metal ion binding…	GO:0003002//regionalization;GO:0007275//multicellular organism development;GO:0007389//pattern specification process;GO:0008150//biological_process;GO:0008152//metabolic process;GO:0009798//axis specification;GO:0009943//adaxial/abaxial axis specification;GO:0009944//polarity specification of adaxial/abaxial axis;GO:0009955//adaxial/abaxial pattern specification;GO:0010252//auxin homeostasis;GO:0…
evm.TU.chr1.1515	26.55	13.09	4.78	4.82	3.35	1.77	472.00	180.00	63.00	70.00	51.00	27.00	GXM1	XP_006431520.1 glucuronoxylan 4-O-methyltransferase 1 [Citrus clementina]	-	-	-	-	GO:0000139//Golgi membrane;GO:0005575//cellular_component;GO:0005622//intracellular;GO:0005623//cell;GO:0005737//cytoplasm;GO:0005794//Golgi apparatus;GO:0012505//endomembrane system;GO:0016020//membrane;GO:0016021//integral component of membrane;GO:0031090//organelle membrane;GO:0031224//intrinsic component of membrane;GO:0031984//organelle subcompartment;GO:0043226//organelle;GO:0043227//membra…	GO:0003674//molecular_function;GO:0003824//catalytic activity;GO:0008168//methyltransferase activity;GO:0008757//S-adenosylmethionine-dependent methyltransferase activity;GO:0016740//transferase activity;GO:0016741//transferase activity, transferring one-carbon groups;GO:0030775//glucuronoxylan 4-O-methyltransferase activity	GO:0000271//polysaccharide biosynthetic process;GO:0005975//carbohydrate metabolic process;GO:0005976//polysaccharide metabolic process;GO:0008150//biological_process;GO:0008152//metabolic process;GO:0009058//biosynthetic process;GO:0009059//macromolecule biosynthetic process;GO:0009987//cellular process;GO:0010383//cell wall polysaccharide metabolic process;GO:0010410//hemicellulose metabolic pr…
evm.TU.chr1.1554	5.56	5.73	5.31	2.59	2.19	2.18	113.00	90.00	80.00	43.00	38.00	38.00	DDB_G0293730	ABK26313.1 unknown [Picea sitchensis]	-	-	-	-	GO:0005575//cellular_component;GO:0005576//extracellular region;GO:0005622//intracellular;GO:0005623//cell;GO:0005737//cytoplasm;GO:0044424//intracellular part;GO:0044464//cell part	GO:0003674//molecular_function;GO:0003824//catalytic activity;GO:0004436//phosphatidylinositol diacylglycerol-lyase activity;GO:0008081//phosphoric diester hydrolase activity;GO:0016787//hydrolase activity;GO:0016788//hydrolase activity, acting on ester bonds;GO:0016829//lyase activity;GO:0016849//phosphorus-oxygen lyase activity;GO:0042578//phosphoric ester hydrolase activity	GO:0006629//lipid metabolic process;GO:0008150//biological_process;GO:0008152//metabolic process;GO:0009056//catabolic process;GO:0009405//pathogenesis;GO:0016042//lipid catabolic process;GO:0044238//primary metabolic process;GO:0044419//interspecies interaction between organisms;GO:0051704//multi-organism process;GO:0071704//organic substance metabolic process;GO:1901575//organic substance catab…
evm.TU.chr1.1576	1.21	2.35	1.06	0.37	0.67	0.60	40.00	60.00	26.00	10.00	19.00	17.00	BGLU18	Q9ZT64.1 RecName: Full=Coniferin beta-glucosidase; Flags: Precursor [Pinus contorta]	Metabolism;Metabolism;Metabolism;Metabolism;Metabolism	Global and overview maps;Global and overview maps;Biosynthesis of other secondary metabolites;Carbohydrate metabolism;Metabolism of other amino acids	ko01100//Metabolic pathways;ko01110//Biosynthesis of secondary metabolites;ko00940//Phenylpropanoid biosynthesis;ko00500//Starch and sucrose metabolism;ko00460//Cyanoamino acid metabolism	K05350;K05350;K05350;K05350;K05350	GO:0009341//beta-galactosidase complex	GO:0004553//hydrolase activity, hydrolyzing O-glycosyl compounds;GO:0004565//beta-galactosidase activity;GO:0030599//pectinesterase activity	GO:0005975//carbohydrate metabolic process;GO:0006012//galactose metabolic process;GO:0042545//cell wall modification
evm.TU.chr1.1612	22.28	30.78	53.21	95.10	93.74	100.84	594.00	635.00	1052.00	2072.00	2138.00	2313.00	At3g17800	ABR16101.1 unknown [Picea sitchensis]	-	-	-	-	-	-	-
evm.TU.chr1.1617	0.71	1.23	1.70	17.42	6.90	6.29	23.00	31.00	41.00	463.00	192.00	176.00	NAT2	ABR17751.1 unknown [Picea sitchensis]	-	-	-	-	GO:0005575//cellular_component;GO:0016020//membrane;GO:0016021//integral component of membrane;GO:0031224//intrinsic component of membrane;GO:0044425//membrane part	GO:0003674//molecular_function;GO:0005215//transporter activity;GO:0015205//nucleobase transmembrane transporter activity;GO:0022857//transmembrane transporter activity;GO:0042907//xanthine transmembrane transporter activity	GO:0006810//transport;GO:0008150//biological_process;GO:0015851//nucleobase transport;GO:0042906//xanthine transport;GO:0051179//localization;GO:0051234//establishment of localization;GO:0055085//transmembrane transport
evm.TU.chr1.1639	1.12	2.52	1.88	0.33	0.47	0.09	42.00	73.00	52.00	10.00	15.00	3.00	GH3.17	XP_002268278.2 PREDICTED: indole-3-acetic acid-amido synthetase GH3.17 [Vitis vinifera]	Environmental Information Processing	Signal transduction	ko04075//Plant hormone signal transduction	K14487	GO:0005575//cellular_component;GO:0005622//intracellular;GO:0005623//cell;GO:0005634//nucleus;GO:0005737//cytoplasm;GO:0043226//organelle;GO:0043227//membrane-bounded organelle;GO:0043229//intracellular organelle;GO:0043231//intracellular membrane-bounded organelle;GO:0044424//intracellular part;GO:0044464//cell part	GO:0003674//molecular_function;GO:0003824//catalytic activity;GO:0010279//indole-3-acetic acid amido synthetase activity;GO:0016874//ligase activity;GO:0016879//ligase activity, forming carbon-nitrogen bonds;GO:0016881//acid-amino acid ligase activity	GO:0008150//biological_process;GO:0009719//response to endogenous stimulus;GO:0009725//response to hormone;GO:0009733//response to auxin;GO:0010033//response to organic substance;GO:0010252//auxin homeostasis;GO:0042221//response to chemical;GO:0042592//homeostatic process;GO:0048878//chemical homeostasis;GO:0050896//response to stimulus;GO:0065007//biological regulation;GO:0065008//regulation of…
evm.TU.chr1.164	1.50	3.41	1.28	0.61	0.52	0.61	57.00	100.00	36.00	19.00	17.00	20.00	At1g30440	KAF3782908.1 BTB/POZ domain-containing protein [Nymphaea thermarum]	-	-	-	-	-	-	-
evm.TU.chr1.1683	10.58	12.73	9.73	40.24	24.09	28.28	245.00	228.00	167.00	761.00	477.00	563.00	BRG3	OAE24553.1 hypothetical protein AXG93_2415s1320 [Marchantia polymorpha subsp. ruderalis] [Marchantia polymorpha]	-	-	-	-	-	GO:0005524//ATP binding	GO:0007059//chromosome segregation;GO:0030261//chromosome condensation
evm.TU.chr1.1693	3.64	3.73	3.20	9.14	9.26	9.21	112.00	89.00	73.00	230.00	244.00	244.00	GAT1	XP_021774155.1 GABA transporter 1-like [Chenopodium quinoa]	-	-	-	-	-	-	-
evm.TU.chr1.1717	3.78	1.85	1.86	0.47	0.62	0.61	80.19	30.43	29.21	8.16	11.34	11.21	ZIP2	XP_031490043.1 zinc transporter 2-like [Nymphaea colorata]	-	-	-	-	GO:0005575//cellular_component;GO:0005623//cell;GO:0005886//plasma membrane;GO:0016020//membrane;GO:0016021//integral component of membrane;GO:0031224//intrinsic component of membrane;GO:0044425//membrane part;GO:0044464//cell part;GO:0071944//cell periphery	GO:0003674//molecular_function;GO:0005215//transporter activity;GO:0005385//zinc ion transmembrane transporter activity;GO:0008324//cation transmembrane transporter activity;GO:0015075//ion transmembrane transporter activity;GO:0015318//inorganic solute uptake transmembrane transporter activity;GO:0022857//transmembrane transporter activity;GO:0022890//inorganic cation transmembrane transporter a…	GO:0000041//transition metal ion transport;GO:0006810//transport;GO:0006811//ion transport;GO:0006812//cation transport;GO:0006829//zinc II ion transport;GO:0008150//biological_process;GO:0030001//metal ion transport;GO:0034220//ion transmembrane transport;GO:0051179//localization;GO:0051234//establishment of localization;GO:0055085//transmembrane transport;GO:0070838//divalent metal ion transpor…
evm.TU.chr1.1754	24.30	50.75	18.45	15.16	15.85	14.26	414.00	669.00	233.00	211.00	231.00	209.00	BCCP1	ABK26424.1 unknown [Picea sitchensis]	Metabolism;Metabolism;Metabolism;Metabolism;Metabolism;Metabolism;Metabolism	Global and overview maps;Global and overview maps;Global and overview maps;Global and overview maps;Carbohydrate metabolism;Lipid metabolism;Carbohydrate metabolism	ko01100//Metabolic pathways;ko01110//Biosynthesis of secondary metabolites;ko01200//Carbon metabolism;ko01212//Fatty acid metabolism;ko00620//Pyruvate metabolism;ko00061//Fatty acid biosynthesis;ko00640//Propanoate metabolism	K02160;K02160;K02160;K02160;K02160;K02160;K02160	GO:0005737//cytoplasm;GO:0009317//acetyl-CoA carboxylase complex	GO:0003989//acetyl-CoA carboxylase activity;GO:0004736//pyruvate carboxylase activity;GO:0004847//urea carboxylase activity;GO:0008948//oxaloacetate decarboxylase activity;GO:0015081//sodium ion transmembrane transporter activity	GO:0006094//gluconeogenesis;GO:0006633//fatty acid biosynthetic process;GO:0006814//sodium ion transport;GO:0019627//urea metabolic process
evm.TU.chr1.1755	3.02	4.82	4.34	2.05	1.50	1.27	47.00	58.00	50.00	26.00	20.00	17.00	--	-	-	-	-	-	-	-	-
evm.TU.chr1.1766	4.16	1.93	4.31	18.91	8.85	12.27	39.00	14.00	30.00	145.00	71.00	99.00	GID2	PTQ39804.1 hypothetical protein MARPO_0043s0052 [Marchantia polymorpha]	Environmental Information Processing	Signal transduction	ko04075//Plant hormone signal transduction	K14495	-	GO:0005515//protein binding	-
evm.TU.chr1.1826	24.82	33.84	27.91	99.18	72.49	84.60	691.00	729.00	576.00	2256.00	1726.00	2026.00	AGPS1	XP_022771632.1 glucose-1-phosphate adenylyltransferase small subunit, chloroplastic/amyloplastic [Durio zibethinus]	Metabolism;Metabolism;Metabolism;Metabolism	Global and overview maps;Global and overview maps;Carbohydrate metabolism;Carbohydrate metabolism	ko01100//Metabolic pathways;ko01110//Biosynthesis of secondary metabolites;ko00500//Starch and sucrose metabolism;ko00520//Amino sugar and nucleotide sugar metabolism	K00975;K00975;K00975;K00975	GO:0005575//cellular_component;GO:0005622//intracellular;GO:0005623//cell;GO:0005737//cytoplasm;GO:0009507//chloroplast;GO:0009536//plastid;GO:0043226//organelle;GO:0043227//membrane-bounded organelle;GO:0043229//intracellular organelle;GO:0043231//intracellular membrane-bounded organelle;GO:0044424//intracellular part;GO:0044444//cytoplasmic part;GO:0044464//cell part	GO:0000166//nucleotide binding;GO:0003674//molecular_function;GO:0003824//catalytic activity;GO:0003977//UDP-N-acetylglucosamine diphosphorylase activity;GO:0005488//binding;GO:0005524//ATP binding;GO:0008144//drug binding;GO:0008878//glucose-1-phosphate adenylyltransferase activity;GO:0008879//glucose-1-phosphate thymidylyltransferase activity;GO:0016740//transferase activity;GO:0016772//transfe…	GO:0000271//polysaccharide biosynthetic process;GO:0005975//carbohydrate metabolic process;GO:0005976//polysaccharide metabolic process;GO:0005977//glycogen metabolic process;GO:0005978//glycogen biosynthetic process;GO:0005982//starch metabolic process;GO:0006073//cellular glucan metabolic process;GO:0006091//generation of precursor metabolites and energy;GO:0006112//energy reserve metabolic pro…
evm.TU.chr1.1851	2.18	8.83	0.72	0.31	0.25	0.50	61.00	191.00	15.00	7.00	6.00	12.00	XBAT31	OAE30644.1 hypothetical protein AXG93_3016s1280 [Marchantia polymorpha subsp. ruderalis] [Marchantia polymorpha]	-	-	-	-	-	GO:0003674//molecular_function;GO:0003824//catalytic activity;GO:0004842//ubiquitin-protein transferase activity;GO:0005488//binding;GO:0005515//protein binding;GO:0016740//transferase activity;GO:0019787//ubiquitin-like protein transferase activity;GO:0043167//ion binding;GO:0043169//cation binding;GO:0046872//metal ion binding	GO:0006464//cellular protein modification process;GO:0006807//nitrogen compound metabolic process;GO:0006950//response to stress;GO:0006952//defense response;GO:0008150//biological_process;GO:0008152//metabolic process;GO:0009605//response to external stimulus;GO:0009607//response to biotic stimulus;GO:0009617//response to bacterium;GO:0009987//cellular process;GO:0016567//protein ubiquitination;…
evm.TU.chr1.1886	28.72	45.81	22.49	7.78	19.74	15.20	1094.00	1350.00	635.00	242.00	643.00	498.00	RPT3	XP_017434048.1 PREDICTED: root phototropism protein 3-like isoform X1 [Vigna angularis]	-	-	-	-	GO:0005575//cellular_component;GO:0005623//cell;GO:0005886//plasma membrane;GO:0016020//membrane;GO:0044464//cell part;GO:0071944//cell periphery	GO:0005515//protein binding	GO:0006464//cellular protein modification process;GO:0006807//nitrogen compound metabolic process;GO:0007154//cell communication;GO:0007165//signal transduction;GO:0008150//biological_process;GO:0008152//metabolic process;GO:0009314//response to radiation;GO:0009416//response to light stimulus;GO:0009605//response to external stimulus;GO:0009606//tropism;GO:0009628//response to abiotic stimulus;G…
evm.TU.chr1.1934	3.72	7.44	2.27	1.41	2.07	1.65	42.00	65.00	19.00	13.00	20.00	16.00	-	-	-	-	-	-	-	-	-
evm.TU.chr1.1942	3.68	3.69	3.49	18.16	6.68	10.60	27.00	21.00	19.00	109.00	42.00	67.00	--	-	-	-	-	-	GO:0016021//integral component of membrane	-	GO:0006811//ion transport
evm.TU.chr1.1947	4.15	1.18	1.95	0.59	0.56	0.39	86.00	19.00	30.00	10.00	10.00	7.00	F6H1-3	THF95138.1 hypothetical protein TEA_020319 [Camellia sinensis var. sinensis] [Camellia sinensis]	-	-	-	-	-	GO:0016491//oxidoreductase activity	GO:0055114//oxidation-reduction process
evm.TU.chr1.1959	2.37	3.39	5.30	65.01	21.79	33.35	65.00	72.00	108.00	1459.00	512.00	788.00	HSFA2B	ABK24437.1 unknown [Picea sitchensis]	-	-	-	-	GO:0005575//cellular_component;GO:0005622//intracellular;GO:0005623//cell;GO:0005634//nucleus;GO:0005737//cytoplasm;GO:0043226//organelle;GO:0043227//membrane-bounded organelle;GO:0043229//intracellular organelle;GO:0043231//intracellular membrane-bounded organelle;GO:0044424//intracellular part;GO:0044464//cell part	GO:0003674//molecular_function;GO:0003676//nucleic acid binding;GO:0003677//DNA binding;GO:0003700//transcription factor activity, sequence-specific DNA binding;GO:0005488//binding;GO:0043565//sequence-specific DNA binding;GO:0097159//organic cyclic compound binding;GO:1901363//heterocyclic compound binding	GO:0006139//nucleobase-containing compound metabolic process;GO:0006351//transcription, DNA-templated;GO:0006355//regulation of transcription, DNA-templated;GO:0006725//cellular aromatic compound metabolic process;GO:0006807//nitrogen compound metabolic process;GO:0008150//biological_process;GO:0008152//metabolic process;GO:0009058//biosynthetic process;GO:0009059//macromolecule biosynthetic proc…
evm.TU.chr1.1978	0.33	0.74	0.14	0.04	0.07	0.04	22.00	38.00	7.00	2.00	4.00	2.00	--	XP_008785517.2 uncharacterized protein LOC103704126 [Phoenix dactylifera]	-	-	-	-	-	GO:0003676//nucleic acid binding;GO:0004519//endonuclease activity	-
evm.TU.chr1.1982	36.42	71.58	28.15	15.77	24.17	21.65	3431.00	5217.00	1966.00	1214.00	1946.95	1754.00	ABCG32	XP_020517484.1 ABC transporter G family member 32 isoform X2 [Amborella trichopoda]	-	-	-	-	GO:0005575//cellular_component;GO:0005623//cell;GO:0005886//plasma membrane;GO:0005887//integral component of plasma membrane;GO:0009380//excinuclease repair complex;GO:0009898//cytoplasmic side of plasma membrane;GO:0016020//membrane;GO:0016021//integral component of membrane;GO:0031224//intrinsic component of membrane;GO:0043190//ATP-binding cassette (ABC) transporter complex;GO:0044425//membra…	GO:0000166//nucleotide binding;GO:0003674//molecular_function;GO:0003824//catalytic activity;GO:0003924//GTPase activity;GO:0005215//transporter activity;GO:0005260//channel-conductance-controlling ATPase activity;GO:0005319//lipid transporter activity;GO:0005488//binding;GO:0005524//ATP binding;GO:0005525//GTP binding;GO:0008144//drug binding;GO:0008565//protein transporter activity;GO:0009381//…	GO:0000910//cytokinesis;GO:0006289//nucleotide-excision repair;GO:0006810//transport;GO:0006817//phosphate ion transport;GO:0006824//cobalt ion transport;GO:0006855//drug transmembrane transport;GO:0006869//lipid transport;GO:0007275//multicellular organism development;GO:0007601//visual perception;GO:0008150//biological_process;GO:0008272//sulfate transport;GO:0015675//nickel cation transport;GO…
evm.TU.chr1.1999	13.41	24.10	9.35	2.09	6.51	3.77	236.00	328.00	122.00	30.00	98.00	57.00	ayr1	XP_002281012.1 PREDICTED: NADPH-dependent 1-acyldihydroxyacetone phosphate reductase [Vitis vinifera]	-	-	-	-	-	GO:0004316//3-oxoacyl-[acyl-carrier-protein] reductase (NADPH) activity;GO:0004757//sepiapterin reductase activity;GO:0008667//2,3-dihydro-2,3-dihydroxybenzoate dehydrogenase activity;GO:0008678//2-deoxy-D-gluconate 3-dehydrogenase activity;GO:0016491//oxidoreductase activity;GO:0016630//protochlorophyllide reductase activity;GO:0050662//coenzyme binding;GO:0051287//NAD binding	GO:0000272//polysaccharide catabolic process;GO:0006633//fatty acid biosynthetic process;GO:0006729//tetrahydrobiopterin biosynthetic process;GO:0015995//chlorophyll biosynthetic process;GO:0055114//oxidation-reduction process
evm.TU.chr1.2002	0.26	1.53	0.80	5.08	3.31	2.99	4.00	18.00	9.00	63.00	43.00	39.00	LFG2	ABK27003.1 unknown [Picea sitchensis]	-	-	-	-	-	-	-
evm.TU.chr1.2012	0.18	0.26	0.06	0.00	0.00	0.02	9.00	10.00	2.00	0.00	0.00	1.00	CSLE6	ABR16035.1 unknown [Picea sitchensis]	-	-	-	-	GO:0016020//membrane	GO:0016760//cellulose synthase (UDP-forming) activity	GO:0030244//cellulose biosynthetic process
evm.TU.chr1.2017	11.20	7.07	8.50	21.42	15.33	17.17	610.00	298.00	343.00	953.00	714.00	804.00	At4g33300	AAY78890.1 CC-NBS-LRR resistance-like protein [Pinus lambertiana]	-	-	-	-	-	GO:0005515//protein binding;GO:0043531//ADP binding	-
evm.TU.chr1.2025	24.94	22.03	32.95	132.67	91.93	97.22	294.00	201.00	288.00	1278.00	927.00	986.00	SIRP1	ADE77485.1 unknown [Picea sitchensis]	-	-	-	-	GO:0000109//nucleotide-excision repair complex;GO:0005575//cellular_component;GO:0005623//cell;GO:0005680//anaphase-promoting complex;GO:0005886//plasma membrane;GO:0005887//integral component of plasma membrane;GO:0016020//membrane;GO:0016021//integral component of membrane;GO:0031224//intrinsic component of membrane;GO:0031226//intrinsic component of plasma membrane;GO:0044425//membrane part;GO…	GO:0001664//G-protein coupled receptor binding;GO:0003674//molecular_function;GO:0003824//catalytic activity;GO:0004842//ubiquitin-protein transferase activity;GO:0005102//receptor binding;GO:0005109//frizzled binding;GO:0005488//binding;GO:0005515//protein binding;GO:0008270//zinc ion binding;GO:0016740//transferase activity;GO:0019787//ubiquitin-like protein transferase activity;GO:0043167//ion…	GO:0006289//nucleotide-excision repair;GO:0006464//cellular protein modification process;GO:0006508//proteolysis;GO:0006511//ubiquitin-dependent protein catabolic process;GO:0006807//nitrogen compound metabolic process;GO:0007154//cell communication;GO:0007165//signal transduction;GO:0007166//cell surface receptor signaling pathway;GO:0007267//cell-cell signaling;GO:0008150//biological_process;GO…
evm.TU.chr1.2033	22.92	20.94	18.36	11.25	8.60	10.28	399.00	282.00	237.00	160.00	128.00	154.00	--	XP_022968009.1 uncharacterized protein LOC111467384 [Cucurbita maxima]	-	-	-	-	GO:0005575//cellular_component;GO:0005622//intracellular;GO:0005623//cell;GO:0005737//cytoplasm;GO:0005739//mitochondrion;GO:0005740//mitochondrial envelope;GO:0005743//mitochondrial inner membrane;GO:0016020//membrane;GO:0016021//integral component of membrane;GO:0019866//organelle inner membrane;GO:0031090//organelle membrane;GO:0031224//intrinsic component of membrane;GO:0031966//mitochondrial…	GO:0003674//molecular_function;GO:0003824//catalytic activity;GO:0004175//endopeptidase activity;GO:0004222//metalloendopeptidase activity;GO:0005488//binding;GO:0008233//peptidase activity;GO:0008237//metallopeptidase activity;GO:0016787//hydrolase activity;GO:0043167//ion binding;GO:0043169//cation binding;GO:0046872//metal ion binding;GO:0070011//peptidase activity, acting on L-amino acid pept…	GO:0006508//proteolysis;GO:0006515//misfolded or incompletely synthesized protein catabolic process;GO:0006807//nitrogen compound metabolic process;GO:0006996//organelle organization;GO:0007005//mitochondrion organization;GO:0007154//cell communication;GO:0007165//signal transduction;GO:0008150//biological_process;GO:0008152//metabolic process;GO:0009056//catabolic process;GO:0009057//macromolecu…
evm.TU.chr1.2124	4.00	5.44	5.17	2.04	2.68	2.52	96.00	101.00	92.00	40.00	55.00	52.00	trm1	XP_010252087.1 PREDICTED: tRNA (guanine(26)-N(2))-dimethyltransferase [Nelumbo nucifera]	-	-	-	-	-	GO:0000049//tRNA binding;GO:0003674//molecular_function;GO:0003676//nucleic acid binding;GO:0003677//DNA binding;GO:0003723//RNA binding;GO:0003824//catalytic activity;GO:0004809//tRNA (guanine-N2-)-methyltransferase activity;GO:0005488//binding;GO:0008168//methyltransferase activity;GO:0008170//N-methyltransferase activity;GO:0008171//O-methyltransferase activity;GO:0008173//RNA methyltransferas…	GO:0001510//RNA methylation;GO:0006139//nucleobase-containing compound metabolic process;GO:0006396//RNA processing;GO:0006399//tRNA metabolic process;GO:0006400//tRNA modification;GO:0006412//translation;GO:0006725//cellular aromatic compound metabolic process;GO:0006807//nitrogen compound metabolic process;GO:0008033//tRNA processing;GO:0008150//biological_process;GO:0008152//metabolic process;…
evm.TU.chr1.2125	5.56	4.73	5.60	2.18	1.26	2.32	181.00	119.00	135.00	58.00	35.00	65.00	CYP735A2	RWR95781.1 cytokinin hydroxylase-like protein [Cinnamomum micranthum f. kanehirae]	Metabolism;Metabolism;Metabolism	Global and overview maps;Global and overview maps;Metabolism of terpenoids and polyketides	ko01100//Metabolic pathways;ko01110//Biosynthesis of secondary metabolites;ko00908//Zeatin biosynthesis	K10717;K10717;K10717	GO:0005575//cellular_component;GO:0016020//membrane;GO:0016021//integral component of membrane;GO:0031224//intrinsic component of membrane;GO:0044425//membrane part	GO:0003674//molecular_function;GO:0003824//catalytic activity;GO:0004497//monooxygenase activity;GO:0005488//binding;GO:0005506//iron ion binding;GO:0016491//oxidoreductase activity;GO:0016705//oxidoreductase activity, acting on paired donors, with incorporation or reduction of molecular oxygen;GO:0020037//heme binding;GO:0043167//ion binding;GO:0043169//cation binding;GO:0046872//metal ion bindi…	GO:0006725//cellular aromatic compound metabolic process;GO:0006807//nitrogen compound metabolic process;GO:0008150//biological_process;GO:0008152//metabolic process;GO:0009058//biosynthetic process;GO:0009308//amine metabolic process;GO:0009690//cytokinin metabolic process;GO:0009691//cytokinin biosynthetic process;GO:0009987//cellular process;GO:0010817//regulation of hormone levels;GO:0018130/…
evm.TU.chr1.2132	1.56	4.73	0.86	25.86	8.22	9.13	32.00	75.00	13.00	433.00	144.00	161.00	PER25	ERN04236.1 hypothetical protein AMTR_s00077p00144120 [Amborella trichopoda]	Metabolism;Metabolism;Metabolism	Global and overview maps;Global and overview maps;Biosynthesis of other secondary metabolites	ko01100//Metabolic pathways;ko01110//Biosynthesis of secondary metabolites;ko00940//Phenylpropanoid biosynthesis	K00430;K00430;K00430	-	GO:0004601//peroxidase activity;GO:0020037//heme binding	GO:0006979//response to oxidative stress;GO:0055114//oxidation-reduction process
evm.TU.chr1.2134	9.11	6.02	3.19	2.89	2.29	1.96	135.00	69.00	35.00	35.00	29.00	25.00	--	TEY35703.1 hypothetical protein Saspl_030539 [Salvia splendens]	-	-	-	-	GO:0005887//integral component of plasma membrane;GO:0055052//ATP-binding cassette (ABC) transporter complex, substrate-binding subunit-containing	GO:0033225//2-aminoethylphosphonate transporting ATPase activity	GO:0033223//2-aminoethylphosphonate transport
evm.TU.chr1.2136	1.63	5.80	0.94	1.09	0.84	0.78	75.00	207.00	32.00	41.00	33.00	31.00	At2g26730	XP_008803002.1 probable inactive receptor kinase At5g58300 [Phoenix dactylifera]	-	-	-	-	GO:0005634//nucleus	GO:0003677//DNA binding;GO:0004672//protein kinase activity;GO:0005515//protein binding;GO:0005524//ATP binding	GO:0006355//regulation of transcription, DNA-templated;GO:0006468//protein phosphorylation
evm.TU.chr1.2150	0.22	0.49	0.66	2.39	2.15	1.32	4.00	7.00	9.00	36.00	34.00	21.00	APM1	ABR18191.1 unknown [Picea sitchensis]	-	-	-	-	-	-	-
evm.TU.chr1.2151	1.24	1.69	1.18	4.54	3.66	3.87	55.00	58.00	39.00	165.00	139.14	148.00	APM1	ABR18191.1 unknown [Picea sitchensis]	-	-	-	-	GO:0000322//storage vacuole;GO:0000323//lytic vacuole;GO:0000324//fungal-type vacuole;GO:0000328//fungal-type vacuole lumen;GO:0000793//condensed chromosome;GO:0000922//spindle pole;GO:0005575//cellular_component;GO:0005576//extracellular region;GO:0005618//cell wall;GO:0005622//intracellular;GO:0005623//cell;GO:0005634//nucleus;GO:0005694//chromosome;GO:0005737//cytoplasm;GO:0005768//endosome;GO…	GO:0003674//molecular_function;GO:0003824//catalytic activity;GO:0004177//aminopeptidase activity;GO:0005488//binding;GO:0008144//drug binding;GO:0008233//peptidase activity;GO:0008235//metalloexopeptidase activity;GO:0008236//serine-type peptidase activity;GO:0008237//metallopeptidase activity;GO:0008238//exopeptidase activity;GO:0008270//zinc ion binding;GO:0010013//N-1-naphthylphthalamic acid …	GO:0000003//reproduction;GO:0000209//protein polyubiquitination;GO:0000578//embryonic axis specification;GO:0001666//response to hypoxia;GO:0003002//regionalization;GO:0003006//developmental process involved in reproduction;GO:0006464//cellular protein modification process;GO:0006508//proteolysis;GO:0006518//peptide metabolic process;GO:0006807//nitrogen compound metabolic process;GO:0006810//tra…
evm.TU.chr1.2153	3.81	11.51	0.75	0.98	0.78	0.73	109.00	255.00	16.00	23.00	19.00	18.00	MAN6	XP_028094819.1 mannan endo-1,4-beta-mannosidase 6 isoform X1 [Camellia sinensis]	Metabolism;Metabolism	Global and overview maps;Carbohydrate metabolism	ko01100//Metabolic pathways;ko00051//Fructose and mannose metabolism	K19355;K19355	GO:0009341//beta-galactosidase complex	GO:0004553//hydrolase activity, hydrolyzing O-glycosyl compounds;GO:0004565//beta-galactosidase activity	GO:0005975//carbohydrate metabolic process;GO:0071704//organic substance metabolic process
evm.TU.chr1.2156	11.60	11.57	15.16	34.03	28.45	25.56	381.00	294.00	369.00	913.00	799.00	722.00	ATPK2	RWR80519.1 Protein kinase domain-containing protein [Cinnamomum micranthum f. kanehirae]	-	-	-	-	GO:0005575//cellular_component;GO:0005622//intracellular;GO:0005623//cell;GO:0005634//nucleus;GO:0005737//cytoplasm;GO:0043226//organelle;GO:0043227//membrane-bounded organelle;GO:0043229//intracellular organelle;GO:0043231//intracellular membrane-bounded organelle;GO:0044424//intracellular part;GO:0044464//cell part	GO:0000166//nucleotide binding;GO:0003674//molecular_function;GO:0003824//catalytic activity;GO:0004672//protein kinase activity;GO:0004674//protein serine/threonine kinase activity;GO:0005488//binding;GO:0005524//ATP binding;GO:0008144//drug binding;GO:0016301//kinase activity;GO:0016709//oxidoreductase activity, acting on paired donors, with incorporation or reduction of molecular oxygen, NAD(P…	GO:0006417//regulation of translation;GO:0006464//cellular protein modification process;GO:0006468//protein phosphorylation;GO:0006744//ubiquinone biosynthetic process;GO:0006793//phosphorus metabolic process;GO:0006796//phosphate-containing compound metabolic process;GO:0006807//nitrogen compound metabolic process;GO:0006950//response to stress;GO:0006970//response to osmotic stress;GO:0007154//…
evm.TU.chr1.217	0.80	1.47	1.23	0.05	0.49	0.26	21.00	30.00	24.00	1.00	11.00	6.00	KO	ATG29982.1 CYP701A59 [Taxus chinensis]	Metabolism;Metabolism;Metabolism	Global and overview maps;Global and overview maps;Metabolism of terpenoids and polyketides	ko01100//Metabolic pathways;ko01110//Biosynthesis of secondary metabolites;ko00904//Diterpenoid biosynthesis	K04122;K04122;K04122	GO:0005575//cellular_component;GO:0005622//intracellular;GO:0005623//cell;GO:0005737//cytoplasm;GO:0005783//endoplasmic reticulum;GO:0009507//chloroplast;GO:0009526//plastid envelope;GO:0009527//plastid outer membrane;GO:0009536//plastid;GO:0009707//chloroplast outer membrane;GO:0009941//chloroplast envelope;GO:0012505//endomembrane system;GO:0016020//membrane;GO:0016021//integral component of me…	GO:0003674//molecular_function;GO:0003824//catalytic activity;GO:0004497//monooxygenase activity;GO:0005488//binding;GO:0005506//iron ion binding;GO:0016491//oxidoreductase activity;GO:0016705//oxidoreductase activity, acting on paired donors, with incorporation or reduction of molecular oxygen;GO:0016709//oxidoreductase activity, acting on paired donors, with incorporation or reduction of molecu…	GO:0001101//response to acid chemical;GO:0006082//organic acid metabolic process;GO:0006629//lipid metabolic process;GO:0006720//isoprenoid metabolic process;GO:0006721//terpenoid metabolic process;GO:0007154//cell communication;GO:0007165//signal transduction;GO:0008150//biological_process;GO:0008152//metabolic process;GO:0008299//isoprenoid biosynthetic process;GO:0008610//lipid biosynthetic pr…
evm.TU.chr1.2175	2.15	1.56	2.76	8.62	7.37	8.58	64.00	36.00	61.00	210.00	188.00	220.00	--	XP_002962854.2 uncharacterized protein LOC9660796 [Selaginella moellendorffii]	-	-	-	-	GO:0016021//integral component of membrane	-	-
evm.TU.chr1.2176	0.14	0.05	0.24	2.35	1.53	1.98	4.00	1.00	5.00	53.00	36.00	47.00	--	-	-	-	-	-	-	-	-
evm.TU.chr1.2180	2.48	6.57	2.75	1.11	1.10	0.99	79.00	162.00	65.00	29.00	30.00	27.00	CYP86B1	PHT89371.1 Cytochrome 86B1 [Capsicum annuum]	Metabolism	Lipid metabolism	ko00073//Cutin, suberine and wax biosynthesis	K15402	-	GO:0005506//iron ion binding;GO:0016705//oxidoreductase activity, acting on paired donors, with incorporation or reduction of molecular oxygen;GO:0020037//heme binding	GO:0055114//oxidation-reduction process
evm.TU.chr1.2183	15.84	13.30	18.87	55.95	37.88	42.01	445.00	289.00	393.00	1284.00	910.00	1015.00	MTM1	XP_006833509.1 mitochondrial carrier protein MTM1 isoform X1 [Amborella trichopoda]	-	-	-	-	-	-	-
evm.TU.chr1.2188	6.11	5.52	4.37	2.34	2.15	2.23	83.00	58.00	44.00	26.00	25.00	26.00	--	-	-	-	-	-	-	-	-
evm.TU.chr1.2189	8.87	9.30	8.68	23.00	18.18	18.50	693.00	562.00	503.00	1468.00	1215.00	1243.00	--	RWR93187.1 protein ENHANCED DISEASE RESISTANCE 4-like protein [Cinnamomum micranthum f. kanehirae]	-	-	-	-	-	-	-
evm.TU.chr1.2190	43.90	31.80	20.89	3.90	9.05	6.46	924.00	518.00	326.00	67.00	163.00	117.00	At4g28100	XP_017432232.1 PREDICTED: uncharacterized GPI-anchored protein At4g28100 [Vigna angularis]	-	-	-	-	-	-	-
evm.TU.chr1.2207	10.28	20.69	7.59	5.11	6.01	5.98	212.00	330.00	116.00	86.00	106.00	106.00	RPT3	OAE34034.1 hypothetical protein AXG93_4142s1190 [Marchantia polymorpha subsp. ruderalis] [Marchantia polymorpha]	-	-	-	-	-	GO:0005515//protein binding	-
evm.TU.chr1.2208	2.97	7.71	1.95	1.19	1.21	1.01	87.04	174.50	42.38	28.54	30.17	25.47	At5g41800	XP_027080689.1 probable GABA transporter 2 isoform X1 [Coffea arabica]	-	-	-	-	GO:0005575//cellular_component;GO:0005623//cell;GO:0005886//plasma membrane;GO:0016020//membrane;GO:0016021//integral component of membrane;GO:0031224//intrinsic component of membrane;GO:0044425//membrane part;GO:0044464//cell part;GO:0071944//cell periphery	GO:0003674//molecular_function;GO:0005215//transporter activity;GO:0005342//organic acid transmembrane transporter activity;GO:0008509//anion transmembrane transporter activity;GO:0008514//organic anion transmembrane transporter activity;GO:0015075//ion transmembrane transporter activity;GO:0015171//amino acid transmembrane transporter activity;GO:0015318//inorganic solute uptake transmembrane tr…	GO:0003333//amino acid transmembrane transport;GO:0006810//transport;GO:0006811//ion transport;GO:0006820//anion transport;GO:0006865//amino acid transport;GO:0008150//biological_process;GO:0015711//organic anion transport;GO:0015849//organic acid transport;GO:0034220//ion transmembrane transport;GO:0046942//carboxylic acid transport;GO:0051179//localization;GO:0051234//establishment of localizat…
evm.TU.chr1.2215	24.17	12.52	20.86	33.78	42.85	38.72	1280.00	513.00	819.00	1462.00	1941.00	1764.00	At4g33300	ABR16103.1 unknown [Picea sitchensis]	-	-	-	-	-	GO:0005515//protein binding;GO:0043531//ADP binding	-
evm.TU.chr1.2216	9.48	6.77	8.53	26.99	18.61	21.39	499.00	276.00	333.00	1161.00	838.00	969.00	At4g33300	ABR16103.1 unknown [Picea sitchensis]	-	-	-	-	GO:0005575//cellular_component	GO:0004729//oxygen-dependent protoporphyrinogen oxidase activity;GO:0005524//ATP binding;GO:0016818//hydrolase activity, acting on acid anhydrides, in phosphorus-containing anhydrides;GO:0043531//ADP binding	GO:0006779//porphyrin-containing compound biosynthetic process;GO:0008150//biological_process;GO:0032297//negative regulation of DNA-dependent DNA replication initiation
evm.TU.chr1.2217	3.92	4.77	3.67	0.35	0.47	0.33	165.72	156.00	115.00	12.00	17.16	12.00	At4g33300	ABR16103.1 unknown [Picea sitchensis]	-	-	-	-	-	GO:0005515//protein binding;GO:0005524//ATP binding;GO:0016887//ATPase activity;GO:0043531//ADP binding	-
evm.TU.chr1.2246	4.85	5.11	7.33	13.69	9.75	11.17	92.00	75.00	103.00	212.00	158.00	182.00	--	XP_010243496.1 PREDICTED: uncharacterized protein LOC104587546 isoform X1 [Nelumbo nucifera]	-	-	-	-	GO:0000151//ubiquitin ligase complex;GO:0000153//cytoplasmic ubiquitin ligase complex;GO:0000835//ER ubiquitin ligase complex;GO:0000837//Doa10p ubiquitin ligase complex;GO:0005575//cellular_component;GO:0005622//intracellular;GO:0005623//cell;GO:0005634//nucleus;GO:0005635//nuclear envelope;GO:0005637//nuclear inner membrane;GO:0005737//cytoplasm;GO:0005783//endoplasmic reticulum;GO:0005789//end…	GO:0003674//molecular_function;GO:0003824//catalytic activity;GO:0004842//ubiquitin-protein transferase activity;GO:0005488//binding;GO:0008270//zinc ion binding;GO:0016740//transferase activity;GO:0019787//ubiquitin-like protein transferase activity;GO:0043167//ion binding;GO:0043169//cation binding;GO:0046872//metal ion binding;GO:0046914//transition metal ion binding;GO:0061630//ubiquitin prot…	GO:0006464//cellular protein modification process;GO:0006508//proteolysis;GO:0006511//ubiquitin-dependent protein catabolic process;GO:0006807//nitrogen compound metabolic process;GO:0006950//response to stress;GO:0008150//biological_process;GO:0008152//metabolic process;GO:0009056//catabolic process;GO:0009057//macromolecule catabolic process;GO:0009987//cellular process;GO:0010033//response to …
evm.TU.chr1.2248	799.12	610.56	771.41	1947.17	1544.24	1711.59	11888.00	7028.00	8508.00	23668.00	19649.00	21902.00	--	-	-	-	-	-	-	-	-
evm.TU.chr1.2254	3.38	3.96	5.64	14.53	8.64	11.02	181.00	164.00	224.00	636.00	396.00	508.00	PLIP2	XP_020529894.1 uncharacterized protein LOC18445098 [Amborella trichopoda]	-	-	-	-	-	GO:0003674//molecular_function;GO:0003824//catalytic activity;GO:0004806//triglyceride lipase activity;GO:0005488//binding;GO:0016298//lipase activity;GO:0016787//hydrolase activity;GO:0016788//hydrolase activity, acting on ester bonds;GO:0043167//ion binding;GO:0043169//cation binding;GO:0046872//metal ion binding;GO:0052689//carboxylic ester hydrolase activity	GO:0006629//lipid metabolic process;GO:0008150//biological_process;GO:0008152//metabolic process;GO:0009056//catabolic process;GO:0016042//lipid catabolic process;GO:0044238//primary metabolic process;GO:0071704//organic substance metabolic process;GO:1901575//organic substance catabolic process
evm.TU.chr1.2264	4.37	6.04	6.21	16.82	8.05	11.66	128.00	137.00	135.00	403.00	202.00	294.00	--	-	-	-	-	-	-	GO:0005515//protein binding	-
evm.TU.chr1.2292	22.68	32.41	20.56	3.82	5.47	6.28	189.00	209.00	127.00	26.00	39.00	45.00	PSBW	ABK21312.1 unknown [Picea sitchensis]	Metabolism	Energy metabolism	ko00195//Photosynthesis	K02721	GO:0005575//cellular_component;GO:0005622//intracellular;GO:0005623//cell;GO:0005737//cytoplasm;GO:0009507//chloroplast;GO:0009521//photosystem;GO:0009523//photosystem II;GO:0009534//chloroplast thylakoid;GO:0009535//chloroplast thylakoid membrane;GO:0009536//plastid;GO:0009579//thylakoid;GO:0016020//membrane;GO:0016021//integral component of membrane;GO:0031224//intrinsic component of membrane;G…	GO:0016765//transferase activity, transferring alkyl or aryl (other than methyl) groups	GO:0008150//biological_process;GO:0008152//metabolic process;GO:0009987//cellular process;GO:0010109//regulation of photosynthesis;GO:0015979//photosynthesis;GO:0019222//regulation of metabolic process;GO:0031323//regulation of cellular metabolic process;GO:0042548//regulation of photosynthesis, light reaction;GO:0042549//photosystem II stabilization;GO:0043467//regulation of generation of precur…
evm.TU.chr1.2315	3.68	6.16	1.77	1.71	1.97	1.29	129.00	167.00	46.00	49.00	59.00	39.00	--	XP_002966140.1 histone H3.v1 [Selaginella moellendorffii]	-	-	-	-	-	-	-
evm.TU.chr1.2320	7.36	8.20	8.87	25.73	17.02	19.06	338.03	291.44	301.87	965.54	668.37	752.96	UGT72B1	ABK25443.1 unknown [Picea sitchensis]	-	-	-	-	-	GO:0008194//UDP-glycosyltransferase activity;GO:0008792//arginine decarboxylase activity	GO:0006527//arginine catabolic process;GO:0006596//polyamine biosynthetic process
evm.TU.chr1.2341	3.34	2.53	5.09	14.61	7.89	10.76	116.00	68.00	131.00	414.00	234.00	321.00	RAP2-12	ABK25082.1 unknown [Picea sitchensis]	-	-	-	-	-	GO:0003700//transcription factor activity, sequence-specific DNA binding	GO:0006355//regulation of transcription, DNA-templated
evm.TU.chr1.2348	28.92	31.78	17.72	10.30	14.75	13.80	1048.00	891.00	476.00	305.00	457.00	430.00	NFD4	RWR92210.1 protein NUCLEAR FUSION DEFECTIVE 4 [Cinnamomum micranthum f. kanehirae]	-	-	-	-	-	GO:0015297//antiporter activity;GO:0022857//transmembrane transporter activity	GO:0055085//transmembrane transport
evm.TU.chr1.2364	32.94	31.11	45.16	57.40	95.15	81.16	427.00	312.00	434.00	608.00	1055.00	905.00	At3g15810	ABK26200.1 unknown [Picea sitchensis]	-	-	-	-	-	-	-
evm.TU.chr1.2386	6.17	12.64	6.58	2.61	2.92	2.33	200.00	317.00	158.00	69.00	81.00	65.00	PBL8	ABR16273.1 unknown [Picea sitchensis]	-	-	-	-	GO:0005575//cellular_component;GO:0005623//cell;GO:0005886//plasma membrane;GO:0016020//membrane;GO:0044464//cell part;GO:0071944//cell periphery	GO:0000166//nucleotide binding;GO:0003674//molecular_function;GO:0003824//catalytic activity;GO:0004672//protein kinase activity;GO:0004674//protein serine/threonine kinase activity;GO:0004675//transmembrane receptor protein serine/threonine kinase activity;GO:0004888//transmembrane signaling receptor activity;GO:0005488//binding;GO:0005524//ATP binding;GO:0008144//drug binding;GO:0016301//kinase…	GO:0006464//cellular protein modification process;GO:0006468//protein phosphorylation;GO:0006793//phosphorus metabolic process;GO:0006796//phosphate-containing compound metabolic process;GO:0006807//nitrogen compound metabolic process;GO:0006950//response to stress;GO:0006952//defense response;GO:0007154//cell communication;GO:0007165//signal transduction;GO:0007166//cell surface receptor signali…
evm.TU.chr1.2422	0.14	0.18	0.19	4.19	3.55	5.40	6.00	6.00	6.00	149.00	132.00	202.00	--	XP_024526704.1 uncharacterized protein LOC9634381 isoform X2 [Selaginella moellendorffii]	-	-	-	-	GO:0005956//protein kinase CK2 complex	GO:0019887//protein kinase regulator activity	-
evm.TU.chr1.2423	0.00	0.07	0.00	1.42	1.87	1.47	0.00	1.00	0.00	21.00	29.00	23.00	--	-	-	-	-	-	-	-	-
evm.TU.chr1.2428	0.18	0.14	0.37	1.79	2.06	1.68	13.00	8.00	20.00	105.00	127.00	104.00	MIK2	XP_010262428.1 PREDICTED: MDIS1-interacting receptor like kinase 2-like [Nelumbo nucifera]	-	-	-	-	-	GO:0004222//metalloendopeptidase activity;GO:0004672//protein kinase activity;GO:0005515//protein binding;GO:0005524//ATP binding	GO:0006468//protein phosphorylation
evm.TU.chr1.2431	412.02	403.84	293.19	102.09	104.50	108.41	5111.98	3876.99	2696.99	1035.00	1109.00	1157.00	--	-	-	-	-	-	-	-	-
evm.TU.chr1.2433	13.67	10.76	11.61	3.65	4.34	3.70	335.00	204.00	211.00	73.00	91.00	78.00	At5g05600	ACN40215.1 unknown [Picea sitchensis]	Metabolism;Metabolism;Metabolism	Global and overview maps;Global and overview maps;Biosynthesis of other secondary metabolites	ko01100//Metabolic pathways;ko01110//Biosynthesis of secondary metabolites;ko00941//Flavonoid biosynthesis	K05278;K05278;K05278	GO:0005737//cytoplasm	GO:0004047//aminomethyltransferase activity;GO:0016491//oxidoreductase activity	GO:0019464//glycine decarboxylation via glycine cleavage system;GO:0055114//oxidation-reduction process
evm.TU.chr1.2437	1.48	0.66	0.85	3.14	4.07	3.91	185.00	64.00	79.00	322.00	436.06	421.00	RUN1	XP_010065337.1 PREDICTED: TMV resistance protein N-like [Eucalyptus grandis]	-	-	-	-	GO:0005575//cellular_component;GO:0005622//intracellular;GO:0005623//cell;GO:0005737//cytoplasm;GO:0044424//intracellular part;GO:0044464//cell part	GO:0000166//nucleotide binding;GO:0003674//molecular_function;GO:0003743//translation initiation factor activity;GO:0005488//binding;GO:0005515//protein binding;GO:0005524//ATP binding;GO:0008144//drug binding;GO:0017076//purine nucleotide binding;GO:0030554//adenyl nucleotide binding;GO:0032553//ribonucleotide binding;GO:0032555//purine ribonucleotide binding;GO:0032559//adenyl ribonucleotide bi…	GO:0002376//immune system process;GO:0006413//translational initiation;GO:0006950//response to stress;GO:0006952//defense response;GO:0006955//immune response;GO:0007154//cell communication;GO:0007165//signal transduction;GO:0008150//biological_process;GO:0008219//cell death;GO:0009626//plant-type hypersensitive response;GO:0009987//cellular process;GO:0012501//programmed cell death;GO:0023052//s…
evm.TU.chr1.2440	0.55	0.34	0.13	0.00	0.06	0.06	23.00	11.00	4.00	0.00	2.00	2.00	RCOM_0699480	ABR16589.1 unknown [Picea sitchensis]	-	-	-	-	GO:0005575//cellular_component;GO:0016020//membrane;GO:0016021//integral component of membrane;GO:0031224//intrinsic component of membrane;GO:0044425//membrane part	GO:0003674//molecular_function;GO:0003824//catalytic activity;GO:0016740//transferase activity;GO:0016757//transferase activity, transferring glycosyl groups;GO:0046872//metal ion binding	-
evm.TU.chr1.2451	13.83	27.99	15.61	141.84	29.66	53.50	466.00	730.00	390.00	3906.00	855.00	1551.00	Bp10	ABR18324.1 unknown [Picea sitchensis]	-	-	-	-	-	GO:0005375//copper ion transmembrane transporter activity;GO:0005507//copper ion binding;GO:0016491//oxidoreductase activity	GO:0006825//copper ion transport;GO:0055114//oxidation-reduction process
evm.TU.chr1.2460	33.90	27.21	17.23	8.65	17.77	11.12	475.00	295.00	179.00	99.00	213.00	134.00	RER5	XP_023896858.1 protein RETICULATA-RELATED 6, chloroplastic-like [Quercus suber]	-	-	-	-	-	-	-
evm.TU.chr1.2483	1.37	4.23	3.49	0.69	1.56	1.01	44.00	105.00	83.00	18.00	42.76	28.00	--	KAF3792347.1 hypothetical protein EJ110_NYTH00511 [Nymphaea thermarum]	-	-	-	-	-	-	-
evm.TU.chr1.2492	0.26	1.18	0.25	0.15	0.14	0.09	13.00	45.00	9.00	6.00	6.00	4.00	IMK3	OVA02812.1 Protein kinase domain [Macleaya cordata]	-	-	-	-	GO:0005575//cellular_component;GO:0005618//cell wall;GO:0005623//cell;GO:0005886//plasma membrane;GO:0005911//cell-cell junction;GO:0009505//plant-type cell wall;GO:0009506//plasmodesma;GO:0016020//membrane;GO:0016021//integral component of membrane;GO:0030054//cell junction;GO:0030312//external encapsulating structure;GO:0031224//intrinsic component of membrane;GO:0044425//membrane part;GO:00444…	GO:0000166//nucleotide binding;GO:0003674//molecular_function;GO:0003824//catalytic activity;GO:0004672//protein kinase activity;GO:0005488//binding;GO:0005515//protein binding;GO:0005524//ATP binding;GO:0008144//drug binding;GO:0016301//kinase activity;GO:0016740//transferase activity;GO:0016772//transferase activity, transferring phosphorus-containing groups;GO:0016773//phosphotransferase activ…	GO:0006464//cellular protein modification process;GO:0006468//protein phosphorylation;GO:0006793//phosphorus metabolic process;GO:0006796//phosphate-containing compound metabolic process;GO:0006807//nitrogen compound metabolic process;GO:0008150//biological_process;GO:0008152//metabolic process;GO:0009987//cellular process;GO:0016310//phosphorylation;GO:0019538//protein metabolic process;GO:00362…
evm.TU.chr1.2494	15.36	46.46	14.97	8.53	8.07	5.93	238.00	557.00	172.00	108.00	107.00	79.00	murA2	EFJ24839.1 hypothetical protein SELMODRAFT_1048, partial [Selaginella moellendorffii]	-	-	-	-	-	GO:0003866//3-phosphoshikimate 1-carboxyvinyltransferase activity;GO:0008760//UDP-N-acetylglucosamine 1-carboxyvinyltransferase activity;GO:0016765//transferase activity, transferring alkyl or aryl (other than methyl) groups	GO:0009252//peptidoglycan biosynthetic process;GO:0009423//chorismate biosynthetic process
evm.TU.chr1.2496	3.59	16.70	2.12	0.71	0.94	0.73	80.00	288.00	35.00	13.00	18.00	14.00	murA	BAI22699.1 MurA transferase2 [Physcomitrella patens]	-	-	-	-	-	GO:0003866//3-phosphoshikimate 1-carboxyvinyltransferase activity;GO:0008760//UDP-N-acetylglucosamine 1-carboxyvinyltransferase activity;GO:0016765//transferase activity, transferring alkyl or aryl (other than methyl) groups	GO:0009252//peptidoglycan biosynthetic process;GO:0009423//chorismate biosynthetic process
evm.TU.chr1.25	28.32	29.55	26.07	10.44	15.62	14.26	986.00	796.00	673.00	297.00	465.00	427.00	IQM2	ADE76408.1 unknown [Picea sitchensis]	-	-	-	-	-	GO:0005515//protein binding	-
evm.TU.chr1.2510	0.00	0.00	0.00	0.10	0.65	0.23	0.00	0.00	0.00	2.00	14.00	5.00	--	-	-	-	-	-	-	-	-
evm.TU.chr1.2522	0.39	4.20	0.69	0.14	0.32	0.09	10.00	83.00	13.00	3.00	7.00	2.00	FAR4	ABR18362.1 unknown [Picea sitchensis]	Cellular Processes;Metabolism	Transport and catabolism;Lipid metabolism	ko04146//Peroxisome;ko00073//Cutin, suberine and wax biosynthesis	K13356;K13356	-	GO:0003854//3-beta-hydroxy-delta5-steroid dehydrogenase activity;GO:0004043//L-aminoadipate-semialdehyde dehydrogenase activity;GO:0008831//dTDP-4-dehydrorhamnose reductase activity;GO:0016616//oxidoreductase activity, acting on the CH-OH group of donors, NAD or NADP as acceptor;GO:0051287//NAD binding	GO:0006694//steroid biosynthetic process;GO:0009243//O antigen biosynthetic process;GO:0019305//dTDP-rhamnose biosynthetic process;GO:0019878//lysine biosynthetic process via aminoadipic acid;GO:0055114//oxidation-reduction process
evm.TU.chr1.2526	8.43	10.51	6.10	14.33	17.69	21.03	259.00	250.00	139.00	360.00	465.00	556.00	FAR3	ABR18362.1 unknown [Picea sitchensis]	Cellular Processes;Metabolism	Transport and catabolism;Lipid metabolism	ko04146//Peroxisome;ko00073//Cutin, suberine and wax biosynthesis	K13356;K13356	-	GO:0003824//catalytic activity;GO:0003854//3-beta-hydroxy-delta5-steroid dehydrogenase activity;GO:0004043//L-aminoadipate-semialdehyde dehydrogenase activity;GO:0008460//dTDP-glucose 4,6-dehydratase activity;GO:0008831//dTDP-4-dehydrorhamnose reductase activity;GO:0016491//oxidoreductase activity;GO:0016616//oxidoreductase activity, acting on the CH-OH group of donors, NAD or NADP as acceptor;GO…	GO:0006694//steroid biosynthetic process;GO:0009243//O antigen biosynthetic process;GO:0019305//dTDP-rhamnose biosynthetic process;GO:0019878//lysine biosynthetic process via aminoadipic acid;GO:0055114//oxidation-reduction process
evm.TU.chr1.2532	3.91	6.76	2.76	1.39	1.34	2.72	86.93	116.26	45.42	25.31	25.39	52.01	At2g04570	ABK23459.1 unknown [Picea sitchensis]	-	-	-	-	-	GO:0016788//hydrolase activity, acting on ester bonds	-
evm.TU.chr1.2538	19.44	48.14	15.33	11.05	12.71	13.29	432.07	827.74	252.58	200.69	241.61	253.99	At2g04570	ABK23459.1 unknown [Picea sitchensis]	-	-	-	-	-	GO:0016788//hydrolase activity, acting on ester bonds	-
evm.TU.chr1.2542	8.63	3.91	7.13	1.80	2.52	1.71	513.15	180.07	314.03	87.39	127.96	87.62	--	BAM21553.1 hypothetical protein, partial [Cryptomeria japonica]	-	-	-	-	-	GO:0005515//protein binding	-
evm.TU.chr1.2543	0.10	0.00	0.00	0.72	0.65	0.26	2.09	0.00	0.00	12.90	12.24	4.80	--	BAM21553.1 hypothetical protein, partial [Cryptomeria japonica]	-	-	-	-	-	GO:0005515//protein binding	-
evm.TU.chr1.2544	21.25	7.23	16.68	3.68	4.79	3.85	884.17	232.64	514.53	125.07	170.47	137.79	--	XP_004308380.1 PREDICTED: probable leucine-rich repeat receptor-like protein kinase At1g35710 [Fragaria vesca subsp. vesca] [Fragaria vesca]	-	-	-	-	-	GO:0005515//protein binding	-
evm.TU.chr1.2546	4.71	1.98	4.27	10.71	13.26	11.85	288.38	93.86	193.45	535.34	693.81	623.73	--	BAM21553.1 hypothetical protein, partial [Cryptomeria japonica]	-	-	-	-	-	GO:0005515//protein binding	-
evm.TU.chr1.2557	2.60	3.25	5.20	0.77	0.92	1.01	33.00	32.00	49.00	8.00	10.00	11.00	LSH6	EFJ23421.1 hypothetical protein SELMODRAFT_36559, partial [Selaginella moellendorffii]	-	-	-	-	-	-	-
evm.TU.chr1.2584	25.25	17.44	14.39	5.50	9.84	10.32	438.00	234.00	185.00	78.00	146.00	154.00	DTX44	PTQ37570.1 hypothetical protein MARPO_0056s0043 [Marchantia polymorpha]	-	-	-	-	GO:0005575//cellular_component;GO:0005622//intracellular;GO:0005623//cell;GO:0005737//cytoplasm;GO:0009507//chloroplast;GO:0009526//plastid envelope;GO:0009536//plastid;GO:0009941//chloroplast envelope;GO:0016020//membrane;GO:0016021//integral component of membrane;GO:0031090//organelle membrane;GO:0031224//intrinsic component of membrane;GO:0031967//organelle envelope;GO:0031969//chloroplast mem…	GO:0003674//molecular_function;GO:0005215//transporter activity;GO:0015238//drug transmembrane transporter activity;GO:0015291//secondary active transmembrane transporter activity;GO:0015297//antiporter activity;GO:0022804//active transmembrane transporter activity;GO:0022857//transmembrane transporter activity;GO:0042910//xenobiotic transporter activity	GO:0006810//transport;GO:0006855//drug transmembrane transport;GO:0008150//biological_process;GO:0015893//drug transport;GO:0042221//response to chemical;GO:0042493//response to drug;GO:0050896//response to stimulus;GO:0051179//localization;GO:0051234//establishment of localization;GO:0055085//transmembrane transport
evm.TU.chr1.2586	20.25	13.09	11.61	6.32	7.34	7.65	200.00	100.00	85.00	51.00	62.00	65.00	DTX44	XP_018809177.1 PREDICTED: protein DETOXIFICATION 44, chloroplastic isoform X1 [Juglans regia]	-	-	-	-	GO:0005575//cellular_component;GO:0005622//intracellular;GO:0005623//cell;GO:0005737//cytoplasm;GO:0009507//chloroplast;GO:0009526//plastid envelope;GO:0009536//plastid;GO:0009941//chloroplast envelope;GO:0016020//membrane;GO:0016021//integral component of membrane;GO:0031090//organelle membrane;GO:0031224//intrinsic component of membrane;GO:0031967//organelle envelope;GO:0031969//chloroplast mem…	GO:0003674//molecular_function;GO:0005215//transporter activity;GO:0015238//drug transmembrane transporter activity;GO:0015291//secondary active transmembrane transporter activity;GO:0015297//antiporter activity;GO:0022804//active transmembrane transporter activity;GO:0022857//transmembrane transporter activity;GO:0042910//xenobiotic transporter activity	GO:0006810//transport;GO:0006855//drug transmembrane transport;GO:0008150//biological_process;GO:0015893//drug transport;GO:0042221//response to chemical;GO:0042493//response to drug;GO:0050896//response to stimulus;GO:0051179//localization;GO:0051234//establishment of localization;GO:0055085//transmembrane transport
evm.TU.chr1.2587	8.57	8.76	13.56	28.78	18.57	19.67	191.00	151.00	224.00	524.00	354.00	377.00	CYT1	KAA8539682.1 hypothetical protein F0562_026374 [Nyssa sinensis]	Metabolism;Metabolism;Metabolism;Metabolism	Global and overview maps;Global and overview maps;Carbohydrate metabolism;Carbohydrate metabolism	ko01100//Metabolic pathways;ko01110//Biosynthesis of secondary metabolites;ko00520//Amino sugar and nucleotide sugar metabolism;ko00051//Fructose and mannose metabolism	K00966;K00966;K00966;K00966	GO:0005737//cytoplasm	GO:0003977//UDP-N-acetylglucosamine diphosphorylase activity;GO:0003983//UTP:glucose-1-phosphate uridylyltransferase activity;GO:0004476//mannose-6-phosphate isomerase activity;GO:0005525//GTP binding;GO:0008690//3-deoxy-manno-octulosonate cytidylyltransferase activity;GO:0008780//acyl-[acyl-carrier-protein]-UDP-N-acetylglucosamine O-acyltransferase activity;GO:0008878//glucose-1-phosphate adenyl…	GO:0000271//polysaccharide biosynthetic process;GO:0005978//glycogen biosynthetic process;GO:0006777//Mo-molybdopterin cofactor biosynthetic process;GO:0009058//biosynthetic process;GO:0009103//lipopolysaccharide biosynthetic process;GO:0009225//nucleotide-sugar metabolic process;GO:0009243//O antigen biosynthetic process;GO:0009244//lipopolysaccharide core region biosynthetic process;GO:0009245/…
evm.TU.chr1.2635	5.87	3.23	7.35	118.41	142.35	112.42	117.49	50.00	109.00	1934.94	2435.00	1933.93	CCR1	AEO13438.1 cinnamoyl-CoA reductase [Ginkgo biloba]	Metabolism;Metabolism;Metabolism	Global and overview maps;Global and overview maps;Biosynthesis of other secondary metabolites	ko01100//Metabolic pathways;ko01110//Biosynthesis of secondary metabolites;ko00940//Phenylpropanoid biosynthesis	K09753;K09753;K09753	-	GO:0003743//translation initiation factor activity;GO:0003824//catalytic activity;GO:0003854//3-beta-hydroxy-delta5-steroid dehydrogenase activity;GO:0003978//UDP-glucose 4-epimerase activity;GO:0004043//L-aminoadipate-semialdehyde dehydrogenase activity;GO:0008460//dTDP-glucose 4,6-dehydratase activity;GO:0008667//2,3-dihydro-2,3-dihydroxybenzoate dehydrogenase activity;GO:0008712//ADP-glyceroma…	GO:0005975//carbohydrate metabolic process;GO:0006012//galactose metabolic process;GO:0006413//translational initiation;GO:0006694//steroid biosynthetic process;GO:0008152//metabolic process;GO:0009243//O antigen biosynthetic process;GO:0009244//lipopolysaccharide core region biosynthetic process;GO:0019305//dTDP-rhamnose biosynthetic process;GO:0019878//lysine biosynthetic process via aminoadipi…
evm.TU.chr1.2636	2.00	1.35	0.27	0.00	0.00	0.12	39.93	20.91	4.00	0.00	0.00	2.00	CCR1	AEO13438.1 cinnamoyl-CoA reductase [Ginkgo biloba]	Metabolism;Metabolism;Metabolism	Global and overview maps;Global and overview maps;Biosynthesis of other secondary metabolites	ko01100//Metabolic pathways;ko01110//Biosynthesis of secondary metabolites;ko00940//Phenylpropanoid biosynthesis	K09753;K09753;K09753	-	GO:0003824//catalytic activity;GO:0003854//3-beta-hydroxy-delta5-steroid dehydrogenase activity;GO:0003978//UDP-glucose 4-epimerase activity;GO:0004043//L-aminoadipate-semialdehyde dehydrogenase activity;GO:0008460//dTDP-glucose 4,6-dehydratase activity;GO:0008667//2,3-dihydro-2,3-dihydroxybenzoate dehydrogenase activity;GO:0008712//ADP-glyceromanno-heptose 6-epimerase activity;GO:0016491//oxidor…	GO:0005975//carbohydrate metabolic process;GO:0006012//galactose metabolic process;GO:0006694//steroid biosynthetic process;GO:0008152//metabolic process;GO:0009243//O antigen biosynthetic process;GO:0009244//lipopolysaccharide core region biosynthetic process;GO:0019305//dTDP-rhamnose biosynthetic process;GO:0019878//lysine biosynthetic process via aminoadipic acid;GO:0055114//oxidation-reductio…
evm.TU.chr1.2637	1.82	1.10	0.38	0.00	0.00	0.00	32.00	15.00	5.00	0.00	0.00	0.00	CCR1	AEO13438.1 cinnamoyl-CoA reductase [Ginkgo biloba]	Metabolism;Metabolism;Metabolism	Global and overview maps;Global and overview maps;Biosynthesis of other secondary metabolites	ko01100//Metabolic pathways;ko01110//Biosynthesis of secondary metabolites;ko00940//Phenylpropanoid biosynthesis	K09753;K09753;K09753	-	GO:0003824//catalytic activity;GO:0003854//3-beta-hydroxy-delta5-steroid dehydrogenase activity;GO:0003978//UDP-glucose 4-epimerase activity;GO:0008460//dTDP-glucose 4,6-dehydratase activity;GO:0008712//ADP-glyceromanno-heptose 6-epimerase activity;GO:0016616//oxidoreductase activity, acting on the CH-OH group of donors, NAD or NADP as acceptor;GO:0016655//oxidoreductase activity, acting on NAD(P…	GO:0005975//carbohydrate metabolic process;GO:0006012//galactose metabolic process;GO:0006694//steroid biosynthetic process;GO:0008152//metabolic process;GO:0009243//O antigen biosynthetic process;GO:0009244//lipopolysaccharide core region biosynthetic process;GO:0019305//dTDP-rhamnose biosynthetic process;GO:0055114//oxidation-reduction process
evm.TU.chr1.264	0.19	0.19	0.45	1.05	0.78	1.47	5.00	4.00	9.00	23.00	18.00	34.00	MYB36	AUD66197.1 MYBFL [Ginkgo biloba]	-	-	-	-	GO:0005575//cellular_component;GO:0005622//intracellular;GO:0005623//cell;GO:0005634//nucleus;GO:0043226//organelle;GO:0043227//membrane-bounded organelle;GO:0043229//intracellular organelle;GO:0043231//intracellular membrane-bounded organelle;GO:0044424//intracellular part;GO:0044464//cell part	GO:0000981//RNA polymerase II transcription factor activity, sequence-specific DNA binding;GO:0000988//transcription factor activity, protein binding;GO:0000989//transcription factor activity, transcription factor binding;GO:0001067//regulatory region nucleic acid binding;GO:0001076//transcription factor activity, RNA polymerase II transcription factor binding;GO:0001134//transcription factor act…	GO:0001101//response to acid chemical;GO:0006139//nucleobase-containing compound metabolic process;GO:0006351//transcription, DNA-templated;GO:0006355//regulation of transcription, DNA-templated;GO:0006357//regulation of transcription from RNA polymerase II promoter;GO:0006725//cellular aromatic compound metabolic process;GO:0006807//nitrogen compound metabolic process;GO:0007275//multicellular o…
evm.TU.chr1.2643	29.86	34.55	40.36	80.37	62.39	68.22	927.00	830.00	929.00	2039.00	1657.00	1822.00	DREB2A	PIA37480.1 hypothetical protein AQUCO_03000214v1 [Aquilegia coerulea]	-	-	-	-	-	GO:0003700//transcription factor activity, sequence-specific DNA binding	GO:0006355//regulation of transcription, DNA-templated;GO:0016226//iron-sulfur cluster assembly
evm.TU.chr1.2652	1.63	1.16	0.87	10.76	10.64	8.98	78.00	43.00	31.00	421.00	436.00	370.00	LAMP1	XP_024364298.1 probable glutamate carboxypeptidase LAMP1 isoform X4 [Physcomitrella patens]	-	-	-	-	-	GO:0016787//hydrolase activity	-
evm.TU.chr1.2669	7.48	10.84	6.25	0.00	0.00	0.04	247.00	277.00	153.00	0.00	0.00	1.00	--	EFJ30763.1 hypothetical protein SELMODRAFT_409385 [Selaginella moellendorffii]	-	-	-	-	-	GO:0004366//glycerol-3-phosphate O-acyltransferase activity;GO:0005524//ATP binding;GO:0008408//3'-5' exonuclease activity	GO:0006260//DNA replication;GO:0007059//chromosome segregation;GO:0030261//chromosome condensation
evm.TU.chr1.2680	10.83	5.06	6.14	21.28	20.07	23.79	119.00	43.00	50.00	191.00	188.64	224.88	ATL60	AEW07489.1 hypothetical protein 0_2658_01, partial [Pinus radiata]	-	-	-	-	GO:0000109//nucleotide-excision repair complex;GO:0005680//anaphase-promoting complex	GO:0008270//zinc ion binding;GO:0046872//metal ion binding;GO:0061630//ubiquitin protein ligase activity;GO:0097602//cullin family protein binding	GO:0006289//nucleotide-excision repair;GO:0031145//anaphase-promoting complex-dependent proteasomal ubiquitin-dependent protein catabolic process
evm.TU.chr1.2681	0.94	0.28	0.20	7.11	8.52	11.23	13.00	3.00	2.00	80.00	100.29	133.00	ATL60	ABK25066.1 unknown [Picea sitchensis]	-	-	-	-	GO:0000109//nucleotide-excision repair complex;GO:0005575//cellular_component;GO:0005680//anaphase-promoting complex;GO:0016020//membrane;GO:0016021//integral component of membrane;GO:0031224//intrinsic component of membrane;GO:0044425//membrane part	GO:0003674//molecular_function;GO:0003824//catalytic activity;GO:0004842//ubiquitin-protein transferase activity;GO:0005488//binding;GO:0008270//zinc ion binding;GO:0016740//transferase activity;GO:0019787//ubiquitin-like protein transferase activity;GO:0043167//ion binding;GO:0043169//cation binding;GO:0046872//metal ion binding;GO:0061630//ubiquitin protein ligase activity;GO:0061659//ubiquitin…	GO:0006289//nucleotide-excision repair;GO:0006464//cellular protein modification process;GO:0006508//proteolysis;GO:0006511//ubiquitin-dependent protein catabolic process;GO:0006807//nitrogen compound metabolic process;GO:0006950//response to stress;GO:0006952//defense response;GO:0008150//biological_process;GO:0008152//metabolic process;GO:0009056//catabolic process;GO:0009057//macromolecule cat…
evm.TU.chr1.2682	0.00	0.00	0.00	4.97	4.87	6.95	0.00	0.00	0.00	51.34	52.69	75.68	ATL60	ABK25066.1 unknown [Picea sitchensis]	-	-	-	-	GO:0005575//cellular_component;GO:0005680//anaphase-promoting complex;GO:0016020//membrane;GO:0016021//integral component of membrane;GO:0031224//intrinsic component of membrane;GO:0044425//membrane part	GO:0003674//molecular_function;GO:0003824//catalytic activity;GO:0004842//ubiquitin-protein transferase activity;GO:0005488//binding;GO:0008270//zinc ion binding;GO:0016740//transferase activity;GO:0019787//ubiquitin-like protein transferase activity;GO:0043167//ion binding;GO:0043169//cation binding;GO:0046872//metal ion binding;GO:0061630//ubiquitin protein ligase activity;GO:0061659//ubiquitin…	GO:0006464//cellular protein modification process;GO:0006508//proteolysis;GO:0006511//ubiquitin-dependent protein catabolic process;GO:0006807//nitrogen compound metabolic process;GO:0008150//biological_process;GO:0008152//metabolic process;GO:0009056//catabolic process;GO:0009057//macromolecule catabolic process;GO:0009987//cellular process;GO:0010498//proteasomal protein catabolic process;GO:00…
evm.TU.chr1.2685	5.12	2.66	2.85	16.33	19.22	18.21	92.00	37.00	38.00	239.66	295.36	281.44	ATL60	ABK25066.1 unknown [Picea sitchensis]	-	-	-	-	GO:0000109//nucleotide-excision repair complex;GO:0005575//cellular_component;GO:0005680//anaphase-promoting complex;GO:0016020//membrane;GO:0016021//integral component of membrane;GO:0031224//intrinsic component of membrane;GO:0044425//membrane part	GO:0003674//molecular_function;GO:0003824//catalytic activity;GO:0004842//ubiquitin-protein transferase activity;GO:0005488//binding;GO:0008270//zinc ion binding;GO:0016740//transferase activity;GO:0019787//ubiquitin-like protein transferase activity;GO:0043167//ion binding;GO:0043169//cation binding;GO:0046872//metal ion binding;GO:0061630//ubiquitin protein ligase activity;GO:0061659//ubiquitin…	GO:0006289//nucleotide-excision repair;GO:0006464//cellular protein modification process;GO:0006508//proteolysis;GO:0006511//ubiquitin-dependent protein catabolic process;GO:0006807//nitrogen compound metabolic process;GO:0006950//response to stress;GO:0006952//defense response;GO:0008150//biological_process;GO:0008152//metabolic process;GO:0009056//catabolic process;GO:0009057//macromolecule cat…
evm.TU.chr1.2737	2.42	2.52	3.95	8.81	8.25	8.38	97.14	78.50	117.71	289.13	283.57	289.79	LECRK41	ABR16526.1 unknown [Picea sitchensis]	-	-	-	-	-	GO:0004672//protein kinase activity;GO:0005524//ATP binding;GO:0030246//carbohydrate binding	GO:0006468//protein phosphorylation
evm.TU.chr1.2738	3.26	5.59	5.46	11.29	9.22	10.01	131.40	174.16	162.78	371.37	317.27	346.53	LECRK41	ABR16526.1 unknown [Picea sitchensis]	-	-	-	-	-	GO:0004672//protein kinase activity;GO:0005524//ATP binding;GO:0030246//carbohydrate binding	GO:0006468//protein phosphorylation
evm.TU.chr1.2741	0.61	0.82	0.95	2.30	1.90	2.11	26.04	27.00	30.00	80.00	69.25	77.24	LECRK41	ABR16526.1 unknown [Picea sitchensis]	-	-	-	-	GO:0005575//cellular_component;GO:0005623//cell;GO:0005886//plasma membrane;GO:0016020//membrane;GO:0016021//integral component of membrane;GO:0031224//intrinsic component of membrane;GO:0044425//membrane part;GO:0044464//cell part;GO:0071944//cell periphery	GO:0000166//nucleotide binding;GO:0003674//molecular_function;GO:0003824//catalytic activity;GO:0004672//protein kinase activity;GO:0004674//protein serine/threonine kinase activity;GO:0005488//binding;GO:0005524//ATP binding;GO:0008144//drug binding;GO:0016301//kinase activity;GO:0016740//transferase activity;GO:0016772//transferase activity, transferring phosphorus-containing groups;GO:0016773/…	GO:0006464//cellular protein modification process;GO:0006468//protein phosphorylation;GO:0006793//phosphorus metabolic process;GO:0006796//phosphate-containing compound metabolic process;GO:0006807//nitrogen compound metabolic process;GO:0006950//response to stress;GO:0006952//defense response;GO:0007275//multicellular organism development;GO:0008150//biological_process;GO:0008152//metabolic proc…
evm.TU.chr1.2742	1.10	1.00	1.56	3.19	4.01	3.89	55.00	39.00	58.00	131.00	172.00	168.00	LECRK42	ABR16526.1 unknown [Picea sitchensis]	-	-	-	-	-	GO:0004672//protein kinase activity;GO:0005524//ATP binding;GO:0030246//carbohydrate binding	GO:0006468//protein phosphorylation
evm.TU.chr1.2745	1.11	1.54	0.92	3.55	3.89	4.16	13.00	14.00	8.00	34.00	39.00	42.00	At5g01750	ABK21409.1 unknown [Picea sitchensis]	-	-	-	-	GO:0009288//bacterial-type flagellum	-	GO:0001539//cilium or flagellum-dependent cell motility
evm.TU.chr1.2750	4.64	10.43	1.48	2.32	1.73	1.34	169.00	294.00	40.00	69.00	54.00	42.00	GULLO6	XP_010940852.1 probable L-gulonolactone oxidase 6 [Elaeis guineensis]	Metabolism;Metabolism	Global and overview maps;Carbohydrate metabolism	ko01100//Metabolic pathways;ko00053//Ascorbate and aldarate metabolism	K00103;K00103	GO:0016020//membrane	GO:0003885//D-arabinono-1,4-lactone oxidase activity;GO:0008891//glycolate oxidase activity;GO:0016491//oxidoreductase activity;GO:0050660//flavin adenine dinucleotide binding	GO:0005975//carbohydrate metabolic process;GO:0055114//oxidation-reduction process
evm.TU.chr1.2758	2.70	14.17	10.37	27.54	21.81	20.64	33.00	134.00	94.00	275.00	228.00	217.00	PGM1	XP_023891669.1 2,3-bisphosphoglycerate-independent phosphoglycerate mutase [Quercus suber]	Metabolism;Metabolism;Metabolism;Metabolism;Metabolism;Metabolism	Global and overview maps;Global and overview maps;Global and overview maps;Global and overview maps;Carbohydrate metabolism;Amino acid metabolism	ko01100//Metabolic pathways;ko01110//Biosynthesis of secondary metabolites;ko01200//Carbon metabolism;ko01230//Biosynthesis of amino acids;ko00010//Glycolysis / Gluconeogenesis;ko00260//Glycine, serine and threonine metabolism	K15633;K15633;K15633;K15633;K15633;K15633	-	GO:0003824//catalytic activity;GO:0046537//2,3-bisphosphoglycerate-independent phosphoglycerate mutase activity;GO:0046872//metal ion binding	GO:0006094//gluconeogenesis;GO:0006096//glycolytic process
evm.TU.chr1.2760	6.57	19.43	20.70	40.52	32.76	38.16	231.00	529.00	540.00	1165.00	986.00	1155.00	PGM1	XP_010922826.1 2,3-bisphosphoglycerate-independent phosphoglycerate mutase [Elaeis guineensis]	Metabolism;Metabolism;Metabolism;Metabolism;Metabolism;Metabolism	Global and overview maps;Global and overview maps;Global and overview maps;Global and overview maps;Carbohydrate metabolism;Amino acid metabolism	ko01100//Metabolic pathways;ko01110//Biosynthesis of secondary metabolites;ko01200//Carbon metabolism;ko01230//Biosynthesis of amino acids;ko00010//Glycolysis / Gluconeogenesis;ko00260//Glycine, serine and threonine metabolism	K15633;K15633;K15633;K15633;K15633;K15633	GO:0005737//cytoplasm	GO:0003824//catalytic activity;GO:0004619//phosphoglycerate mutase activity;GO:0030145//manganese ion binding;GO:0046537//2,3-bisphosphoglycerate-independent phosphoglycerate mutase activity;GO:0046872//metal ion binding	GO:0006007//glucose catabolic process;GO:0006096//glycolytic process
evm.TU.chr1.2782	0.49	1.19	0.85	0.00	0.12	0.00	10.85	20.36	14.00	0.00	2.22	0.00	DLO1	AHW42461.1 GA2ox11, partial [Pinus tabuliformis]	-	-	-	-	-	GO:0003985//acetyl-CoA C-acetyltransferase activity;GO:0016491//oxidoreductase activity	GO:0006631//fatty acid metabolic process;GO:0055114//oxidation-reduction process
evm.TU.chr1.2784	0.09	0.92	0.66	0.00	0.05	0.00	2.00	16.00	11.00	0.00	1.00	0.00	DLO2	AHW42453.1 GA2ox3 [Pinus tabuliformis]	-	-	-	-	-	GO:0016491//oxidoreductase activity	GO:0055114//oxidation-reduction process
evm.TU.chr1.2787	4.43	5.47	2.96	1.17	2.05	1.61	90.03	85.92	44.61	19.39	35.58	28.18	DLO1	ABK22784.1 unknown [Picea sitchensis]	-	-	-	-	-	GO:0016491//oxidoreductase activity	GO:0055114//oxidation-reduction process
evm.TU.chr1.2798	2.18	2.55	2.20	0.00	0.00	0.00	32.00	29.00	24.00	0.00	0.00	0.00	HMT/HLT	ABR16860.1 unknown [Picea sitchensis]	-	-	-	-	-	GO:0016747//transferase activity, transferring acyl groups other than amino-acyl groups	-
evm.TU.chr1.2814	2.18	2.38	4.34	10.97	7.93	7.88	19.00	16.00	28.00	78.00	59.00	59.00	--	-	-	-	-	-	-	-	-
evm.TU.chr1.2815	0.00	0.16	0.00	4.73	1.87	2.57	0.00	2.00	0.00	63.00	26.00	36.00	--	-	-	-	-	-	-	-	-
evm.TU.chr1.2817	6.66	2.70	5.50	40.99	9.41	23.11	67.00	21.00	41.00	337.00	81.00	200.00	WUN1	XP_031498150.1 wound-induced protein 1 [Nymphaea colorata]	-	-	-	-	-	-	-
evm.TU.chr1.2822	1.52	13.10	0.60	0.00	0.00	0.22	23.71	158.30	7.00	0.00	0.00	3.00	EXPA8	AAD47901.1 expansin [Pinus taeda]	-	-	-	-	GO:0005575//cellular_component;GO:0005576//extracellular region;GO:0005618//cell wall;GO:0005623//cell;GO:0016020//membrane;GO:0030312//external encapsulating structure;GO:0044464//cell part;GO:0071944//cell periphery	-	GO:0006949//syncytium formation;GO:0008150//biological_process;GO:0009653//anatomical structure morphogenesis;GO:0009664//plant-type cell wall organization;GO:0009987//cellular process;GO:0016043//cellular component organization;GO:0032502//developmental process;GO:0045229//external encapsulating structure organization;GO:0048646//anatomical structure formation involved in morphogenesis;GO:004885…
evm.TU.chr1.2823	1.65	8.60	0.19	0.00	0.00	0.00	23.81	96.07	2.00	0.00	0.00	0.00	EXPA8	ABR17119.1 unknown [Picea sitchensis]	-	-	-	-	GO:0005575//cellular_component;GO:0005576//extracellular region;GO:0005618//cell wall;GO:0005623//cell;GO:0016020//membrane;GO:0030312//external encapsulating structure;GO:0044464//cell part;GO:0071944//cell periphery	-	GO:0006949//syncytium formation;GO:0008150//biological_process;GO:0009653//anatomical structure morphogenesis;GO:0009664//plant-type cell wall organization;GO:0009987//cellular process;GO:0016043//cellular component organization;GO:0032502//developmental process;GO:0045229//external encapsulating structure organization;GO:0048646//anatomical structure formation involved in morphogenesis;GO:004885…
evm.TU.chr1.2824	11.52	7.71	2.67	3.05	2.84	2.74	704.45	364.79	120.91	152.53	148.66	144.25	CESA4	AFM37965.1 cellulose synthase catalytic subunit [Cunninghamia lanceolata]	-	-	-	-	GO:0005575//cellular_component;GO:0005618//cell wall;GO:0005622//intracellular;GO:0005623//cell;GO:0005737//cytoplasm;GO:0005794//Golgi apparatus;GO:0005886//plasma membrane;GO:0012505//endomembrane system;GO:0016020//membrane;GO:0016021//integral component of membrane;GO:0030312//external encapsulating structure;GO:0031224//intrinsic component of membrane;GO:0043226//organelle;GO:0043227//membra…	GO:0003674//molecular_function;GO:0003824//catalytic activity;GO:0005488//binding;GO:0005515//protein binding;GO:0008194//UDP-glycosyltransferase activity;GO:0008375//acetylglucosaminyltransferase activity;GO:0016740//transferase activity;GO:0016757//transferase activity, transferring glycosyl groups;GO:0016758//transferase activity, transferring hexosyl groups;GO:0016759//cellulose synthase acti…	GO:0000271//polysaccharide biosynthetic process;GO:0000278//mitotic cell cycle;GO:0000281//mitotic cytokinesis;GO:0000910//cytokinesis;GO:0001101//response to acid chemical;GO:0005975//carbohydrate metabolic process;GO:0005976//polysaccharide metabolic process;GO:0006073//cellular glucan metabolic process;GO:0006950//response to stress;GO:0006952//defense response;GO:0006970//response to osmotic …
evm.TU.chr1.2825	8.57	3.66	1.49	1.77	1.43	1.65	536.55	177.21	69.09	90.47	76.34	88.75	CESA7	AFM37965.1 cellulose synthase catalytic subunit [Cunninghamia lanceolata]	-	-	-	-	GO:0005575//cellular_component;GO:0005622//intracellular;GO:0005623//cell;GO:0005737//cytoplasm;GO:0005794//Golgi apparatus;GO:0005886//plasma membrane;GO:0012505//endomembrane system;GO:0016020//membrane;GO:0016021//integral component of membrane;GO:0031224//intrinsic component of membrane;GO:0043226//organelle;GO:0043227//membrane-bounded organelle;GO:0043229//intracellular organelle;GO:0043231…	GO:0003674//molecular_function;GO:0003824//catalytic activity;GO:0005488//binding;GO:0008194//UDP-glycosyltransferase activity;GO:0008375//acetylglucosaminyltransferase activity;GO:0016740//transferase activity;GO:0016757//transferase activity, transferring glycosyl groups;GO:0016758//transferase activity, transferring hexosyl groups;GO:0016759//cellulose synthase activity;GO:0016760//cellulose s…	GO:0000271//polysaccharide biosynthetic process;GO:0000278//mitotic cell cycle;GO:0000281//mitotic cytokinesis;GO:0000910//cytokinesis;GO:0005975//carbohydrate metabolic process;GO:0005976//polysaccharide metabolic process;GO:0006073//cellular glucan metabolic process;GO:0006950//response to stress;GO:0006952//defense response;GO:0007049//cell cycle;GO:0008150//biological_process;GO:0008152//meta…
evm.TU.chr1.2832	4.68	13.25	2.20	0.07	0.00	0.35	77.48	169.63	27.00	1.00	0.00	5.00	EXPA8	ABR17119.1 unknown [Picea sitchensis]	-	-	-	-	GO:0005575//cellular_component;GO:0005576//extracellular region;GO:0005618//cell wall;GO:0005623//cell;GO:0016020//membrane;GO:0030312//external encapsulating structure;GO:0044464//cell part;GO:0071944//cell periphery	-	GO:0006949//syncytium formation;GO:0008150//biological_process;GO:0009653//anatomical structure morphogenesis;GO:0009664//plant-type cell wall organization;GO:0009987//cellular process;GO:0016043//cellular component organization;GO:0032502//developmental process;GO:0045229//external encapsulating structure organization;GO:0048646//anatomical structure formation involved in morphogenesis;GO:004885…
evm.TU.chr1.2842	7.82	4.75	7.92	62.06	30.58	46.69	289.00	136.00	217.00	1875.00	967.00	1485.00	--	-	-	-	-	-	-	-	-
evm.TU.chr1.2843	0.00	0.09	0.09	9.32	4.94	7.65	0.00	1.00	1.00	110.00	61.00	95.00	--	-	-	-	-	-	-	-	-
evm.TU.chr1.2850	1.23	2.62	1.11	0.64	0.32	0.35	49.00	81.00	33.00	21.00	11.00	12.00	At1g64390	XP_021601989.1 endoglucanase 6-like [Manihot esculenta]	Metabolism;Metabolism	Global and overview maps;Carbohydrate metabolism	ko01100//Metabolic pathways;ko00500//Starch and sucrose metabolism	K01179;K01179	-	GO:0004553//hydrolase activity, hydrolyzing O-glycosyl compounds;GO:0005515//protein binding;GO:0030246//carbohydrate binding	GO:0005975//carbohydrate metabolic process;GO:0009405//pathogenesis
evm.TU.chr1.2857	0.86	2.00	0.65	0.39	0.06	0.12	16.00	29.00	9.00	6.00	1.00	2.00	CDKB1-1	ABK22232.1 unknown [Picea sitchensis]	-	-	-	-	-	GO:0004672//protein kinase activity;GO:0005524//ATP binding	GO:0006468//protein phosphorylation
evm.TU.chr1.2870	0.50	1.62	0.23	0.14	0.10	0.16	18.00	45.00	6.00	4.00	3.00	5.00	HTH	RWR89337.1 protein HOTHEAD-like protein [Cinnamomum micranthum f. kanehirae]	Metabolism;Metabolism	Global and overview maps;Amino acid metabolism	ko01100//Metabolic pathways;ko00260//Glycine, serine and threonine metabolism	K00108;K00108	-	GO:0008767//UDP-galactopyranose mutase activity;GO:0008812//choline dehydrogenase activity;GO:0016491//oxidoreductase activity;GO:0016614//oxidoreductase activity, acting on CH-OH group of donors;GO:0016701//oxidoreductase activity, acting on single donors with incorporation of molecular oxygen;GO:0045550//geranylgeranyl reductase activity;GO:0050660//flavin adenine dinucleotide binding	GO:0006744//ubiquinone biosynthetic process;GO:0009273//peptidoglycan-based cell wall biogenesis;GO:0015995//chlorophyll biosynthetic process;GO:0019285//glycine betaine biosynthetic process from choline;GO:0030494//bacteriochlorophyll biosynthetic process;GO:0055114//oxidation-reduction process
evm.TU.chr1.2873	9.10	22.54	9.63	4.76	7.00	4.57	213.00	408.00	167.00	91.00	140.00	92.00	CCR1	ABK23323.1 unknown [Picea sitchensis]	Metabolism;Metabolism;Metabolism	Global and overview maps;Global and overview maps;Biosynthesis of other secondary metabolites	ko01100//Metabolic pathways;ko01110//Biosynthesis of secondary metabolites;ko00940//Phenylpropanoid biosynthesis	K09753;K09753;K09753	-	GO:0003824//catalytic activity;GO:0003854//3-beta-hydroxy-delta5-steroid dehydrogenase activity;GO:0003978//UDP-glucose 4-epimerase activity;GO:0016616//oxidoreductase activity, acting on the CH-OH group of donors, NAD or NADP as acceptor;GO:0016757//transferase activity, transferring glycosyl groups	GO:0005975//carbohydrate metabolic process;GO:0006012//galactose metabolic process;GO:0006694//steroid biosynthetic process;GO:0055114//oxidation-reduction process
evm.TU.chr1.289	3.39	3.54	3.43	9.58	6.08	7.40	120.00	97.00	90.00	277.00	184.00	225.00	PLT4	ABR16466.1 unknown [Picea sitchensis]	-	-	-	-	GO:0005887//integral component of plasma membrane;GO:0016021//integral component of membrane	GO:0008028//monocarboxylic acid transmembrane transporter activity;GO:0015114//phosphate ion transmembrane transporter activity;GO:0015238//drug transmembrane transporter activity;GO:0015295//solute:proton symporter activity;GO:0015307//drug:proton antiporter activity;GO:0015542//sugar efflux transmembrane transporter activity;GO:0022857//transmembrane transporter activity;GO:0042910//xenobiotic …	GO:0006810//transport;GO:0006817//phosphate ion transport;GO:0006855//drug transmembrane transport;GO:0006890//retrograde vesicle-mediated transport, Golgi to ER;GO:0008643//carbohydrate transport;GO:0015718//monocarboxylic acid transport;GO:0015893//drug transport;GO:0042493//response to drug;GO:0042908//xenobiotic transport;GO:0055085//transmembrane transport
evm.TU.chr1.2917	0.26	0.58	0.67	1.67	1.35	1.60	11.00	19.00	21.00	58.00	49.00	58.20	--	XP_010249825.1 PREDICTED: uncharacterized protein LOC104592258 isoform X2 [Nelumbo nucifera]	-	-	-	-	-	GO:0008270//zinc ion binding	-
evm.TU.chr1.2937	36.23	24.65	47.35	101.96	112.87	100.37	1791.40	943.19	1735.72	4119.30	4773.12	4268.99	--	XP_010920367.2 receptor-like protein EIX2 [Elaeis guineensis]	-	-	-	-	-	GO:0005515//protein binding	-
evm.TU.chr1.2957	1.22	1.16	2.17	0.00	0.00	0.00	19.00	14.00	25.00	0.00	0.00	0.00	DMAS1-A	XP_031400287.1 NADPH-dependent codeinone reductase 1-4-like isoform X2 [Punica granatum]	-	-	-	-	-	GO:0047834//D-threo-aldose 1-dehydrogenase activity	-
evm.TU.chr1.296	2.96	1.02	0.62	0.56	0.23	0.15	45.00	12.00	7.00	7.00	3.00	2.00	OFP4	XP_004294737.1 PREDICTED: transcription repressor OFP4 [Fragaria vesca subsp. vesca] [Fragaria vesca]	-	-	-	-	-	GO:0003677//DNA binding	-
evm.TU.chr1.2987	11.96	11.53	13.23	1.66	1.77	1.70	1082.00	807.00	887.00	123.00	137.00	132.00	--	ACN39861.1 unknown [Picea sitchensis]	-	-	-	-	-	GO:0005515//protein binding;GO:0005524//ATP binding;GO:0016772//transferase activity, transferring phosphorus-containing groups;GO:0016887//ATPase activity;GO:0043531//ADP binding	GO:0015809//arginine transport;GO:0015819//lysine transport;GO:0015822//ornithine transport
evm.TU.chr1.2988	5.02	3.16	3.24	0.22	0.03	0.10	228.00	111.00	109.00	8.00	1.00	4.00	--	ACN39861.1 unknown [Picea sitchensis]	-	-	-	-	-	GO:0005524//ATP binding;GO:0016887//ATPase activity;GO:0043531//ADP binding	GO:0002949//tRNA threonylcarbamoyladenosine modification
evm.TU.chr1.3002	10.60	11.11	7.48	3.83	4.43	3.48	386.00	313.00	202.00	114.00	138.00	109.00	OCT1	XP_010270825.1 PREDICTED: organic cation/carnitine transporter 1 [Nelumbo nucifera]	-	-	-	-	GO:0000325//plant-type vacuole;GO:0005575//cellular_component;GO:0005622//intracellular;GO:0005623//cell;GO:0005737//cytoplasm;GO:0005773//vacuole;GO:0005774//vacuolar membrane;GO:0005886//plasma membrane;GO:0005887//integral component of plasma membrane;GO:0009705//plant-type vacuole membrane;GO:0016020//membrane;GO:0016021//integral component of membrane;GO:0031090//organelle membrane;GO:003122…	GO:0000166//nucleotide binding;GO:0003674//molecular_function;GO:0005215//transporter activity;GO:0005488//binding;GO:0005524//ATP binding;GO:0008028//monocarboxylic acid transmembrane transporter activity;GO:0008144//drug binding;GO:0008324//cation transmembrane transporter activity;GO:0008509//anion transmembrane transporter activity;GO:0008514//organic anion transmembrane transporter activity;…	GO:0006810//transport;GO:0006811//ion transport;GO:0006812//cation transport;GO:0006817//phosphate ion transport;GO:0006820//anion transport;GO:0007275//multicellular organism development;GO:0007568//aging;GO:0008150//biological_process;GO:0008643//carbohydrate transport;GO:0010150//leaf senescence;GO:0015695//organic cation transport;GO:0015696//ammonium transport;GO:0015697//quaternary ammonium…
evm.TU.chr1.3007	0.73	0.33	0.51	4.22	2.52	3.06	40.00	14.00	21.00	190.00	119.00	145.00	PHY1	ERN05330.1 hypothetical protein AMTR_s00007p00179040 [Amborella trichopoda]	-	-	-	-	-	GO:0004672//protein kinase activity;GO:0005524//ATP binding	GO:0006468//protein phosphorylation
evm.TU.chr1.3011	15.90	6.91	2.67	3.33	3.53	2.88	321.00	108.00	40.00	55.00	61.00	50.00	FLA11	ABR17950.1 unknown [Picea sitchensis]	-	-	-	-	GO:0005575//cellular_component;GO:0005576//extracellular region;GO:0005623//cell;GO:0005886//plasma membrane;GO:0016020//membrane;GO:0031224//intrinsic component of membrane;GO:0031225//anchored component of membrane;GO:0042600//chorion;GO:0044425//membrane part;GO:0044464//cell part;GO:0071944//cell periphery	GO:0005213//structural constituent of chorion	GO:0007304//chorion-containing eggshell formation;GO:0008150//biological_process;GO:0009832//plant-type cell wall biogenesis;GO:0009834//plant-type secondary cell wall biogenesis;GO:0009987//cellular process;GO:0042546//cell wall biogenesis;GO:0044085//cellular component biogenesis;GO:0071554//cell wall organization or biogenesis;GO:0071669//plant-type cell wall organization or biogenesis;GO:0071…
evm.TU.chr1.3023	0.25	2.81	0.49	0.27	0.08	0.25	7.00	60.00	10.00	6.00	2.00	6.00	GT11	PTQ32614.1 hypothetical protein MARPO_0097s0076 [Marchantia polymorpha]	-	-	-	-	-	-	-
evm.TU.chr1.3027	2.88	2.19	2.25	0.00	0.00	0.00	95.00	56.00	55.00	0.00	0.00	0.00	At1g53430	XP_018829973.1 PREDICTED: probable LRR receptor-like serine/threonine-protein kinase At1g56140 isoform X1 [Juglans regia]	-	-	-	-	-	GO:0004672//protein kinase activity;GO:0005524//ATP binding	GO:0006468//protein phosphorylation
evm.TU.chr1.3028	2.54	2.51	3.24	0.06	0.00	0.00	55.00	42.00	52.00	1.00	0.00	0.00	At1g07650	XP_022134227.1 probable leucine-rich repeat receptor-like serine/threonine-protein kinase At3g14840 [Momordica charantia]	-	-	-	-	-	GO:0005515//protein binding	-
evm.TU.chr1.3036	0.81	0.81	0.67	0.00	0.00	0.00	13.00	10.00	8.00	0.00	0.00	0.00	At1g53430	KAE9621595.1 putative protein kinase RLK-Pelle-DLSV family [Lupinus albus]	-	-	-	-	-	-	-
evm.TU.chr1.3037	0.80	0.72	0.50	0.00	0.00	0.00	13.00	9.00	6.00	0.00	0.00	0.00	--	RWR96280.1 Protein kinase domain-containing protein [Cinnamomum micranthum f. kanehirae]	-	-	-	-	GO:0005575//cellular_component;GO:0005623//cell;GO:0005886//plasma membrane;GO:0016020//membrane;GO:0016021//integral component of membrane;GO:0031224//intrinsic component of membrane;GO:0044425//membrane part;GO:0044464//cell part;GO:0071944//cell periphery	GO:0000166//nucleotide binding;GO:0003674//molecular_function;GO:0003824//catalytic activity;GO:0004672//protein kinase activity;GO:0004674//protein serine/threonine kinase activity;GO:0005488//binding;GO:0005515//protein binding;GO:0005524//ATP binding;GO:0008144//drug binding;GO:0016301//kinase activity;GO:0016740//transferase activity;GO:0016772//transferase activity, transferring phosphorus-c…	GO:0006464//cellular protein modification process;GO:0006468//protein phosphorylation;GO:0006793//phosphorus metabolic process;GO:0006796//phosphate-containing compound metabolic process;GO:0006807//nitrogen compound metabolic process;GO:0008150//biological_process;GO:0008152//metabolic process;GO:0009987//cellular process;GO:0016310//phosphorylation;GO:0019538//protein metabolic process;GO:00362…
evm.TU.chr1.3056	2.95	6.89	4.11	0.78	1.60	1.38	97.00	175.00	100.00	21.00	45.00	39.00	At3g02645	XP_021807838.1 putative UPF0481 protein At3g02645 [Prunus avium]	-	-	-	-	-	-	-
evm.TU.chr1.306	6.89	2.97	5.27	36.00	15.45	22.31	60.00	20.00	34.00	256.00	115.00	167.00	--	ABK22011.1 unknown [Picea sitchensis]	-	-	-	-	-	-	-
evm.TU.chr1.3067	22.06	6.03	1.80	0.70	0.22	0.33	463.00	98.00	28.00	12.00	4.00	6.00	PER9	ABR17480.1 unknown [Picea sitchensis]	Metabolism;Metabolism;Metabolism	Global and overview maps;Global and overview maps;Biosynthesis of other secondary metabolites	ko01100//Metabolic pathways;ko01110//Biosynthesis of secondary metabolites;ko00940//Phenylpropanoid biosynthesis	K00430;K00430;K00430	-	GO:0004096//catalase activity;GO:0004601//peroxidase activity;GO:0020037//heme binding	GO:0006979//response to oxidative stress;GO:0055114//oxidation-reduction process
evm.TU.chr1.3068	117.13	7.50	11.09	3.14	1.64	1.12	2422.00	120.00	170.00	53.00	29.00	20.00	PER72	XP_022136462.1 peroxidase 72-like [Momordica charantia]	Metabolism;Metabolism;Metabolism	Global and overview maps;Global and overview maps;Biosynthesis of other secondary metabolites	ko01100//Metabolic pathways;ko01110//Biosynthesis of secondary metabolites;ko00940//Phenylpropanoid biosynthesis	K00430;K00430;K00430	-	GO:0004096//catalase activity;GO:0004601//peroxidase activity;GO:0020037//heme binding	GO:0006979//response to oxidative stress;GO:0055114//oxidation-reduction process
evm.TU.chr1.3077	7.63	3.61	3.47	17.55	7.69	9.63	246.00	90.00	83.00	462.00	212.00	267.00	MYB44	ASR18105.1 R2R3MYB20 [Ginkgo biloba]	-	-	-	-	-	-	-
evm.TU.chr1.3081	30.38	31.32	36.65	83.55	70.68	74.16	930.00	742.00	832.00	2090.00	1851.00	1953.00	DJ1B	ADE76519.1 unknown [Picea sitchensis]	-	-	-	-	-	GO:0003700//transcription factor activity, sequence-specific DNA binding;GO:0003824//catalytic activity;GO:0004139//deoxyribose-phosphate aldolase activity;GO:0004642//phosphoribosylformylglycinamidine synthase activity;GO:0008234//cysteine-type peptidase activity;GO:0051536//iron-sulfur cluster binding	GO:0006355//regulation of transcription, DNA-templated;GO:0006508//proteolysis;GO:0009152//purine ribonucleotide biosynthetic process;GO:0009264//deoxyribonucleotide catabolic process
evm.TU.chr1.3095	2.41	2.88	2.96	11.31	5.27	6.28	90.32	83.24	82.09	345.68	168.55	202.00	PDC2	ASA45903.1 PDC [Taxodium sp. 'Zhongshanshan']	Metabolism;Metabolism;Metabolism	Global and overview maps;Global and overview maps;Carbohydrate metabolism	ko01100//Metabolic pathways;ko01110//Biosynthesis of secondary metabolites;ko00010//Glycolysis / Gluconeogenesis	K01568;K01568;K01568	GO:0005948//acetolactate synthase complex	GO:0000287//magnesium ion binding;GO:0003674//molecular_function;GO:0003824//catalytic activity;GO:0003984//acetolactate synthase activity;GO:0004737//pyruvate decarboxylase activity;GO:0005488//binding;GO:0008661//1-deoxy-D-xylulose-5-phosphate synthase activity;GO:0008949//oxalyl-CoA decarboxylase activity;GO:0009028//tartronate-semialdehyde synthase activity;GO:0016823//hydrolase activity, act…	GO:0006113//fermentation;GO:0009097//isoleucine biosynthetic process;GO:0009099//valine biosynthetic process;GO:0009234//menaquinone biosynthetic process;GO:0009444//pyruvate oxidation;GO:0009636//response to toxic substance;GO:0009684//indoleacetic acid biosynthetic process;GO:0016114//terpenoid biosynthetic process;GO:0017000//antibiotic biosynthetic process;GO:0019310//inositol catabolic proce…
evm.TU.chr1.3105	2.39	1.42	0.91	0.63	0.49	0.23	74.00	34.00	21.00	16.00	13.00	6.00	At3g02645	XP_021725300.1 putative UPF0481 protein At3g02645 [Chenopodium quinoa]	-	-	-	-	GO:0016020//membrane	GO:0004803//transposase activity;GO:0005249//voltage-gated potassium channel activity	GO:0006313//transposition, DNA-mediated;GO:0006811//ion transport
evm.TU.chr1.3116	1.09	0.48	0.27	0.13	0.08	0.10	61.00	21.00	11.00	6.00	4.00	5.00	CHUP1	XP_010265290.1 PREDICTED: protein CHUP1, chloroplastic [Nelumbo nucifera]	-	-	-	-	GO:0000139//Golgi membrane;GO:0005575//cellular_component;GO:0005622//intracellular;GO:0005623//cell;GO:0005737//cytoplasm;GO:0005793//endoplasmic reticulum-Golgi intermediate compartment;GO:0005794//Golgi apparatus;GO:0005829//cytosol;GO:0005856//cytoskeleton;GO:0005874//microtubule;GO:0012505//endomembrane system;GO:0012506//vesicle membrane;GO:0015630//microtubule cytoskeleton;GO:0016020//memb…	GO:0003674//molecular_function;GO:0003779//actin binding;GO:0005488//binding;GO:0005515//protein binding;GO:0008017//microtubule binding;GO:0008092//cytoskeletal protein binding;GO:0015631//tubulin binding;GO:0017016//Ras GTPase binding;GO:0017048//Rho GTPase binding;GO:0017049//GTP-Rho binding;GO:0019899//enzyme binding;GO:0031267//small GTPase binding;GO:0044877//macromolecular complex binding;…	GO:0006810//transport;GO:0006888//ER to Golgi vesicle-mediated transport;GO:0006996//organelle organization;GO:0007009//plasma membrane organization;GO:0007010//cytoskeleton organization;GO:0007015//actin filament organization;GO:0007044//cell-substrate junction assembly;GO:0007045//cell-substrate adherens junction assembly;GO:0007049//cell cycle;GO:0007050//cell cycle arrest;GO:0007155//cell adh…
evm.TU.chr1.3125	1.22	1.83	1.52	6.50	4.00	4.47	54.00	63.00	50.00	236.00	152.00	171.00	GAUT1	XP_011628938.1 polygalacturonate 4-alpha-galacturonosyltransferase isoform X4 [Amborella trichopoda]	Metabolism;Metabolism	Global and overview maps;Carbohydrate metabolism	ko01100//Metabolic pathways;ko00520//Amino sugar and nucleotide sugar metabolism	K13648;K13648	-	GO:0016757//transferase activity, transferring glycosyl groups	-
evm.TU.chr1.3127	2.31	4.37	3.36	9.80	6.24	7.24	26.00	38.00	28.00	90.00	60.00	70.00	--	-	-	-	-	-	-	-	GO:0009415//response to water
evm.TU.chr1.3138	27.08	59.57	27.42	3.73	10.19	5.65	702.00	1195.00	527.00	79.00	226.00	126.00	FAB2	AEJ87846.1 stearoyl-ACP desaturase [Ginkgo biloba]	Metabolism;Metabolism;Metabolism;Metabolism	Global and overview maps;Global and overview maps;Lipid metabolism;Lipid metabolism	ko01100//Metabolic pathways;ko01212//Fatty acid metabolism;ko00061//Fatty acid biosynthesis;ko01040//Biosynthesis of unsaturated fatty acids	K03921;K03921;K03921;K03921	GO:0033588//Elongator holoenzyme complex	GO:0016491//oxidoreductase activity;GO:0045300//acyl-[acyl-carrier-protein] desaturase activity;GO:0046872//metal ion binding	GO:0002098//tRNA wobble uridine modification;GO:0006631//fatty acid metabolic process;GO:0055114//oxidation-reduction process
evm.TU.chr1.3147	0.82	0.16	0.33	1.91	1.59	1.20	20.00	3.00	6.00	38.00	33.00	25.00	--	XP_029120156.1 uncharacterized protein LOC114914116 [Elaeis guineensis]	-	-	-	-	-	-	-
evm.TU.chr1.3155	3.53	8.55	4.53	2.08	2.27	2.42	102.00	191.00	97.00	49.00	56.00	60.00	-	-	-	-	-	-	-	-	-
evm.TU.chr1.3171	23.99	22.62	18.68	9.61	9.54	9.85	388.00	283.00	224.00	127.00	132.00	137.00	-	-	-	-	-	-	-	-	-
evm.TU.chr1.3172	11.25	10.97	9.41	5.15	4.92	4.67	350.00	264.00	217.00	131.00	131.00	125.00	FKFBP	XP_011623046.1 6-phosphofructo-2-kinase/fructose-2,6-bisphosphatase isoform X1 [Amborella trichopoda]	Metabolism;Metabolism	Global and overview maps;Carbohydrate metabolism	ko01100//Metabolic pathways;ko00051//Fructose and mannose metabolism	K01103;K01103	GO:0005575//cellular_component;GO:0005622//intracellular;GO:0005623//cell;GO:0005737//cytoplasm;GO:0005829//cytosol;GO:0005886//plasma membrane;GO:0016020//membrane;GO:0044424//intracellular part;GO:0044444//cytoplasmic part;GO:0044464//cell part;GO:0071944//cell periphery	GO:0000166//nucleotide binding;GO:0001871//pattern binding;GO:0003674//molecular_function;GO:0003824//catalytic activity;GO:0003873//6-phosphofructo-2-kinase activity;GO:0004331//fructose-2,6-bisphosphate 2-phosphatase activity;GO:0005488//binding;GO:0005524//ATP binding;GO:0008144//drug binding;GO:0008443//phosphofructokinase activity;GO:0016301//kinase activity;GO:0016740//transferase activity;…	GO:0005975//carbohydrate metabolic process;GO:0005996//monosaccharide metabolic process;GO:0006000//fructose metabolic process;GO:0006002//fructose 6-phosphate metabolic process;GO:0006003//fructose 2,6-bisphosphate metabolic process;GO:0006793//phosphorus metabolic process;GO:0006796//phosphate-containing compound metabolic process;GO:0008150//biological_process;GO:0008152//metabolic process;GO:…
evm.TU.chr1.3188	1.03	1.61	1.35	0.48	0.43	0.35	34.00	41.00	33.00	13.00	12.00	10.00	AVT6A	ADE77235.1 unknown [Picea sitchensis]	-	-	-	-	-	-	-
evm.TU.chr1.3226	0.88	6.76	0.17	0.27	0.38	0.25	31.53	188.22	4.54	8.00	11.80	7.64	LAC4	AZA14790.1 Laccase-17 [Pinus taeda]	-	-	-	-	-	GO:0005375//copper ion transmembrane transporter activity;GO:0005507//copper ion binding;GO:0016491//oxidoreductase activity	GO:0006825//copper ion transport;GO:0055114//oxidation-reduction process
evm.TU.chr1.323	5.54	5.73	7.02	32.45	28.51	43.61	65.00	52.00	61.00	311.00	286.00	440.00	--	-	-	-	-	-	-	-	-
evm.TU.chr1.3237	0.88	0.99	0.53	0.14	0.13	0.15	54.00	47.00	24.00	7.00	7.00	8.00	SEOB	ACN39861.1 unknown [Picea sitchensis]	-	-	-	-	-	GO:0005524//ATP binding;GO:0016887//ATPase activity;GO:0043531//ADP binding	-
evm.TU.chr1.3245	0.09	0.72	0.08	0.00	0.00	0.03	3.00	19.52	2.00	0.00	0.00	1.00	LAC17	AZA14790.1 Laccase-17 [Pinus taeda]	-	-	-	-	-	GO:0005375//copper ion transmembrane transporter activity;GO:0005507//copper ion binding;GO:0016491//oxidoreductase activity	GO:0006825//copper ion transport;GO:0055114//oxidation-reduction process
evm.TU.chr1.3255	21.74	21.33	7.30	5.40	5.30	3.45	524.60	398.38	130.69	106.50	109.39	71.56	METK2	A9NYY0.1 RecName: Full=S-adenosylmethionine synthase 2; Short=AdoMet synthase 2; AltName: Full=Methionine adenosyltransferase 2; Short=MAT 2 [Picea sitchensis]	Metabolism;Metabolism;Metabolism;Metabolism	Global and overview maps;Global and overview maps;Global and overview maps;Amino acid metabolism	ko01100//Metabolic pathways;ko01110//Biosynthesis of secondary metabolites;ko01230//Biosynthesis of amino acids;ko00270//Cysteine and methionine metabolism	K00789;K00789;K00789;K00789	GO:0005575//cellular_component;GO:0005618//cell wall;GO:0005622//intracellular;GO:0005623//cell;GO:0005634//nucleus;GO:0005730//nucleolus;GO:0005737//cytoplasm;GO:0005829//cytosol;GO:0005886//plasma membrane;GO:0005911//cell-cell junction;GO:0009506//plasmodesma;GO:0016020//membrane;GO:0030054//cell junction;GO:0030312//external encapsulating structure;GO:0031974//membrane-enclosed lumen;GO:00319…	GO:0000166//nucleotide binding;GO:0003674//molecular_function;GO:0003676//nucleic acid binding;GO:0003723//RNA binding;GO:0003729//mRNA binding;GO:0003824//catalytic activity;GO:0004478//methionine adenosyltransferase activity;GO:0005488//binding;GO:0005524//ATP binding;GO:0008144//drug binding;GO:0016740//transferase activity;GO:0016765//transferase activity, transferring alkyl or aryl (other th…	GO:0000096//sulfur amino acid metabolic process;GO:0006082//organic acid metabolic process;GO:0006520//cellular amino acid metabolic process;GO:0006555//methionine metabolic process;GO:0006556//S-adenosylmethionine biosynthetic process;GO:0006725//cellular aromatic compound metabolic process;GO:0006730//one-carbon metabolic process;GO:0006732//coenzyme metabolic process;GO:0006790//sulfur compoun…
evm.TU.chr1.3266	7.93	7.92	7.58	4.27	3.42	3.78	438.71	339.25	310.88	193.16	161.68	179.73	At3g47110	XP_010915160.1 putative receptor-like protein kinase At3g47110 [Elaeis guineensis]	-	-	-	-	-	GO:0004672//protein kinase activity;GO:0005515//protein binding;GO:0005524//ATP binding	GO:0006468//protein phosphorylation
evm.TU.chr1.3267	1.34	0.88	1.12	0.48	0.36	0.45	82.34	41.90	51.00	24.00	19.09	24.00	At2g24130	OVA06558.1 Protein kinase domain [Macleaya cordata]	-	-	-	-	-	GO:0004672//protein kinase activity;GO:0005515//protein binding;GO:0005524//ATP binding	GO:0006468//protein phosphorylation
evm.TU.chr1.3274	4.56	3.96	4.47	15.26	10.81	12.16	143.00	96.00	104.00	391.00	290.00	328.00	--	GAQ86776.1 hypothetical protein KFL_003100130 [Klebsormidium nitens]	-	-	-	-	-	GO:0004373//glycogen (starch) synthase activity;GO:0004644//phosphoribosylglycinamide formyltransferase activity;GO:0008194//UDP-glycosyltransferase activity;GO:0016757//transferase activity, transferring glycosyl groups	GO:0009152//purine ribonucleotide biosynthetic process;GO:0010125//mycothiol biosynthetic process;GO:0071793//bacillithiol biosynthetic process
evm.TU.chr1.3275	426.47	367.40	371.40	118.45	56.29	78.26	11232.00	7487.00	7252.00	2549.00	1268.00	1773.00	CCR1	ACN40591.1 unknown [Picea sitchensis]	-	-	-	-	-	GO:0003824//catalytic activity;GO:0003854//3-beta-hydroxy-delta5-steroid dehydrogenase activity;GO:0003978//UDP-glucose 4-epimerase activity;GO:0004043//L-aminoadipate-semialdehyde dehydrogenase activity;GO:0004316//3-oxoacyl-[acyl-carrier-protein] reductase (NADPH) activity;GO:0008446//GDP-mannose 4,6-dehydratase activity;GO:0008460//dTDP-glucose 4,6-dehydratase activity;GO:0008667//2,3-dihydro-…	GO:0000271//polysaccharide biosynthetic process;GO:0005975//carbohydrate metabolic process;GO:0006012//galactose metabolic process;GO:0006633//fatty acid biosynthetic process;GO:0006694//steroid biosynthetic process;GO:0008152//metabolic process;GO:0009243//O antigen biosynthetic process;GO:0009244//lipopolysaccharide core region biosynthetic process;GO:0019305//dTDP-rhamnose biosynthetic process…
evm.TU.chr1.3277	39.95	67.56	55.27	10.45	28.78	17.41	1011.00	1323.00	1037.00	216.00	623.00	379.00	Os04g0379900	AEJ87846.1 stearoyl-ACP desaturase [Ginkgo biloba]	Metabolism;Metabolism;Metabolism;Metabolism	Global and overview maps;Global and overview maps;Lipid metabolism;Lipid metabolism	ko01100//Metabolic pathways;ko01212//Fatty acid metabolism;ko00061//Fatty acid biosynthesis;ko01040//Biosynthesis of unsaturated fatty acids	K03921;K03921;K03921;K03921	-	GO:0016491//oxidoreductase activity;GO:0045300//acyl-[acyl-carrier-protein] desaturase activity;GO:0046872//metal ion binding	GO:0006631//fatty acid metabolic process;GO:0055114//oxidation-reduction process
evm.TU.chr1.3278	4.48	5.87	4.22	2.53	2.62	1.51	76.00	77.00	53.00	35.00	38.04	22.02	CCR1	ABK24144.1 unknown [Picea sitchensis]	-	-	-	-	-	GO:0003824//catalytic activity;GO:0003854//3-beta-hydroxy-delta5-steroid dehydrogenase activity;GO:0003978//UDP-glucose 4-epimerase activity;GO:0004043//L-aminoadipate-semialdehyde dehydrogenase activity;GO:0004316//3-oxoacyl-[acyl-carrier-protein] reductase (NADPH) activity;GO:0008446//GDP-mannose 4,6-dehydratase activity;GO:0008460//dTDP-glucose 4,6-dehydratase activity;GO:0008667//2,3-dihydro-…	GO:0000271//polysaccharide biosynthetic process;GO:0005975//carbohydrate metabolic process;GO:0006012//galactose metabolic process;GO:0006633//fatty acid biosynthetic process;GO:0006694//steroid biosynthetic process;GO:0008152//metabolic process;GO:0009243//O antigen biosynthetic process;GO:0009244//lipopolysaccharide core region biosynthetic process;GO:0015995//chlorophyll biosynthetic process;G…
evm.TU.chr1.3279	19.57	18.65	22.89	75.23	64.85	74.62	339.00	250.00	294.00	1065.00	960.96	1111.98	CCR1	ABK24144.1 unknown [Picea sitchensis]	-	-	-	-	-	GO:0003824//catalytic activity;GO:0003854//3-beta-hydroxy-delta5-steroid dehydrogenase activity;GO:0003978//UDP-glucose 4-epimerase activity;GO:0004043//L-aminoadipate-semialdehyde dehydrogenase activity;GO:0004316//3-oxoacyl-[acyl-carrier-protein] reductase (NADPH) activity;GO:0008446//GDP-mannose 4,6-dehydratase activity;GO:0008460//dTDP-glucose 4,6-dehydratase activity;GO:0008667//2,3-dihydro-…	GO:0000271//polysaccharide biosynthetic process;GO:0005975//carbohydrate metabolic process;GO:0006012//galactose metabolic process;GO:0006633//fatty acid biosynthetic process;GO:0006694//steroid biosynthetic process;GO:0008152//metabolic process;GO:0009243//O antigen biosynthetic process;GO:0009244//lipopolysaccharide core region biosynthetic process;GO:0015995//chlorophyll biosynthetic process;G…
evm.TU.chr1.3288	0.49	0.51	0.71	2.89	1.42	1.68	15.00	12.00	16.00	72.00	37.00	44.00	WRKY35	XP_026399902.1 probable WRKY transcription factor 14 [Papaver somniferum]	-	-	-	-	GO:0005575//cellular_component;GO:0005622//intracellular;GO:0005623//cell;GO:0005634//nucleus;GO:0043226//organelle;GO:0043227//membrane-bounded organelle;GO:0043229//intracellular organelle;GO:0043231//intracellular membrane-bounded organelle;GO:0044424//intracellular part;GO:0044464//cell part	GO:0003674//molecular_function;GO:0003676//nucleic acid binding;GO:0003677//DNA binding;GO:0003700//transcription factor activity, sequence-specific DNA binding;GO:0005488//binding;GO:0043565//sequence-specific DNA binding;GO:0097159//organic cyclic compound binding;GO:1901363//heterocyclic compound binding	GO:0000003//reproduction;GO:0003006//developmental process involved in reproduction;GO:0006139//nucleobase-containing compound metabolic process;GO:0006351//transcription, DNA-templated;GO:0006355//regulation of transcription, DNA-templated;GO:0006725//cellular aromatic compound metabolic process;GO:0006807//nitrogen compound metabolic process;GO:0007275//multicellular organism development;GO:000…
evm.TU.chr1.3289	0.97	1.11	0.36	3.82	1.26	3.75	18.00	16.00	5.00	58.00	20.00	60.00	At1g57610	ADE76323.1 unknown [Picea sitchensis]	-	-	-	-	-	-	-
evm.TU.chr1.3292	4.48	5.18	8.01	50.63	17.61	26.87	142.00	127.00	188.00	1310.00	477.00	732.00	--	OVA12692.1 Methyltransferase FkbM [Macleaya cordata]	-	-	-	-	-	GO:0008168//methyltransferase activity	-
evm.TU.chr1.344	7.29	9.64	5.21	0.47	0.57	0.06	134.00	137.00	71.00	7.00	9.00	1.00	--	ABK26540.1 unknown [Picea sitchensis]	-	-	-	-	-	GO:0008080//N-acetyltransferase activity;GO:0008999//ribosomal-protein-alanine N-acetyltransferase activity;GO:0016747//transferase activity, transferring acyl groups other than amino-acyl groups;GO:0035447//mycothiol synthase activity	GO:0006464//cellular protein modification process;GO:0010125//mycothiol biosynthetic process;GO:0042254//ribosome biogenesis
evm.TU.chr1.366	12.67	7.17	2.47	1.54	1.84	2.20	201.00	88.00	29.00	20.00	25.00	30.00	--	-	-	-	-	-	-	-	-
evm.TU.chr1.396	0.89	1.64	1.08	2.53	2.17	2.80	21.00	30.00	19.00	49.00	44.00	57.00	PCMP-H85	ABR16520.1 unknown [Picea sitchensis]	-	-	-	-	GO:0000314//organellar small ribosomal subunit;GO:0022627//cytosolic small ribosomal subunit	GO:0003735//structural constituent of ribosome;GO:0005515//protein binding;GO:0015631//tubulin binding;GO:0045182//translation regulator activity	GO:0006412//translation;GO:0006417//regulation of translation
evm.TU.chr1.4	3.74	3.78	8.20	73.54	24.09	40.09	128.00	100.00	208.00	2056.00	705.00	1180.00	BAM1	XP_006851336.1 beta-amylase 1, chloroplastic [Amborella trichopoda]	Metabolism;Metabolism;Metabolism	Global and overview maps;Global and overview maps;Carbohydrate metabolism	ko01100//Metabolic pathways;ko01110//Biosynthesis of secondary metabolites;ko00500//Starch and sucrose metabolism	K01177;K01177;K01177	GO:0005575//cellular_component;GO:0005622//intracellular;GO:0005623//cell;GO:0005634//nucleus;GO:0005737//cytoplasm;GO:0005829//cytosol;GO:0009507//chloroplast;GO:0009536//plastid;GO:0043226//organelle;GO:0043227//membrane-bounded organelle;GO:0043229//intracellular organelle;GO:0043231//intracellular membrane-bounded organelle;GO:0044424//intracellular part;GO:0044444//cytoplasmic part;GO:004446…	GO:0003674//molecular_function;GO:0003824//catalytic activity;GO:0004553//hydrolase activity, hydrolyzing O-glycosyl compounds;GO:0016160//amylase activity;GO:0016161//beta-amylase activity;GO:0016787//hydrolase activity;GO:0016798//hydrolase activity, acting on glycosyl bonds	GO:0000272//polysaccharide catabolic process;GO:0001101//response to acid chemical;GO:0005975//carbohydrate metabolic process;GO:0005976//polysaccharide metabolic process;GO:0005982//starch metabolic process;GO:0005983//starch catabolic process;GO:0006073//cellular glucan metabolic process;GO:0006950//response to stress;GO:0008150//biological_process;GO:0008152//metabolic process;GO:0009056//cata…
evm.TU.chr1.402	24.90	15.38	11.87	8.93	7.37	8.37	249.00	119.00	88.00	73.00	63.00	72.00	--	-	-	-	-	-	-	GO:0016491//oxidoreductase activity	GO:0055114//oxidation-reduction process
evm.TU.chr1.407	2.09	1.97	2.43	7.52	3.77	4.86	215.00	157.00	185.00	632.00	332.00	430.00	LIN	RWR79219.1 WD40 repeat [Cinnamomum micranthum f. kanehirae]	-	-	-	-	-	GO:0004842//ubiquitin-protein transferase activity;GO:0005515//protein binding;GO:0008270//zinc ion binding	GO:0016567//protein ubiquitination
evm.TU.chr1.415	1.64	1.00	1.86	3.38	4.04	2.91	38.00	18.00	32.00	64.00	80.00	58.00	OPR7	XP_006853946.1 12-oxophytodienoate reductase 7 [Amborella trichopoda]	Metabolism;Metabolism;Metabolism	Global and overview maps;Global and overview maps;Lipid metabolism	ko01100//Metabolic pathways;ko01110//Biosynthesis of secondary metabolites;ko00592//alpha-Linolenic acid metabolism	K05894;K05894;K05894	-	GO:0010181//FMN binding;GO:0016491//oxidoreductase activity	GO:0055114//oxidation-reduction process
evm.TU.chr1.433	2.18	2.07	6.74	34.95	13.03	19.50	34.00	25.00	78.00	446.00	174.00	262.00	--	-	-	-	-	-	GO:0005575//cellular_component;GO:0005622//intracellular;GO:0005623//cell;GO:0005634//nucleus;GO:0005737//cytoplasm;GO:0005783//endoplasmic reticulum;GO:0005789//endoplasmic reticulum membrane;GO:0012505//endomembrane system;GO:0016020//membrane;GO:0016021//integral component of membrane;GO:0031224//intrinsic component of membrane;GO:0031984//organelle subcompartment;GO:0042175//nuclear outer mem…	GO:0003674//molecular_function;GO:0003676//nucleic acid binding;GO:0003677//DNA binding;GO:0003700//transcription factor activity, sequence-specific DNA binding;GO:0005488//binding;GO:0008134//transcription factor binding;GO:0042803//protein homodimerization activity;GO:0070840//dynein complex binding;GO:0097159//organic cyclic compound binding;GO:1901363//heterocyclic compound binding	GO:0002376//immune system process;GO:0006139//nucleobase-containing compound metabolic process;GO:0006351//transcription, DNA-templated;GO:0006355//regulation of transcription, DNA-templated;GO:0006725//cellular aromatic compound metabolic process;GO:0006807//nitrogen compound metabolic process;GO:0006950//response to stress;GO:0006986//response to unfolded protein;GO:0007154//cell communication;…
evm.TU.chr1.436	13.17	13.41	11.34	4.82	6.28	4.77	321.00	253.00	205.00	96.00	131.00	100.00	EDD1	PTQ27702.1 hypothetical protein MARPO_0186s0003 [Marchantia polymorpha]	Genetic Information Processing	Translation	ko00970//Aminoacyl-tRNA biosynthesis	K14164	GO:0005737//cytoplasm;GO:0009345//glycine-tRNA ligase complex	GO:0000166//nucleotide binding;GO:0004820//glycine-tRNA ligase activity;GO:0005524//ATP binding	GO:0006426//glycyl-tRNA aminoacylation
evm.TU.chr1.437	29.99	42.98	30.78	13.70	15.73	13.45	477.00	529.00	363.00	178.00	214.00	184.00	-	-	-	-	-	-	-	-	-
evm.TU.chr1.438	27.93	34.00	27.13	10.13	14.90	15.17	550.00	518.00	396.00	163.00	251.00	257.00	EDD1	KAF3792218.1 Glycine--tRNA ligase [Nymphaea thermarum]	Genetic Information Processing	Translation	ko00970//Aminoacyl-tRNA biosynthesis	K14164	GO:0005575//cellular_component;GO:0005622//intracellular;GO:0005623//cell;GO:0005737//cytoplasm;GO:0005739//mitochondrion;GO:0009345//glycine-tRNA ligase complex;GO:0009507//chloroplast;GO:0009532//plastid stroma;GO:0009536//plastid;GO:0009570//chloroplast stroma;GO:0043226//organelle;GO:0043227//membrane-bounded organelle;GO:0043229//intracellular organelle;GO:0043231//intracellular membrane-bou…	GO:0000166//nucleotide binding;GO:0003674//molecular_function;GO:0003824//catalytic activity;GO:0004812//aminoacyl-tRNA ligase activity;GO:0004820//glycine-tRNA ligase activity;GO:0005488//binding;GO:0005515//protein binding;GO:0005524//ATP binding;GO:0008144//drug binding;GO:0016874//ligase activity;GO:0016875//ligase activity, forming carbon-oxygen bonds;GO:0017076//purine nucleotide binding;GO…	GO:0000003//reproduction;GO:0003006//developmental process involved in reproduction;GO:0006082//organic acid metabolic process;GO:0006139//nucleobase-containing compound metabolic process;GO:0006399//tRNA metabolic process;GO:0006412//translation;GO:0006418//tRNA aminoacylation for protein translation;GO:0006426//glycyl-tRNA aminoacylation;GO:0006518//peptide metabolic process;GO:0006520//cellula…
evm.TU.chr1.45	2.58	2.13	2.51	6.19	4.46	5.64	25.00	16.00	18.00	49.00	37.00	47.00	--	ADE75701.1 unknown [Picea sitchensis]	-	-	-	-	-	GO:0003723//RNA binding	GO:0006364//rRNA processing
evm.TU.chr1.488	0.95	0.59	1.24	15.29	7.59	10.87	27.00	13.00	26.00	354.00	184.00	265.00	PERK1	PKA67189.1 Proline-rich receptor-like protein kinase PERK1 [Apostasia shenzhenica]	-	-	-	-	-	GO:0004672//protein kinase activity;GO:0005524//ATP binding	GO:0006468//protein phosphorylation
evm.TU.chr1.489	0.00	0.17	0.16	13.55	12.81	12.99	0.00	3.00	2.60	250.08	247.52	252.40	PERK1	KAA0046559.1 proline-rich receptor-like protein kinase PERK1 [Cucumis melo var. makuwa] [Cucumis melo]	-	-	-	-	-	GO:0004672//protein kinase activity;GO:0005524//ATP binding	GO:0006468//protein phosphorylation
evm.TU.chr1.490	0.23	0.10	0.38	17.87	13.57	14.70	6.60	2.26	7.94	411.87	327.38	356.76	PERK1	TXG61390.1 hypothetical protein EZV62_012753 [Acer yangbiense]	-	-	-	-	GO:0005575//cellular_component;GO:0005623//cell;GO:0005886//plasma membrane;GO:0016020//membrane;GO:0016021//integral component of membrane;GO:0031224//intrinsic component of membrane;GO:0044425//membrane part;GO:0044464//cell part;GO:0071944//cell periphery	GO:0000166//nucleotide binding;GO:0003674//molecular_function;GO:0003824//catalytic activity;GO:0004672//protein kinase activity;GO:0004674//protein serine/threonine kinase activity;GO:0004675//transmembrane receptor protein serine/threonine kinase activity;GO:0004888//transmembrane signaling receptor activity;GO:0005488//binding;GO:0005524//ATP binding;GO:0008144//drug binding;GO:0016301//kinase…	GO:0006464//cellular protein modification process;GO:0006468//protein phosphorylation;GO:0006793//phosphorus metabolic process;GO:0006796//phosphate-containing compound metabolic process;GO:0006807//nitrogen compound metabolic process;GO:0006950//response to stress;GO:0007154//cell communication;GO:0007165//signal transduction;GO:0007166//cell surface receptor signaling pathway;GO:0007167//enzyme…
evm.TU.chr1.51	1.63	2.55	2.17	0.87	0.72	0.67	50.51	61.21	50.04	22.00	19.00	18.00	--	ABR16096.1 unknown [Picea sitchensis]	-	-	-	-	-	GO:0016787//hydrolase activity	GO:0006629//lipid metabolic process
evm.TU.chr1.526	6.99	11.91	14.00	29.68	32.68	33.85	66.00	87.00	98.00	229.00	264.00	275.00	AHP1	ABK25839.1 unknown [Picea sitchensis]	Environmental Information Processing	Signal transduction	ko04075//Plant hormone signal transduction	K14490	GO:0016020//membrane	GO:0000156//phosphorelay response regulator activity;GO:0004673//protein histidine kinase activity;GO:0005524//ATP binding	GO:0000160//phosphorelay signal transduction system
evm.TU.chr1.552	7.17	11.62	4.76	2.17	2.26	2.47	804.00	1008.00	396.00	199.00	217.00	238.00	DCL3A	AJA90772.1 Dicer-like 3 [Ginkgo biloba]	-	-	-	-	GO:0005575//cellular_component;GO:0005622//intracellular;GO:0005623//cell;GO:0005634//nucleus;GO:0005730//nucleolus;GO:0005737//cytoplasm;GO:0009380//excinuclease repair complex;GO:0016442//RISC complex;GO:0031332//RNAi effector complex;GO:0031974//membrane-enclosed lumen;GO:0031981//nuclear lumen;GO:0032991//macromolecular complex;GO:0043226//organelle;GO:0043227//membrane-bounded organelle;GO:0…	GO:0000166//nucleotide binding;GO:0003674//molecular_function;GO:0003676//nucleic acid binding;GO:0003677//DNA binding;GO:0003723//RNA binding;GO:0003725//double-stranded RNA binding;GO:0003824//catalytic activity;GO:0004003//ATP-dependent DNA helicase activity;GO:0004386//helicase activity;GO:0004518//nuclease activity;GO:0004519//endonuclease activity;GO:0004521//endoribonuclease activity;GO:00…	GO:0002252//immune effector process;GO:0002376//immune system process;GO:0006139//nucleobase-containing compound metabolic process;GO:0006259//DNA metabolic process;GO:0006268//DNA unwinding involved in DNA replication;GO:0006281//DNA repair;GO:0006289//nucleotide-excision repair;GO:0006310//DNA recombination;GO:0006396//RNA processing;GO:0006725//cellular aromatic compound metabolic process;GO:0…
evm.TU.chr1.56	6.93	14.32	6.31	2.20	2.76	3.46	247.00	394.76	166.59	64.00	84.00	106.00	--	ABR16096.1 unknown [Picea sitchensis]	-	-	-	-	-	GO:0016787//hydrolase activity	GO:0006629//lipid metabolic process
evm.TU.chr1.565	5.07	6.67	6.39	21.39	11.57	14.26	107.00	109.00	100.00	369.00	209.00	259.00	CYS6	ABK24186.1 unknown [Picea sitchensis]	-	-	-	-	GO:0005575//cellular_component;GO:0005576//extracellular region;GO:0005622//intracellular;GO:0005623//cell;GO:0005727//extrachromosomal circular DNA;GO:0005737//cytoplasm;GO:0005783//endoplasmic reticulum;GO:0005829//cytosol;GO:0012505//endomembrane system;GO:0043226//organelle;GO:0043227//membrane-bounded organelle;GO:0043229//intracellular organelle;GO:0043231//intracellular membrane-bounded or…	GO:0002020//protease binding;GO:0003674//molecular_function;GO:0003677//DNA binding;GO:0003916//DNA topoisomerase activity;GO:0004857//enzyme inhibitor activity;GO:0004866//endopeptidase inhibitor activity;GO:0004869//cysteine-type endopeptidase inhibitor activity;GO:0005488//binding;GO:0005515//protein binding;GO:0019899//enzyme binding;GO:0030234//enzyme regulator activity;GO:0030414//peptidase…	GO:0001101//response to acid chemical;GO:0006260//DNA replication;GO:0006950//response to stress;GO:0006952//defense response;GO:0006970//response to osmotic stress;GO:0006972//hyperosmotic response;GO:0006979//response to oxidative stress;GO:0008150//biological_process;GO:0009266//response to temperature stimulus;GO:0009409//response to cold;GO:0009414//response to water deprivation;GO:0009415//…
evm.TU.chr1.573	1.28	1.48	1.65	0.00	0.00	0.00	18.18	16.28	17.38	0.00	0.00	0.00	--	XP_010910239.1 cysteine-rich receptor-like protein kinase 6 [Elaeis guineensis]	-	-	-	-	-	-	-
evm.TU.chr1.575	0.18	0.18	0.24	0.00	0.00	0.00	8.30	6.23	8.12	0.00	0.00	0.00	CRK2	KAF3794948.1 Cysteine-rich receptor-like protein kinase 2 [Nymphaea thermarum]	-	-	-	-	GO:0005575//cellular_component;GO:0005623//cell;GO:0005886//plasma membrane;GO:0016020//membrane;GO:0016021//integral component of membrane;GO:0031224//intrinsic component of membrane;GO:0044425//membrane part;GO:0044464//cell part;GO:0071944//cell periphery	GO:0000166//nucleotide binding;GO:0003674//molecular_function;GO:0003824//catalytic activity;GO:0004672//protein kinase activity;GO:0004674//protein serine/threonine kinase activity;GO:0005488//binding;GO:0005524//ATP binding;GO:0008144//drug binding;GO:0016301//kinase activity;GO:0016740//transferase activity;GO:0016772//transferase activity, transferring phosphorus-containing groups;GO:0016773/…	GO:0006464//cellular protein modification process;GO:0006468//protein phosphorylation;GO:0006793//phosphorus metabolic process;GO:0006796//phosphate-containing compound metabolic process;GO:0006807//nitrogen compound metabolic process;GO:0008150//biological_process;GO:0008152//metabolic process;GO:0009987//cellular process;GO:0016310//phosphorylation;GO:0019538//protein metabolic process;GO:00362…
evm.TU.chr1.587	9.76	17.31	7.60	5.43	5.62	5.09	660.00	906.00	381.00	300.00	325.00	296.00	BAM1	XP_006466390.1 leucine-rich repeat receptor-like serine/threonine-protein kinase BAM1 [Citrus sinensis]	-	-	-	-	GO:0005575//cellular_component;GO:0005623//cell;GO:0005886//plasma membrane;GO:0016020//membrane;GO:0016021//integral component of membrane;GO:0031224//intrinsic component of membrane;GO:0044425//membrane part;GO:0044464//cell part;GO:0071944//cell periphery	GO:0000166//nucleotide binding;GO:0003674//molecular_function;GO:0003824//catalytic activity;GO:0004672//protein kinase activity;GO:0004674//protein serine/threonine kinase activity;GO:0005102//receptor binding;GO:0005488//binding;GO:0005515//protein binding;GO:0005524//ATP binding;GO:0008144//drug binding;GO:0016301//kinase activity;GO:0016740//transferase activity;GO:0016772//transferase activi…	GO:0000003//reproduction;GO:0003006//developmental process involved in reproduction;GO:0006464//cellular protein modification process;GO:0006468//protein phosphorylation;GO:0006793//phosphorus metabolic process;GO:0006796//phosphate-containing compound metabolic process;GO:0006807//nitrogen compound metabolic process;GO:0007275//multicellular organism development;GO:0008150//biological_process;GO…
evm.TU.chr1.588	5.16	4.11	3.67	1.40	2.66	2.07	193.22	119.24	102.00	42.75	85.22	66.68	-	-	-	-	-	-	-	-	-
evm.TU.chr1.590	16.09	13.65	15.38	4.23	9.73	7.32	1265.50	830.76	897.00	272.00	654.73	495.44	BAM1	OAE21088.1 hypothetical protein AXG93_3661s1130 [Marchantia polymorpha subsp. ruderalis] [Marchantia polymorpha]	-	-	-	-	GO:0005575//cellular_component;GO:0005623//cell;GO:0005886//plasma membrane;GO:0016020//membrane;GO:0016021//integral component of membrane;GO:0031224//intrinsic component of membrane;GO:0044425//membrane part;GO:0044464//cell part;GO:0071944//cell periphery	GO:0000166//nucleotide binding;GO:0003674//molecular_function;GO:0003824//catalytic activity;GO:0004672//protein kinase activity;GO:0004674//protein serine/threonine kinase activity;GO:0004713//protein tyrosine kinase activity;GO:0004714//transmembrane receptor protein tyrosine kinase activity;GO:0004888//transmembrane signaling receptor activity;GO:0005488//binding;GO:0005515//protein binding;GO…	GO:0000003//reproduction;GO:0000272//polysaccharide catabolic process;GO:0003006//developmental process involved in reproduction;GO:0005975//carbohydrate metabolic process;GO:0005976//polysaccharide metabolic process;GO:0006464//cellular protein modification process;GO:0006468//protein phosphorylation;GO:0006793//phosphorus metabolic process;GO:0006796//phosphate-containing compound metabolic pro…
evm.TU.chr1.594	30.94	35.21	40.49	7.38	9.67	6.33	636.00	560.00	617.00	124.00	170.00	112.00	atpA	AJE71376.1 ATP synthase CF1 alpha subunit [Ginkgo biloba]	Metabolism;Metabolism;Metabolism	Global and overview maps;Energy metabolism;Energy metabolism	ko01100//Metabolic pathways;ko00190//Oxidative phosphorylation;ko00195//Photosynthesis	K02111;K02111;K02111	GO:0000275//mitochondrial proton-transporting ATP synthase complex, catalytic core F(1);GO:0005575//cellular_component;GO:0005622//intracellular;GO:0005623//cell;GO:0005737//cytoplasm;GO:0009288//bacterial-type flagellum;GO:0009507//chloroplast;GO:0009534//chloroplast thylakoid;GO:0009535//chloroplast thylakoid membrane;GO:0009536//plastid;GO:0009579//thylakoid;GO:0016020//membrane;GO:0016469//pr…	GO:0000166//nucleotide binding;GO:0003674//molecular_function;GO:0003824//catalytic activity;GO:0005215//transporter activity;GO:0005488//binding;GO:0005524//ATP binding;GO:0008144//drug binding;GO:0008324//cation transmembrane transporter activity;GO:0008553//hydrogen-exporting ATPase activity, phosphorylative mechanism;GO:0015075//ion transmembrane transporter activity;GO:0015077//monovalent in…	GO:0001539//cilium or flagellum-dependent cell motility;GO:0006139//nucleobase-containing compound metabolic process;GO:0006163//purine nucleotide metabolic process;GO:0006164//purine nucleotide biosynthetic process;GO:0006725//cellular aromatic compound metabolic process;GO:0006753//nucleoside phosphate metabolic process;GO:0006754//ATP biosynthetic process;GO:0006793//phosphorus metabolic proce…
evm.TU.chr1.595	1.84	2.86	2.67	7.07	4.01	3.98	122.85	147.84	132.41	386.56	229.68	228.90	HSL1	AEP14546.1 clavata 1-like protein [Pinus pinaster]	-	-	-	-	GO:0005575//cellular_component;GO:0005623//cell;GO:0005886//plasma membrane;GO:0016020//membrane;GO:0016021//integral component of membrane;GO:0031224//intrinsic component of membrane;GO:0044425//membrane part;GO:0044464//cell part;GO:0071944//cell periphery	GO:0000166//nucleotide binding;GO:0003674//molecular_function;GO:0003824//catalytic activity;GO:0004672//protein kinase activity;GO:0004674//protein serine/threonine kinase activity;GO:0004713//protein tyrosine kinase activity;GO:0004714//transmembrane receptor protein tyrosine kinase activity;GO:0004888//transmembrane signaling receptor activity;GO:0005488//binding;GO:0005515//protein binding;GO…	GO:0000003//reproduction;GO:0000272//polysaccharide catabolic process;GO:0003006//developmental process involved in reproduction;GO:0005975//carbohydrate metabolic process;GO:0005976//polysaccharide metabolic process;GO:0006464//cellular protein modification process;GO:0006468//protein phosphorylation;GO:0006793//phosphorus metabolic process;GO:0006796//phosphate-containing compound metabolic pro…
evm.TU.chr1.598	1.30	1.39	1.75	4.71	4.00	4.48	82.00	68.00	82.00	243.00	216.00	243.16	HSL1	AEP14546.1 clavata 1-like protein [Pinus pinaster]	-	-	-	-	GO:0005575//cellular_component;GO:0005623//cell;GO:0005886//plasma membrane;GO:0016020//membrane;GO:0016021//integral component of membrane;GO:0031224//intrinsic component of membrane;GO:0044425//membrane part;GO:0044464//cell part;GO:0071944//cell periphery	GO:0000166//nucleotide binding;GO:0003674//molecular_function;GO:0003824//catalytic activity;GO:0004672//protein kinase activity;GO:0004674//protein serine/threonine kinase activity;GO:0005488//binding;GO:0005515//protein binding;GO:0005524//ATP binding;GO:0008144//drug binding;GO:0016301//kinase activity;GO:0016740//transferase activity;GO:0016772//transferase activity, transferring phosphorus-c…	GO:0006400//tRNA modification;GO:0006464//cellular protein modification process;GO:0006468//protein phosphorylation;GO:0006793//phosphorus metabolic process;GO:0006796//phosphate-containing compound metabolic process;GO:0006807//nitrogen compound metabolic process;GO:0008150//biological_process;GO:0008152//metabolic process;GO:0009987//cellular process;GO:0016310//phosphorylation;GO:0019538//prot…
evm.TU.chr1.606	2.61	4.33	3.32	1.07	2.09	1.57	120.00	154.00	113.00	40.00	82.00	62.00	CESA2	ABR17468.1 unknown [Picea sitchensis]	-	-	-	-	GO:0016020//membrane	GO:0008375//acetylglucosaminyltransferase activity;GO:0016757//transferase activity, transferring glycosyl groups;GO:0016760//cellulose synthase (UDP-forming) activity	GO:0030244//cellulose biosynthetic process;GO:0042710//biofilm formation
evm.TU.chr1.607	0.97	0.91	0.21	0.00	0.03	0.00	43.00	31.00	7.00	0.00	1.00	0.00	CESA7	XP_010027732.1 PREDICTED: cellulose synthase A catalytic subunit 2 [UDP-forming] [Eucalyptus grandis]	-	-	-	-	GO:0005575//cellular_component;GO:0005622//intracellular;GO:0005623//cell;GO:0005737//cytoplasm;GO:0005794//Golgi apparatus;GO:0005886//plasma membrane;GO:0005887//integral component of plasma membrane;GO:0010330//cellulose synthase complex;GO:0012505//endomembrane system;GO:0016020//membrane;GO:0016021//integral component of membrane;GO:0031224//intrinsic component of membrane;GO:0031226//intrin…	GO:0003674//molecular_function;GO:0003824//catalytic activity;GO:0005488//binding;GO:0008194//UDP-glycosyltransferase activity;GO:0008375//acetylglucosaminyltransferase activity;GO:0016740//transferase activity;GO:0016757//transferase activity, transferring glycosyl groups;GO:0016758//transferase activity, transferring hexosyl groups;GO:0016759//cellulose synthase activity;GO:0016760//cellulose s…	GO:0000226//microtubule cytoskeleton organization;GO:0000271//polysaccharide biosynthetic process;GO:0000278//mitotic cell cycle;GO:0000281//mitotic cytokinesis;GO:0000910//cytokinesis;GO:0005975//carbohydrate metabolic process;GO:0005976//polysaccharide metabolic process;GO:0006073//cellular glucan metabolic process;GO:0006996//organelle organization;GO:0007010//cytoskeleton organization;GO:0007…
evm.TU.chr1.623	0.27	0.70	0.11	0.02	0.06	0.04	17.00	34.00	5.00	1.00	3.00	2.00	--	PSS26152.1 Swi5-dependent recombination DNA repair protein [Actinidia chinensis var. chinensis] [Actinidia chinensis]	-	-	-	-	-	-	-
evm.TU.chr1.626	0.25	0.32	0.42	3.80	1.84	2.85	11.00	11.00	14.00	138.00	70.00	109.00	LAMP1	XP_024364298.1 probable glutamate carboxypeptidase LAMP1 isoform X4 [Physcomitrella patens]	-	-	-	-	-	GO:0016787//hydrolase activity	-
evm.TU.chr1.632	5.98	3.24	1.22	1.20	1.69	1.35	231.00	97.00	35.00	38.00	56.00	45.00	CAT5	XP_031269417.1 cationic amino acid transporter 5-like [Pistacia vera]	-	-	-	-	GO:0005575//cellular_component;GO:0005623//cell;GO:0005886//plasma membrane;GO:0005887//integral component of plasma membrane;GO:0016020//membrane;GO:0016021//integral component of membrane;GO:0031224//intrinsic component of membrane;GO:0044425//membrane part;GO:0044464//cell part;GO:0071944//cell periphery	GO:0003674//molecular_function;GO:0005215//transporter activity;GO:0005275//amine transmembrane transporter activity;GO:0015171//amino acid transmembrane transporter activity;GO:0015495//gamma-aminobutyric acid:proton symporter activity;GO:0022857//transmembrane transporter activity	GO:0006810//transport;GO:0006811//ion transport;GO:0006820//anion transport;GO:0006865//amino acid transport;GO:0008150//biological_process;GO:0009450//gamma-aminobutyric acid catabolic process;GO:0009847//spore germination;GO:0015711//organic anion transport;GO:0015837//amine transport;GO:0015849//organic acid transport;GO:0046942//carboxylic acid transport;GO:0051179//localization;GO:0051234//e…
evm.TU.chr1.637	5.89	8.34	2.92	2.39	2.89	3.02	136.00	149.00	50.00	45.00	57.00	60.00	GATA9	XP_031487316.1 GATA transcription factor 12-like [Nymphaea colorata]	-	-	-	-	-	GO:0008270//zinc ion binding;GO:0043565//sequence-specific DNA binding	GO:0006355//regulation of transcription, DNA-templated
evm.TU.chr1.666	2.41	6.48	2.45	1.09	1.46	1.67	89.00	185.00	67.00	33.00	46.00	53.00	At1g01540	XP_015884334.1 probable serine/threonine-protein kinase At1g01540 [Ziziphus jujuba]	-	-	-	-	GO:0005575//cellular_component;GO:0005623//cell;GO:0005886//plasma membrane;GO:0005887//integral component of plasma membrane;GO:0016020//membrane;GO:0016021//integral component of membrane;GO:0031224//intrinsic component of membrane;GO:0044425//membrane part;GO:0044464//cell part;GO:0071944//cell periphery	GO:0000166//nucleotide binding;GO:0003674//molecular_function;GO:0003824//catalytic activity;GO:0004672//protein kinase activity;GO:0004674//protein serine/threonine kinase activity;GO:0004675//transmembrane receptor protein serine/threonine kinase activity;GO:0004888//transmembrane signaling receptor activity;GO:0005488//binding;GO:0005524//ATP binding;GO:0008144//drug binding;GO:0016301//kinase…	GO:0006464//cellular protein modification process;GO:0006468//protein phosphorylation;GO:0006793//phosphorus metabolic process;GO:0006796//phosphate-containing compound metabolic process;GO:0006807//nitrogen compound metabolic process;GO:0007154//cell communication;GO:0007165//signal transduction;GO:0007166//cell surface receptor signaling pathway;GO:0007167//enzyme linked receptor protein signal…
evm.TU.chr1.67	4.08	3.45	3.33	0.80	1.18	0.88	81.00	53.00	49.00	13.00	20.00	15.00	PKAR	XP_024541401.1 cAMP-dependent protein kinase regulatory subunit [Selaginella moellendorffii]	-	-	-	-	-	-	-
evm.TU.chr1.672	92.63	80.97	86.28	219.54	135.62	179.44	2676.00	1810.00	1848.00	5182.00	3351.00	4459.00	OLE9	ADE76367.1 unknown [Picea sitchensis]	-	-	-	-	-	GO:0003674//molecular_function;GO:0003824//catalytic activity;GO:0004553//hydrolase activity, hydrolyzing O-glycosyl compounds;GO:0008422//beta-glucosidase activity;GO:0015926//glucosidase activity;GO:0016787//hydrolase activity;GO:0016798//hydrolase activity, acting on glycosyl bonds;GO:0042973//glucan endo-1,3-beta-D-glucosidase activity	GO:0005975//carbohydrate metabolic process;GO:0006950//response to stress;GO:0006952//defense response;GO:0008150//biological_process;GO:0008152//metabolic process;GO:0044238//primary metabolic process;GO:0050896//response to stimulus;GO:0071704//organic substance metabolic process
evm.TU.chr1.677	14.26	7.56	7.07	4.30	4.82	4.60	1104.00	453.00	406.00	272.00	319.00	306.00	--	XP_020217070.1 uncharacterized protein LOC109800664 [Cajanus cajan]	-	-	-	-	-	-	-
evm.TU.chr1.689	0.19	0.24	0.50	5.01	1.09	0.97	2.00	2.00	4.00	44.00	10.00	9.00	--	ABA54793.1 late embryogenesis abundant protein [Picea glauca]	-	-	-	-	-	-	-
evm.TU.chr1.693	17.68	17.24	17.87	2.16	2.28	2.05	371.00	280.00	278.00	37.00	41.00	37.00	4CLL5	XP_011628970.1 4-coumarate--CoA ligase-like 5 [Amborella trichopoda]	Metabolism;Metabolism;Metabolism	Global and overview maps;Global and overview maps;Lipid metabolism	ko01100//Metabolic pathways;ko01110//Biosynthesis of secondary metabolites;ko00592//alpha-Linolenic acid metabolism	K10526;K10526;K10526	-	GO:0003987//acetate-CoA ligase activity;GO:0004043//L-aminoadipate-semialdehyde dehydrogenase activity;GO:0008668//(2,3-dihydroxybenzoyl)adenylate synthase activity;GO:0008756//o-succinylbenzoate-CoA ligase activity;GO:0030729//acetoacetate-CoA ligase activity;GO:0047473//D-alanine-poly(phosphoribitol) ligase activity;GO:0050218//propionate-CoA ligase activity	GO:0009234//menaquinone biosynthetic process;GO:0015031//protein transport;GO:0019287//isopentenyl diphosphate biosynthetic process, mevalonate pathway;GO:0019290//siderophore biosynthetic process;GO:0019350//teichoic acid biosynthetic process;GO:0019427//acetyl-CoA biosynthetic process from acetate;GO:0019878//lysine biosynthetic process via aminoadipic acid
evm.TU.chr1.694	18.80	19.82	18.53	2.66	2.03	2.86	260.00	212.00	190.00	30.00	24.00	34.00	4CLL9	XP_028105748.1 4-coumarate--CoA ligase-like 9 isoform X1 [Camellia sinensis]	Metabolism;Metabolism;Metabolism;Metabolism	Global and overview maps;Global and overview maps;Biosynthesis of other secondary metabolites;Metabolism of cofactors and vitamins	ko01100//Metabolic pathways;ko01110//Biosynthesis of secondary metabolites;ko00940//Phenylpropanoid biosynthesis;ko00130//Ubiquinone and other terpenoid-quinone biosynthesis	K01904;K01904;K01904;K01904	-	GO:0003987//acetate-CoA ligase activity;GO:0008668//(2,3-dihydroxybenzoyl)adenylate synthase activity;GO:0008756//o-succinylbenzoate-CoA ligase activity;GO:0030729//acetoacetate-CoA ligase activity;GO:0047473//D-alanine-poly(phosphoribitol) ligase activity;GO:0050218//propionate-CoA ligase activity	GO:0009234//menaquinone biosynthetic process;GO:0019287//isopentenyl diphosphate biosynthetic process, mevalonate pathway;GO:0019290//siderophore biosynthetic process;GO:0019350//teichoic acid biosynthetic process;GO:0019427//acetyl-CoA biosynthetic process from acetate
evm.TU.chr1.7	3.83	2.47	2.82	7.07	7.00	7.00	110.00	55.00	60.00	166.00	172.00	173.00	LSI2	XP_008787434.1 silicon efflux transporter LSI2-like isoform X1 [Phoenix dactylifera]	-	-	-	-	GO:0005887//integral component of plasma membrane;GO:0016021//integral component of membrane	GO:0008509//anion transmembrane transporter activity;GO:0015105//arsenite transmembrane transporter activity;GO:0015385//sodium:proton antiporter activity	GO:0006814//sodium ion transport;GO:0006818//hydrogen transport;GO:0006820//anion transport;GO:0015700//arsenite transport;GO:0046685//response to arsenic-containing substance;GO:0055085//transmembrane transport
evm.TU.chr1.717	35.69	60.19	47.12	13.01	26.78	24.87	282.00	368.00	276.00	84.00	181.00	169.00	--	ABK24033.1 unknown [Picea sitchensis]	-	-	-	-	GO:0009523//photosystem II;GO:0016020//membrane	-	GO:0015979//photosynthesis
evm.TU.chr1.719	0.96	1.36	1.16	3.99	2.07	4.01	20.00	22.00	18.00	68.00	37.00	72.00	--	XP_010915417.1 F-box/LRR-repeat protein 2 [Elaeis guineensis]	-	-	-	-	-	GO:0005515//protein binding	-
evm.TU.chr1.724	7.75	6.79	4.27	2.60	2.53	2.29	208.00	141.00	85.00	57.00	58.00	53.00	--	KAF3777508.1 hypothetical protein EJ110_NYTH40574 [Nymphaea thermarum]	-	-	-	-	-	-	-
evm.TU.chr1.748	14.88	19.06	15.21	27.31	38.27	35.48	450.00	446.00	341.00	675.00	990.00	923.00	CYP38	ABR16478.1 unknown [Picea sitchensis]	-	-	-	-	GO:0005575//cellular_component;GO:0005622//intracellular;GO:0005623//cell;GO:0005737//cytoplasm;GO:0009507//chloroplast;GO:0009532//plastid stroma;GO:0009534//chloroplast thylakoid;GO:0009535//chloroplast thylakoid membrane;GO:0009536//plastid;GO:0009543//chloroplast thylakoid lumen;GO:0009570//chloroplast stroma;GO:0009579//thylakoid;GO:0016020//membrane;GO:0031976//plastid thylakoid;GO:0031977/…	GO:0003674//molecular_function;GO:0003755//peptidyl-prolyl cis-trans isomerase activity;GO:0003824//catalytic activity;GO:0016853//isomerase activity;GO:0016859//cis-trans isomerase activity	GO:0000413//protein peptidyl-prolyl isomerization;GO:0006464//cellular protein modification process;GO:0006807//nitrogen compound metabolic process;GO:0006950//response to stress;GO:0006952//defense response;GO:0008150//biological_process;GO:0008152//metabolic process;GO:0009605//response to external stimulus;GO:0009607//response to biotic stimulus;GO:0009617//response to bacterium;GO:0009987//ce…
evm.TU.chr1.79	10.18	5.38	8.00	35.54	16.56	19.86	115.00	47.00	67.00	328.00	160.00	193.00	--	-	-	-	-	-	GO:0005856//cytoskeleton	GO:0003677//DNA binding	-
evm.TU.chr1.797	4.94	48.90	1.06	0.24	0.57	0.23	101.00	773.00	16.00	4.00	10.00	4.00	At4g01130	ABR16067.1 unknown [Picea sitchensis]	-	-	-	-	-	GO:0016788//hydrolase activity, acting on ester bonds;GO:0043565//sequence-specific DNA binding	GO:0006355//regulation of transcription, DNA-templated
evm.TU.chr1.814	92.86	94.47	78.26	40.25	46.77	44.35	3055.00	2405.00	1909.00	1082.00	1316.00	1255.00	--	ABK24248.1 unknown [Picea sitchensis]	-	-	-	-	-	-	-
evm.TU.chr1.815	16.61	13.22	12.49	5.52	6.74	5.99	409.00	252.00	228.00	111.00	142.00	127.00	At4g01130	ABR16067.1 unknown [Picea sitchensis]	-	-	-	-	-	GO:0016788//hydrolase activity, acting on ester bonds	-
evm.TU.chr1.819	2.92	2.59	3.04	8.07	6.15	5.34	35.00	24.00	27.00	79.00	63.00	55.00	--	XP_010523792.1 PREDICTED: uncharacterized protein LOC104802063 isoform X1 [Tarenaya hassleriana]	-	-	-	-	-	-	-
evm.TU.chr1.82	14.19	11.76	13.07	5.22	6.26	6.51	405.50	260.00	277.00	122.00	153.00	160.00	CYP701A6	AXU25935.1 cytochrome P450 CYP701A24 [Picea glauca]	Metabolism;Metabolism;Metabolism	Global and overview maps;Global and overview maps;Metabolism of terpenoids and polyketides	ko01100//Metabolic pathways;ko01110//Biosynthesis of secondary metabolites;ko00904//Diterpenoid biosynthesis	K04122;K04122;K04122	GO:0005575//cellular_component;GO:0005622//intracellular;GO:0005623//cell;GO:0005737//cytoplasm;GO:0005783//endoplasmic reticulum;GO:0009507//chloroplast;GO:0009526//plastid envelope;GO:0009527//plastid outer membrane;GO:0009536//plastid;GO:0009707//chloroplast outer membrane;GO:0009941//chloroplast envelope;GO:0012505//endomembrane system;GO:0016020//membrane;GO:0016021//integral component of me…	GO:0003674//molecular_function;GO:0003824//catalytic activity;GO:0004497//monooxygenase activity;GO:0005488//binding;GO:0005506//iron ion binding;GO:0016491//oxidoreductase activity;GO:0016705//oxidoreductase activity, acting on paired donors, with incorporation or reduction of molecular oxygen;GO:0016709//oxidoreductase activity, acting on paired donors, with incorporation or reduction of molecu…	GO:0001101//response to acid chemical;GO:0006082//organic acid metabolic process;GO:0006629//lipid metabolic process;GO:0006720//isoprenoid metabolic process;GO:0006721//terpenoid metabolic process;GO:0007154//cell communication;GO:0007165//signal transduction;GO:0008150//biological_process;GO:0008152//metabolic process;GO:0008299//isoprenoid biosynthetic process;GO:0008610//lipid biosynthetic pr…
evm.TU.chr1.846	0.94	1.06	1.74	0.07	0.55	0.27	16.00	14.00	22.00	1.00	8.00	4.00	--	-	-	-	-	-	-	-	-
evm.TU.chr1.853	6.76	7.46	8.32	22.68	17.73	17.90	205.00	175.00	187.00	562.00	460.00	467.00	POSF21	XP_024356505.1 transcription factor RF2a-like [Physcomitrella patens]	-	-	-	-	GO:0005575//cellular_component;GO:0005615//extracellular space;GO:0005622//intracellular;GO:0005623//cell;GO:0005634//nucleus;GO:0005737//cytoplasm;GO:0005829//cytosol;GO:0043226//organelle;GO:0043227//membrane-bounded organelle;GO:0043229//intracellular organelle;GO:0043231//intracellular membrane-bounded organelle;GO:0044424//intracellular part;GO:0044444//cytoplasmic part;GO:0044464//cell part	GO:0003674//molecular_function;GO:0003676//nucleic acid binding;GO:0003677//DNA binding;GO:0003700//transcription factor activity, sequence-specific DNA binding;GO:0005488//binding;GO:0005524//ATP binding;GO:0008134//transcription factor binding;GO:0042803//protein homodimerization activity;GO:0070840//dynein complex binding;GO:0097159//organic cyclic compound binding;GO:1901363//heterocyclic com…	GO:0006139//nucleobase-containing compound metabolic process;GO:0006260//DNA replication;GO:0006351//transcription, DNA-templated;GO:0006355//regulation of transcription, DNA-templated;GO:0006725//cellular aromatic compound metabolic process;GO:0006807//nitrogen compound metabolic process;GO:0007059//chromosome segregation;GO:0008150//biological_process;GO:0008152//metabolic process;GO:0009058//b…
evm.TU.chr1.861	1.27	1.90	1.50	6.11	3.94	3.71	50.00	58.00	44.00	197.00	133.00	126.00	RCOM_0699480	XP_011071049.1 glycosyltransferase family 92 protein RCOM_0530710 [Sesamum indicum]	-	-	-	-	-	-	-
evm.TU.chr1.867	0.28	0.62	0.42	0.17	0.06	0.14	29.00	49.00	32.00	14.00	5.00	12.00	NRPE1	AJA90760.1 DNA-directed RNA polymerase V largest subunit [Cycas revoluta]	-	-	-	-	GO:0000345//cytosolic DNA-directed RNA polymerase complex;GO:0000419//DNA-directed RNA polymerase V complex;GO:0000428//DNA-directed RNA polymerase complex;GO:0005575//cellular_component;GO:0005622//intracellular;GO:0005623//cell;GO:0005634//nucleus;GO:0005654//nucleoplasm;GO:0005666//DNA-directed RNA polymerase III complex;GO:0005730//nucleolus;GO:0016604//nuclear body;GO:0030880//RNA polymerase…	GO:0003674//molecular_function;GO:0003676//nucleic acid binding;GO:0003677//DNA binding;GO:0003824//catalytic activity;GO:0003899//DNA-directed RNA polymerase activity;GO:0005488//binding;GO:0016740//transferase activity;GO:0016772//transferase activity, transferring phosphorus-containing groups;GO:0016779//nucleotidyltransferase activity;GO:0034062//RNA polymerase activity;GO:0043167//ion bindin…	GO:0006139//nucleobase-containing compound metabolic process;GO:0006259//DNA metabolic process;GO:0006304//DNA modification;GO:0006305//DNA alkylation;GO:0006306//DNA methylation;GO:0006351//transcription, DNA-templated;GO:0006355//regulation of transcription, DNA-templated;GO:0006383//transcription from RNA polymerase III promoter;GO:0006396//RNA processing;GO:0006725//cellular aromatic compound…
evm.TU.chr1.877	1.81	1.78	1.03	3.58	3.79	4.19	32.26	24.60	13.66	52.24	57.87	64.23	COMT	TXG55207.1 hypothetical protein EZV62_020463 [Acer yangbiense]	-	-	-	-	-	GO:0008168//methyltransferase activity;GO:0008171//O-methyltransferase activity;GO:0046983//protein dimerization activity	GO:0016051//carbohydrate biosynthetic process
evm.TU.chr1.879	12.94	14.84	9.78	3.45	3.70	2.77	266.00	236.00	149.00	58.00	65.00	49.00	COMT1	ADE76636.1 unknown [Picea sitchensis]	-	-	-	-	-	GO:0008171//O-methyltransferase activity;GO:0046983//protein dimerization activity	GO:0016051//carbohydrate biosynthetic process
evm.TU.chr1.901	0.14	0.56	0.24	1.28	1.22	1.38	4.00	12.00	5.00	29.00	29.00	33.00	-	-	-	-	-	-	-	-	-
evm.TU.chr1.906	0.80	1.82	0.46	0.14	0.37	0.16	35.00	62.00	15.00	5.00	14.00	6.00	--	XP_010262830.1 PREDICTED: nascent polypeptide-associated complex subunit alpha, muscle-specific form-like isoform X1 [Nelumbo nucifera]	-	-	-	-	-	-	-
evm.TU.chr1.917	0.40	0.31	0.34	2.95	1.70	2.12	19.00	11.53	12.00	115.55	69.53	87.37	At5g04720	ABR16103.1 unknown [Picea sitchensis]	-	-	-	-	-	GO:0005515//protein binding;GO:0005524//ATP binding;GO:0016887//ATPase activity;GO:0043531//ADP binding	-
evm.TU.chr1.928	176.61	157.84	139.27	61.69	80.37	78.66	1955.00	1352.00	1143.00	558.00	761.00	749.00	PNSB3	AKG62573.1 UNVERIFIED: photosynthetic NDH subcomplex B 3 [Acorus americanus]	-	-	-	-	-	GO:0009055//electron carrier activity;GO:0016655//oxidoreductase activity, acting on NAD(P)H, quinone or similar compound as acceptor;GO:0051536//iron-sulfur cluster binding	GO:0006814//sodium ion transport;GO:0016226//iron-sulfur cluster assembly
evm.TU.chr1.929	0.75	0.35	0.98	10.65	7.88	8.50	28.00	10.00	27.00	323.93	250.94	271.99	NPR4	XP_026408865.1 ankyrin repeat-containing protein NPR4-like [Papaver somniferum]	-	-	-	-	-	GO:0005515//protein binding	GO:0030494//bacteriochlorophyll biosynthetic process
evm.TU.chr1.938	9.04	10.87	11.71	3.24	5.40	4.24	352.52	328.24	338.76	103.43	180.30	142.24	NCED1	BAF31905.1 putative 9-cis-epoxycarotenoid dioxygenase [Cryptomeria japonica]	Metabolism;Metabolism;Metabolism	Global and overview maps;Global and overview maps;Metabolism of terpenoids and polyketides	ko01100//Metabolic pathways;ko01110//Biosynthesis of secondary metabolites;ko00906//Carotenoid biosynthesis	K09840;K09840;K09840	-	GO:0016702//oxidoreductase activity, acting on single donors with incorporation of molecular oxygen, incorporation of two atoms of oxygen	GO:0055114//oxidation-reduction process
evm.TU.chr1.939	29.63	31.64	32.29	8.30	13.38	14.84	1011.48	835.76	817.24	231.57	390.70	435.76	NCED9	QCP71052.1 9-cis-epoxy-carotenoid dioxygenase [Pohlia nutans]	Metabolism;Metabolism;Metabolism	Global and overview maps;Global and overview maps;Metabolism of terpenoids and polyketides	ko01100//Metabolic pathways;ko01110//Biosynthesis of secondary metabolites;ko00906//Carotenoid biosynthesis	K09840;K09840;K09840	-	GO:0016702//oxidoreductase activity, acting on single donors with incorporation of molecular oxygen, incorporation of two atoms of oxygen	GO:0055114//oxidation-reduction process
evm.TU.chr1.980	30.00	28.69	24.60	9.84	10.94	11.30	250.00	185.00	152.00	67.00	78.00	81.00	tropC	KCW79645.1 hypothetical protein EUGRSUZ_C01002 [Eucalyptus grandis]	-	-	-	-	-	GO:0016491//oxidoreductase activity	GO:0055114//oxidation-reduction process
evm.TU.chr1.985	0.57	1.23	0.26	0.06	0.17	0.06	12.00	20.00	4.00	1.00	3.00	1.00	GA3OX4	ADE77508.1 unknown [Picea sitchensis]	-	-	-	-	-	GO:0016491//oxidoreductase activity	GO:0055114//oxidation-reduction process
evm.TU.chr1.995	3.60	3.78	2.53	0.28	0.35	0.96	48.00	39.00	25.00	3.00	4.00	11.00	At1g01070	XP_019457448.1 PREDICTED: protein WALLS ARE THIN 1-like [Lupinus angustifolius]	-	-	-	-	GO:0016020//membrane;GO:0016021//integral component of membrane	-	-
evm.TU.chr10.100	34.82	11.41	5.22	4.73	3.39	2.32	576.00	146.00	64.00	64.00	48.00	33.00	FLA11	ABK25917.1 unknown [Picea sitchensis]	-	-	-	-	GO:0005575//cellular_component;GO:0005623//cell;GO:0005886//plasma membrane;GO:0016020//membrane;GO:0031224//intrinsic component of membrane;GO:0031225//anchored component of membrane;GO:0044425//membrane part;GO:0044464//cell part;GO:0071944//cell periphery	-	GO:0008150//biological_process;GO:0009832//plant-type cell wall biogenesis;GO:0009834//plant-type secondary cell wall biogenesis;GO:0009987//cellular process;GO:0042546//cell wall biogenesis;GO:0044085//cellular component biogenesis;GO:0071554//cell wall organization or biogenesis;GO:0071669//plant-type cell wall organization or biogenesis;GO:0071840//cellular component organization or biogenesis
evm.TU.chr10.1000	1.58	4.06	2.28	0.96	0.67	0.83	42.92	85.14	45.77	21.25	15.57	19.38	FG2	ABR18123.1 unknown [Picea sitchensis]	-	-	-	-	-	GO:0008194//UDP-glycosyltransferase activity;GO:0016758//transferase activity, transferring hexosyl groups	-
evm.TU.chr10.1005	1.51	2.19	2.16	5.19	5.95	5.80	16.00	18.00	17.00	45.00	54.00	53.00	--	RWR88634.1 nucleolar complex protein 3 [Cinnamomum micranthum f. kanehirae]	-	-	-	-	GO:0005575//cellular_component;GO:0005622//intracellular;GO:0005623//cell;GO:0005634//nucleus;GO:0005654//nucleoplasm;GO:0005656//nuclear pre-replicative complex;GO:0005730//nucleolus;GO:0030684//preribosome;GO:0030687//preribosome, large subunit precursor;GO:0030689//Noc complex;GO:0030691//Noc2p-Noc3p complex;GO:0031974//membrane-enclosed lumen;GO:0031981//nuclear lumen;GO:0032991//macromolecul…	GO:0003674//molecular_function;GO:0003682//chromatin binding;GO:0005488//binding	GO:0006139//nucleobase-containing compound metabolic process;GO:0006259//DNA metabolic process;GO:0006260//DNA replication;GO:0006261//DNA-dependent DNA replication;GO:0006267//pre-replicative complex assembly involved in nuclear cell cycle DNA replication;GO:0006270//DNA replication initiation;GO:0006364//rRNA processing;GO:0006396//RNA processing;GO:0006725//cellular aromatic compound metabolic…
evm.TU.chr10.1007	1.09	3.17	0.09	0.00	0.24	0.08	16.00	36.00	1.00	0.00	3.00	1.00	--	RWR85749.1 putative YUP8H12R.23 protein [Cinnamomum micranthum f. kanehirae]	-	-	-	-	-	-	-
evm.TU.chr10.1016	9.12	13.77	5.70	4.77	4.11	5.24	166.00	194.00	77.00	71.00	64.00	82.00	--	XP_024392709.1 uncharacterized protein LOC112290559 [Physcomitrella patens]	-	-	-	-	-	GO:0009982//pseudouridine synthase activity	GO:0031119//tRNA pseudouridine synthesis
evm.TU.chr10.1038	9.19	8.62	5.90	3.48	3.74	4.23	417.47	303.12	198.67	129.30	145.15	165.22	ERD4	XP_008784823.1 CSC1-like protein ERD4 [Phoenix dactylifera]	-	-	-	-	GO:0005575//cellular_component;GO:0005622//intracellular;GO:0005623//cell;GO:0005737//cytoplasm;GO:0005773//vacuole;GO:0005774//vacuolar membrane;GO:0005886//plasma membrane;GO:0005911//cell-cell junction;GO:0009506//plasmodesma;GO:0009507//chloroplast;GO:0009526//plastid envelope;GO:0009536//plastid;GO:0009941//chloroplast envelope;GO:0016020//membrane;GO:0016021//integral component of membrane;…	-	GO:0006810//transport;GO:0006811//ion transport;GO:0008150//biological_process;GO:0051179//localization;GO:0051234//establishment of localization
evm.TU.chr10.1062	3.05	8.71	2.29	0.79	1.34	1.51	61.00	135.00	34.00	13.00	23.00	26.00	At5g45910	XP_024521773.1 GDSL esterase/lipase At4g01130-like [Selaginella moellendorffii]	-	-	-	-	-	GO:0016788//hydrolase activity, acting on ester bonds	-
evm.TU.chr10.1076	3.83	6.73	6.62	20.07	13.32	16.21	39.00	53.00	50.00	167.00	116.00	142.00	BZIP60	ADE75800.1 unknown [Picea sitchensis]	-	-	-	-	-	GO:0003700//transcription factor activity, sequence-specific DNA binding	GO:0006355//regulation of transcription, DNA-templated
evm.TU.chr10.1077	11.84	13.00	11.60	44.35	25.80	33.24	519.00	441.00	377.00	1588.00	967.00	1253.00	BZIP17	RWR79789.1 bZIP transcription factor family protein 10 [Cinnamomum micranthum f. kanehirae]	-	-	-	-	GO:0000139//Golgi membrane;GO:0005575//cellular_component;GO:0005622//intracellular;GO:0005623//cell;GO:0005634//nucleus;GO:0005635//nuclear envelope;GO:0005654//nucleoplasm;GO:0005737//cytoplasm;GO:0005783//endoplasmic reticulum;GO:0005789//endoplasmic reticulum membrane;GO:0005794//Golgi apparatus;GO:0012505//endomembrane system;GO:0016020//membrane;GO:0016021//integral component of membrane;GO…	GO:0003674//molecular_function;GO:0003676//nucleic acid binding;GO:0003677//DNA binding;GO:0003700//transcription factor activity, sequence-specific DNA binding;GO:0005488//binding;GO:0008134//transcription factor binding;GO:0042803//protein homodimerization activity;GO:0070840//dynein complex binding;GO:0097159//organic cyclic compound binding;GO:1901363//heterocyclic compound binding	GO:0006139//nucleobase-containing compound metabolic process;GO:0006351//transcription, DNA-templated;GO:0006355//regulation of transcription, DNA-templated;GO:0006357//regulation of transcription from RNA polymerase II promoter;GO:0006725//cellular aromatic compound metabolic process;GO:0006807//nitrogen compound metabolic process;GO:0006950//response to stress;GO:0006986//response to unfolded p…
evm.TU.chr10.109	2.27	6.76	1.35	77.34	38.06	35.37	71.44	164.71	31.52	1989.47	1024.79	957.82	CYP75A5	ACN40555.1 unknown [Picea sitchensis]	Metabolism;Metabolism;Metabolism	Global and overview maps;Biosynthesis of other secondary metabolites;Biosynthesis of other secondary metabolites	ko01110//Biosynthesis of secondary metabolites;ko00941//Flavonoid biosynthesis;ko00944//Flavone and flavonol biosynthesis	K13083;K13083;K13083	-	GO:0005506//iron ion binding;GO:0016705//oxidoreductase activity, acting on paired donors, with incorporation or reduction of molecular oxygen;GO:0020037//heme binding	GO:0055114//oxidation-reduction process
evm.TU.chr10.1090	0.00	0.10	0.20	1.57	1.41	2.80	0.00	1.00	2.00	17.00	16.00	32.00	--	ERM99400.1 hypothetical protein AMTR_s00131p00038170 [Amborella trichopoda]	-	-	-	-	-	-	-
evm.TU.chr10.1092	0.26	0.22	0.56	3.75	1.34	2.26	20.00	13.00	32.00	235.00	88.00	149.00	FLS2	XP_028110568.1 LRR receptor-like serine/threonine-protein kinase FLS2 [Camellia sinensis]	Organismal Systems;Environmental Information Processing	Environmental adaptation;Signal transduction	ko04626//Plant-pathogen interaction;ko04016//MAPK signaling pathway - plant	K13420;K13420	GO:0005575//cellular_component;GO:0005622//intracellular;GO:0005623//cell;GO:0005737//cytoplasm;GO:0005768//endosome;GO:0005886//plasma membrane;GO:0010008//endosome membrane;GO:0012505//endomembrane system;GO:0016020//membrane;GO:0016021//integral component of membrane;GO:0031090//organelle membrane;GO:0031224//intrinsic component of membrane;GO:0031410//cytoplasmic vesicle;GO:0031982//vesicle;G…	GO:0000166//nucleotide binding;GO:0003674//molecular_function;GO:0003824//catalytic activity;GO:0004672//protein kinase activity;GO:0004674//protein serine/threonine kinase activity;GO:0004675//transmembrane receptor protein serine/threonine kinase activity;GO:0004888//transmembrane signaling receptor activity;GO:0005488//binding;GO:0005515//protein binding;GO:0005524//ATP binding;GO:0008144//dru…	GO:0006464//cellular protein modification process;GO:0006468//protein phosphorylation;GO:0006744//ubiquinone biosynthetic process;GO:0006793//phosphorus metabolic process;GO:0006796//phosphate-containing compound metabolic process;GO:0006807//nitrogen compound metabolic process;GO:0006810//transport;GO:0006897//endocytosis;GO:0006898//receptor-mediated endocytosis;GO:0006950//response to stress;G…
evm.TU.chr10.1099	0.63	10.12	1.02	0.00	0.30	0.73	5.00	62.00	6.00	0.00	2.00	5.00	KCS16	KAE9446585.1 hypothetical protein C3L33_21515, partial [Rhododendron williamsianum]	Metabolism;Metabolism;Organismal Systems;Metabolism	Global and overview maps;Global and overview maps;Environmental adaptation;Lipid metabolism	ko01100//Metabolic pathways;ko01110//Biosynthesis of secondary metabolites;ko04626//Plant-pathogen interaction;ko00062//Fatty acid elongation	K15397;K15397;K15397;K15397	GO:0016020//membrane	GO:0004315//3-oxoacyl-[acyl-carrier-protein] synthase activity;GO:0016747//transferase activity, transferring acyl groups other than amino-acyl groups	GO:0006633//fatty acid biosynthetic process
evm.TU.chr10.1120	1.95	2.61	4.31	0.68	1.38	0.16	28.00	29.00	46.00	8.00	17.00	2.00	rps2	YP_005352696.1 rps2 gene product [Ginkgo biloba]	Genetic Information Processing	Translation	ko03010//Ribosome	K02967	GO:0000314//organellar small ribosomal subunit;GO:0005840//ribosome;GO:0022627//cytosolic small ribosomal subunit	GO:0003735//structural constituent of ribosome	GO:0006412//translation
evm.TU.chr10.1128	24.08	27.04	18.36	5.78	10.52	9.16	214.00	186.00	121.00	42.00	80.00	70.00	-	-	-	-	-	-	-	-	-
evm.TU.chr10.1135	31.28	18.20	8.08	1.62	4.91	4.03	1535.00	691.00	294.00	65.00	206.00	170.00	--	ADE77640.1 unknown [Picea sitchensis]	-	-	-	-	-	-	GO:0016573//histone acetylation
evm.TU.chr10.1150	47.36	54.68	40.22	15.53	20.15	20.63	459.00	410.00	289.00	123.00	167.00	172.00	TIC20-II	PTQ41347.1 hypothetical protein MARPO_0035s0116 [Marchantia polymorpha]	-	-	-	-	GO:0005575//cellular_component;GO:0005622//intracellular;GO:0005623//cell;GO:0005737//cytoplasm;GO:0005739//mitochondrion;GO:0009507//chloroplast;GO:0009526//plastid envelope;GO:0009528//plastid inner membrane;GO:0009536//plastid;GO:0009706//chloroplast inner membrane;GO:0009941//chloroplast envelope;GO:0016020//membrane;GO:0016021//integral component of membrane;GO:0019866//organelle inner membr…	-	GO:0006810//transport;GO:0008104//protein localization;GO:0008150//biological_process;GO:0015031//protein transport;GO:0015833//peptide transport;GO:0033036//macromolecule localization;GO:0042886//amide transport;GO:0045184//establishment of protein localization;GO:0051179//localization;GO:0051234//establishment of localization;GO:0071702//organic substance transport;GO:0071705//nitrogen compound…
evm.TU.chr10.1161	1423.50	1666.01	1292.68	509.90	817.58	853.23	12741.00	11538.00	8578.00	3729.00	6259.00	6569.00	PSAH	XP_009402701.1 PREDICTED: photosystem I reaction center subunit VI, chloroplastic-like [Musa acuminata subsp. malaccensis] [Musa acuminata]	Metabolism	Energy metabolism	ko00195//Photosynthesis	K02695	GO:0005575//cellular_component;GO:0005622//intracellular;GO:0005623//cell;GO:0005737//cytoplasm;GO:0009507//chloroplast;GO:0009521//photosystem;GO:0009522//photosystem I;GO:0009534//chloroplast thylakoid;GO:0009535//chloroplast thylakoid membrane;GO:0009536//plastid;GO:0009538//photosystem I reaction center;GO:0009579//thylakoid;GO:0016020//membrane;GO:0016021//integral component of membrane;GO:0…	-	GO:0008150//biological_process;GO:0008152//metabolic process;GO:0009987//cellular process;GO:0015979//photosynthesis;GO:0044237//cellular metabolic process
evm.TU.chr10.1165	8.11	2.13	1.57	0.92	0.61	0.57	216.00	44.00	31.00	20.00	14.00	13.00	AHT1	XP_002991344.1 agmatine hydroxycinnamoyltransferase 1 [Selaginella moellendorffii]	Metabolism;Metabolism;Metabolism;Metabolism;Metabolism	Global and overview maps;Global and overview maps;Biosynthesis of other secondary metabolites;Biosynthesis of other secondary metabolites;Biosynthesis of other secondary metabolites	ko01100//Metabolic pathways;ko01110//Biosynthesis of secondary metabolites;ko00940//Phenylpropanoid biosynthesis;ko00941//Flavonoid biosynthesis;ko00945//Stilbenoid, diarylheptanoid and gingerol biosynthesis	K13065;K13065;K13065;K13065;K13065	-	GO:0016747//transferase activity, transferring acyl groups other than amino-acyl groups	-
evm.TU.chr10.1167	0.20	0.09	0.18	4.20	6.44	7.11	3.00	1.00	2.00	51.00	82.00	91.00	--	ABK26619.1 unknown [Picea sitchensis]	-	-	-	-	-	-	-
evm.TU.chr10.1169	0.07	0.00	0.00	0.70	0.84	0.58	1.00	0.00	0.00	8.00	10.00	7.00	--	ABK26619.1 unknown [Picea sitchensis]	-	-	-	-	-	-	-
evm.TU.chr10.1175	0.27	0.12	0.00	3.10	3.49	4.52	3.00	1.00	0.00	28.00	32.95	43.00	--	ABK26619.1 unknown [Picea sitchensis]	-	-	-	-	-	-	-
evm.TU.chr10.1185	8.12	19.34	4.55	2.01	2.77	2.12	178.00	328.00	74.00	36.00	52.00	40.00	EXL3	ABK23488.1 unknown [Picea sitchensis]	-	-	-	-	GO:0005575//cellular_component;GO:0005576//extracellular region;GO:0005615//extracellular space;GO:0005618//cell wall;GO:0005623//cell;GO:0005911//cell-cell junction;GO:0009505//plant-type cell wall;GO:0009506//plasmodesma;GO:0030054//cell junction;GO:0030312//external encapsulating structure;GO:0044421//extracellular region part;GO:0044464//cell part;GO:0048046//apoplast;GO:0055044//symplast;GO:…	-	GO:0008150//biological_process;GO:0009628//response to abiotic stimulus;GO:0050896//response to stimulus;GO:0080167//response to karrikin
evm.TU.chr10.1202	0.00	0.00	0.05	2.18	0.39	1.21	0.00	0.00	1.00	48.00	9.00	28.00	HST	KAA8542165.1 hypothetical protein F0562_023317 [Nyssa sinensis]	Metabolism;Metabolism;Metabolism;Metabolism;Metabolism	Global and overview maps;Global and overview maps;Biosynthesis of other secondary metabolites;Biosynthesis of other secondary metabolites;Biosynthesis of other secondary metabolites	ko01100//Metabolic pathways;ko01110//Biosynthesis of secondary metabolites;ko00940//Phenylpropanoid biosynthesis;ko00941//Flavonoid biosynthesis;ko00945//Stilbenoid, diarylheptanoid and gingerol biosynthesis	K13065;K13065;K13065;K13065;K13065	-	GO:0008191//metalloendopeptidase inhibitor activity;GO:0016747//transferase activity, transferring acyl groups other than amino-acyl groups	-
evm.TU.chr10.1230	14.64	10.55	12.63	57.87	27.50	39.90	122.00	68.00	78.00	394.00	196.00	286.00	Dctpp1	ADE77686.1 unknown [Picea sitchensis]	Metabolism;Metabolism	Global and overview maps;Nucleotide metabolism	ko01100//Metabolic pathways;ko00240//Pyrimidine metabolism	K16904;K16904	GO:0005575//cellular_component;GO:0005622//intracellular;GO:0005623//cell;GO:0005634//nucleus;GO:0005737//cytoplasm;GO:0005739//mitochondrion;GO:0005829//cytosol;GO:0043226//organelle;GO:0043227//membrane-bounded organelle;GO:0043229//intracellular organelle;GO:0043231//intracellular membrane-bounded organelle;GO:0044424//intracellular part;GO:0044444//cytoplasmic part;GO:0044464//cell part	GO:0000166//nucleotide binding;GO:0000287//magnesium ion binding;GO:0003674//molecular_function;GO:0003824//catalytic activity;GO:0005488//binding;GO:0005515//protein binding;GO:0016462//pyrophosphatase activity;GO:0016787//hydrolase activity;GO:0016817//hydrolase activity, acting on acid anhydrides;GO:0016818//hydrolase activity, acting on acid anhydrides, in phosphorus-containing anhydrides;GO:…	GO:0006139//nucleobase-containing compound metabolic process;GO:0006220//pyrimidine nucleotide metabolic process;GO:0006244//pyrimidine nucleotide catabolic process;GO:0006253//dCTP catabolic process;GO:0006259//DNA metabolic process;GO:0006725//cellular aromatic compound metabolic process;GO:0006753//nucleoside phosphate metabolic process;GO:0006793//phosphorus metabolic process;GO:0006796//phos…
evm.TU.chr10.1249	8.84	9.15	6.95	4.20	4.71	3.53	96.00	76.95	56.00	37.26	43.77	33.00	MO2	TVU17797.1 hypothetical protein EJB05_33854, partial [Eragrostis curvula]	-	-	-	-	-	GO:0005525//GTP binding;GO:0016491//oxidoreductase activity;GO:0071949//FAD binding	GO:0006614//SRP-dependent cotranslational protein targeting to membrane;GO:0055114//oxidation-reduction process
evm.TU.chr10.1252	0.71	0.69	0.51	0.06	0.03	0.03	28.00	21.00	15.00	2.00	1.00	1.00	EDS1	ABR17724.1 unknown [Picea sitchensis]	Organismal Systems	Environmental adaptation	ko04626//Plant-pathogen interaction	K18875	-	GO:0016787//hydrolase activity;GO:0016788//hydrolase activity, acting on ester bonds	GO:0006629//lipid metabolic process
evm.TU.chr10.1254	91.33	173.72	62.08	20.48	25.53	29.56	1871.75	2754.76	943.23	342.97	447.51	521.07	7OMT	XP_024019968.1 xanthohumol 4'-O-methyltransferase [Morus notabilis]	-	-	-	-	-	GO:0008171//O-methyltransferase activity;GO:0046983//protein dimerization activity	GO:0016051//carbohydrate biosynthetic process
evm.TU.chr10.1261	2.26	4.36	0.79	0.00	0.10	0.09	88.83	132.95	23.00	0.00	3.33	3.00	EDS1	ABR17724.1 unknown [Picea sitchensis]	Organismal Systems	Environmental adaptation	ko04626//Plant-pathogen interaction	K18875	-	GO:0016787//hydrolase activity;GO:0016788//hydrolase activity, acting on ester bonds;GO:0016853//isomerase activity;GO:0048029//monosaccharide binding	GO:0005996//monosaccharide metabolic process;GO:0006629//lipid metabolic process
evm.TU.chr10.1263	1.07	2.35	0.36	0.38	0.16	0.10	24.00	41.00	6.00	7.00	3.00	2.00	PAD4	ABR16483.1 unknown [Picea sitchensis]	Organismal Systems	Environmental adaptation	ko04626//Plant-pathogen interaction	K18875	-	-	-
evm.TU.chr10.1266	1.10	1.36	0.61	0.41	0.45	0.48	85.00	81.00	35.00	26.00	30.00	32.00	XI-E	XP_008785355.1 myosin-11-like isoform X1 [Phoenix dactylifera]	-	-	-	-	GO:0000331//contractile vacuole;GO:0005575//cellular_component;GO:0005622//intracellular;GO:0005623//cell;GO:0005737//cytoplasm;GO:0005773//vacuole;GO:0005815//microtubule organizing center;GO:0005856//cytoskeleton;GO:0015629//actin cytoskeleton;GO:0016459//myosin complex;GO:0031410//cytoplasmic vesicle;GO:0031982//vesicle;GO:0032991//macromolecular complex;GO:0042641//actomyosin;GO:0043226//orga…	GO:0000146//microfilament motor activity;GO:0000166//nucleotide binding;GO:0003674//molecular_function;GO:0003774//motor activity;GO:0003777//microtubule motor activity;GO:0003779//actin binding;GO:0003824//catalytic activity;GO:0005488//binding;GO:0005515//protein binding;GO:0005516//calmodulin binding;GO:0005524//ATP binding;GO:0008017//microtubule binding;GO:0008092//cytoskeletal protein bindi…	GO:0006355//regulation of transcription, DNA-templated;GO:0006928//movement of cell or subcellular component;GO:0007017//microtubule-based process;GO:0007018//microtubule-based movement;GO:0008150//biological_process;GO:0009987//cellular process;GO:0030029//actin filament-based process;GO:0030048//actin filament-based movement;GO:0033275//actin-myosin filament sliding;GO:0051179//localization;GO:…
evm.TU.chr10.1267	3.95	10.42	1.75	0.03	0.09	0.18	305.00	622.00	100.00	2.00	6.00	12.00	XI-E	XP_017414551.1 PREDICTED: myosin-6-like isoform X2 [Vigna angularis]	-	-	-	-	GO:0005815//microtubule organizing center;GO:0016459//myosin complex	GO:0003774//motor activity;GO:0005515//protein binding;GO:0005524//ATP binding;GO:0008134//transcription factor binding;GO:0016301//kinase activity	GO:0006355//regulation of transcription, DNA-templated;GO:0007059//chromosome segregation;GO:0030261//chromosome condensation
evm.TU.chr10.1283	3.01	2.71	2.96	14.66	14.25	16.70	158.00	110.00	115.00	628.00	639.00	753.00	--	XP_024362717.1 disease resistance protein TAO1-like [Physcomitrella patens]	-	-	-	-	-	GO:0005515//protein binding;GO:0043531//ADP binding	GO:0007165//signal transduction
evm.TU.chr10.129	9.03	20.47	24.91	2.67	7.00	2.22	199.00	349.00	407.00	48.00	132.00	42.00	--	ABR16427.1 unknown [Picea sitchensis]	-	-	-	-	-	GO:0003674//molecular_function;GO:0003824//catalytic activity;GO:0008782//adenosylhomocysteine nucleosidase activity;GO:0008930//methylthioadenosine nucleosidase activity;GO:0045735//nutrient reservoir activity	GO:0006139//nucleobase-containing compound metabolic process;GO:0006725//cellular aromatic compound metabolic process;GO:0006807//nitrogen compound metabolic process;GO:0008150//biological_process;GO:0008152//metabolic process;GO:0009116//nucleoside metabolic process;GO:0009234//menaquinone biosynthetic process;GO:0009987//cellular process;GO:0019509//L-methionine biosynthetic process from methyl…
evm.TU.chr10.131	0.80	9.44	15.79	0.46	0.27	0.16	17.00	156.00	250.00	8.00	5.00	3.00	--	ABR16427.1 unknown [Picea sitchensis]	-	-	-	-	-	GO:0003824//catalytic activity;GO:0004731//purine-nucleoside phosphorylase activity;GO:0008782//adenosylhomocysteine nucleosidase activity;GO:0008930//methylthioadenosine nucleosidase activity	GO:0009116//nucleoside metabolic process;GO:0009234//menaquinone biosynthetic process;GO:0019509//L-methionine biosynthetic process from methylthioadenosine;GO:0043096//purine nucleobase salvage
evm.TU.chr10.1311	6.60	5.89	11.53	5.20	3.56	3.23	125.88	87.00	163.00	81.00	58.00	53.00	Cht5	QEL09524.1 class IV chitinase [Pinus banksiana]	Metabolism;Metabolism	Global and overview maps;Carbohydrate metabolism	ko01100//Metabolic pathways;ko00520//Amino sugar and nucleotide sugar metabolism	K01183;K01183	-	GO:0004568//chitinase activity;GO:0008061//chitin binding	GO:0006032//chitin catabolic process;GO:0016998//cell wall macromolecule catabolic process
evm.TU.chr10.1313	0.51	3.07	0.87	0.00	0.00	0.00	8.00	37.00	10.00	0.00	0.00	0.00	--	ACN41046.1 unknown [Picea sitchensis]	-	-	-	-	GO:0005575//cellular_component;GO:0005622//intracellular;GO:0005623//cell;GO:0005737//cytoplasm;GO:0044424//intracellular part;GO:0044464//cell part	GO:0003674//molecular_function;GO:0005488//binding;GO:0043167//ion binding;GO:0043169//cation binding;GO:0046872//metal ion binding;GO:0046914//transition metal ion binding	GO:0006810//transport;GO:0006811//ion transport;GO:0006812//cation transport;GO:0006873//cellular ion homeostasis;GO:0006875//cellular metal ion homeostasis;GO:0008150//biological_process;GO:0009987//cellular process;GO:0019725//cellular homeostasis;GO:0030001//metal ion transport;GO:0030003//cellular cation homeostasis;GO:0042592//homeostatic process;GO:0046916//cellular transition metal ion hom…
evm.TU.chr10.1316	6.74	4.09	5.60	1.77	0.24	0.72	132.65	62.30	81.71	28.41	4.04	12.25	CHIA	QEL09524.1 class IV chitinase [Pinus banksiana]	Metabolism;Metabolism	Global and overview maps;Carbohydrate metabolism	ko01100//Metabolic pathways;ko00520//Amino sugar and nucleotide sugar metabolism	K01183;K01183	-	GO:0004568//chitinase activity;GO:0008061//chitin binding	GO:0006032//chitin catabolic process;GO:0016998//cell wall macromolecule catabolic process
evm.TU.chr10.1317	9.64	16.48	11.74	36.62	24.61	26.54	288.00	381.00	260.00	894.00	629.00	682.00	MYB106	ASR18101.1 R2R3MYB16 [Ginkgo biloba]	-	-	-	-	-	-	-
evm.TU.chr10.1318	43.00	54.61	110.34	348.67	215.91	226.86	698.00	686.00	1328.00	4625.00	2998.00	3168.00	Cht5	QEL09519.1 class IV chitinase [Pinus banksiana]	Metabolism;Metabolism	Global and overview maps;Carbohydrate metabolism	ko01100//Metabolic pathways;ko00520//Amino sugar and nucleotide sugar metabolism	K01183;K01183	-	GO:0004568//chitinase activity;GO:0008061//chitin binding	GO:0006032//chitin catabolic process;GO:0016998//cell wall macromolecule catabolic process
evm.TU.chr10.1322	0.12	0.37	0.26	0.03	0.10	0.03	9.00	21.00	14.00	2.00	6.00	2.00	--	GAQ78443.1 hypothetical protein KFL_000130240 [Klebsormidium nitens]	-	-	-	-	-	GO:0005515//protein binding	-
evm.TU.chr10.1334	0.05	0.06	0.07	5.05	2.50	4.22	1.00	1.00	1.00	83.00	43.00	73.00	NPR4	XP_004307453.1 PREDICTED: ankyrin repeat-containing protein At3g12360 [Fragaria vesca subsp. vesca] [Fragaria vesca]	-	-	-	-	GO:0005575//cellular_component;GO:0005622//intracellular;GO:0005623//cell;GO:0005634//nucleus;GO:0005886//plasma membrane;GO:0016020//membrane;GO:0016021//integral component of membrane;GO:0031224//intrinsic component of membrane;GO:0043226//organelle;GO:0043227//membrane-bounded organelle;GO:0043229//intracellular organelle;GO:0043231//intracellular membrane-bounded organelle;GO:0044424//intrace…	GO:0005515//protein binding	GO:0006950//response to stress;GO:0006970//response to osmotic stress;GO:0007154//cell communication;GO:0007165//signal transduction;GO:0008104//protein localization;GO:0008150//biological_process;GO:0009628//response to abiotic stimulus;GO:0009651//response to salt stress;GO:0009987//cellular process;GO:0023052//signaling;GO:0033036//macromolecule localization;GO:0034613//cellular protein locali…
evm.TU.chr10.1337	0.41	0.66	1.65	0.00	0.00	0.00	4.00	5.00	12.00	0.00	0.00	0.00	--	XP_017647484.1 PREDICTED: uncharacterized protein LOC108487612 isoform X2 [Gossypium arboreum]	-	-	-	-	-	-	-
evm.TU.chr10.1344	1.69	2.39	2.31	0.52	1.35	0.84	75.00	82.00	76.00	19.00	51.00	32.00	ABCG23	XP_010276652.1 PREDICTED: ABC transporter G family member 23 [Nelumbo nucifera]	-	-	-	-	GO:0005575//cellular_component;GO:0005623//cell;GO:0005886//plasma membrane;GO:0005887//integral component of plasma membrane;GO:0009380//excinuclease repair complex;GO:0009898//cytoplasmic side of plasma membrane;GO:0016020//membrane;GO:0016021//integral component of membrane;GO:0031224//intrinsic component of membrane;GO:0043190//ATP-binding cassette (ABC) transporter complex;GO:0044425//membra…	GO:0000166//nucleotide binding;GO:0003674//molecular_function;GO:0003824//catalytic activity;GO:0003924//GTPase activity;GO:0005215//transporter activity;GO:0005260//channel-conductance-controlling ATPase activity;GO:0005319//lipid transporter activity;GO:0005488//binding;GO:0005524//ATP binding;GO:0005525//GTP binding;GO:0008144//drug binding;GO:0008565//protein transporter activity;GO:0009381//…	GO:0000910//cytokinesis;GO:0006289//nucleotide-excision repair;GO:0006810//transport;GO:0006817//phosphate ion transport;GO:0006824//cobalt ion transport;GO:0006855//drug transmembrane transport;GO:0006869//lipid transport;GO:0007601//visual perception;GO:0008150//biological_process;GO:0008272//sulfate transport;GO:0015675//nickel cation transport;GO:0015689//molybdate ion transport;GO:0015706//n…
evm.TU.chr10.1348	0.00	0.57	0.22	4.87	1.72	3.08	0.00	3.00	1.10	27.00	10.00	18.00	--	ABK23395.1 unknown [Picea sitchensis]	-	-	-	-	-	-	-
evm.TU.chr10.1361	1.34	3.23	4.93	13.08	4.82	8.51	23.00	43.00	63.00	184.00	71.00	126.00	EIF6-2	ABK21044.1 unknown [Picea sitchensis]	Genetic Information Processing	Translation	ko03008//Ribosome biogenesis in eukaryotes	K03264	-	GO:0043022//ribosome binding	GO:0042256//mature ribosome assembly
evm.TU.chr10.1366	10.91	4.10	4.95	2.16	2.43	3.16	247.80	72.07	83.43	40.00	47.12	61.75	APF2	BAJ04354.1 pollen allergen CPA63 [Cryptomeria japonica]	-	-	-	-	-	-	-
evm.TU.chr10.1370	95.67	54.39	30.94	8.89	18.62	14.20	2805.20	1233.93	672.57	213.00	466.98	358.25	APF2	ACN40790.1 unknown [Picea sitchensis]	-	-	-	-	-	-	-
evm.TU.chr10.1374	6.38	4.05	9.02	87.75	49.65	59.67	185.00	91.00	194.00	2080.00	1232.00	1489.00	APF2	BAJ04354.1 pollen allergen CPA63 [Cryptomeria japonica]	-	-	-	-	-	-	-
evm.TU.chr10.1375	28.34	19.72	21.17	1.66	4.31	2.76	844.90	455.00	467.92	40.43	110.00	70.81	AED3	BAJ04354.1 pollen allergen CPA63 [Cryptomeria japonica]	-	-	-	-	-	-	-
evm.TU.chr10.1383	1.77	1.03	1.97	0.51	0.65	0.65	51.00	23.00	42.00	12.00	16.00	16.00	APF2	ACN40790.1 unknown [Picea sitchensis]	-	-	-	-	-	-	-
evm.TU.chr10.1395	13.99	11.57	29.54	4.39	5.37	5.11	417.00	267.00	653.00	107.00	137.00	131.00	LAX1	AJP06241.1 AUX4 [Pinus tabuliformis]	Environmental Information Processing	Signal transduction	ko04075//Plant hormone signal transduction	K13946	-	-	-
evm.TU.chr10.1457	9.10	31.92	3.78	2.20	4.91	3.72	91.00	247.00	28.00	18.00	42.00	32.00	--	-	-	-	-	-	-	-	-
evm.TU.chr10.1478	0.28	0.12	0.35	1.21	1.12	0.63	15.00	5.00	14.00	53.00	51.00	29.00	--	XP_012074609.1 leucine-rich repeat receptor protein kinase MSP1 [Jatropha curcas]	-	-	-	-	-	GO:0005515//protein binding	-
evm.TU.chr10.1483	0.71	0.71	1.52	2.59	2.22	1.97	45.00	35.00	72.00	135.00	121.00	108.00	--	TKV99622.1 hypothetical protein SEVIR_8G056300v2 [Setaria viridis]	-	-	-	-	-	GO:0005515//protein binding	-
evm.TU.chr10.1485	6.84	8.09	4.50	2.36	2.53	3.40	117.00	107.00	57.00	33.00	37.00	50.00	BASS1	XP_020091962.1 probable sodium/metabolite cotransporter BASS1, chloroplastic [Ananas comosus]	-	-	-	-	GO:0005575//cellular_component;GO:0005622//intracellular;GO:0005623//cell;GO:0005737//cytoplasm;GO:0009507//chloroplast;GO:0009526//plastid envelope;GO:0009536//plastid;GO:0009941//chloroplast envelope;GO:0016020//membrane;GO:0016021//integral component of membrane;GO:0031224//intrinsic component of membrane;GO:0031967//organelle envelope;GO:0031975//envelope;GO:0043226//organelle;GO:0043227//mem…	GO:0008508//bile acid:sodium symporter activity	GO:0015721//bile acid and bile salt transport;GO:0055085//transmembrane transport
evm.TU.chr10.1498	19.80	31.09	11.43	3.60	6.70	4.87	605.00	735.00	259.00	90.00	175.00	128.00	guaA	XP_002530111.1 uncharacterized protein LOC8268051 [Ricinus communis]	Genetic Information Processing	Replication and repair	ko03410//Base excision repair	K01246	-	GO:0000166//nucleotide binding;GO:0003674//molecular_function;GO:0003824//catalytic activity;GO:0003905//alkylbase DNA N-glycosylase activity;GO:0003922//GMP synthase (glutamine-hydrolyzing) activity;GO:0005488//binding;GO:0005524//ATP binding;GO:0008144//drug binding;GO:0008725//DNA-3-methyladenine glycosylase activity;GO:0016462//pyrophosphatase activity;GO:0016787//hydrolase activity;GO:001679…	GO:0006082//organic acid metabolic process;GO:0006139//nucleobase-containing compound metabolic process;GO:0006163//purine nucleotide metabolic process;GO:0006164//purine nucleotide biosynthetic process;GO:0006177//GMP biosynthetic process;GO:0006259//DNA metabolic process;GO:0006281//DNA repair;GO:0006284//base-excision repair;GO:0006520//cellular amino acid metabolic process;GO:0006541//glutami…
evm.TU.chr10.150	116.19	82.91	93.85	26.34	61.75	53.80	4497.00	2483.00	2693.00	833.00	2044.00	1791.00	KAT2	ABR17684.1 unknown [Picea sitchensis]	-	-	-	-	GO:0005575//cellular_component;GO:0005623//cell;GO:0005886//plasma membrane;GO:0005887//integral component of plasma membrane;GO:0009425//bacterial-type flagellum basal body;GO:0016020//membrane;GO:0016021//integral component of membrane;GO:0031224//intrinsic component of membrane;GO:0031226//intrinsic component of plasma membrane;GO:0044425//membrane part;GO:0044459//plasma membrane part;GO:0044…	GO:0003674//molecular_function;GO:0005215//transporter activity;GO:0005216//ion channel activity;GO:0005242//inward rectifier potassium channel activity;GO:0005244//voltage-gated ion channel activity;GO:0005249//voltage-gated potassium channel activity;GO:0005261//cation channel activity;GO:0005267//potassium channel activity;GO:0005488//binding;GO:0005515//protein binding;GO:0008324//cation tran…	GO:0006810//transport;GO:0006811//ion transport;GO:0006812//cation transport;GO:0006813//potassium ion transport;GO:0006935//chemotaxis;GO:0008150//biological_process;GO:0009987//cellular process;GO:0015672//monovalent inorganic cation transport;GO:0030001//metal ion transport;GO:0032879//regulation of localization;GO:0034220//ion transmembrane transport;GO:0034762//regulation of transmembrane tr…
evm.TU.chr10.1514	10.61	25.99	14.42	4.23	6.83	5.78	258.00	489.00	260.00	84.00	142.00	121.00	IAMT1	ABK23029.1 unknown [Picea sitchensis]	-	-	-	-	-	GO:0000287//magnesium ion binding;GO:0003674//molecular_function;GO:0003824//catalytic activity;GO:0005488//binding;GO:0005515//protein binding;GO:0008168//methyltransferase activity;GO:0016740//transferase activity;GO:0016741//transferase activity, transferring one-carbon groups;GO:0042802//identical protein binding;GO:0043167//ion binding;GO:0043169//cation binding;GO:0046872//metal ion binding…	GO:0003002//regionalization;GO:0007275//multicellular organism development;GO:0007389//pattern specification process;GO:0008150//biological_process;GO:0008152//metabolic process;GO:0009798//axis specification;GO:0009943//adaxial/abaxial axis specification;GO:0009944//polarity specification of adaxial/abaxial axis;GO:0009955//adaxial/abaxial pattern specification;GO:0010252//auxin homeostasis;GO:0…
evm.TU.chr10.1517	0.93	1.23	1.00	0.55	0.47	0.18	37.00	38.00	29.63	18.00	16.00	6.00	egt1	PTQ40598.1 hypothetical protein MARPO_0039s0087 [Marchantia polymorpha]	Metabolism;Metabolism	Global and overview maps;Amino acid metabolism	ko01100//Metabolic pathways;ko00340//Histidine metabolism	K20246;K20246	-	GO:0008168//methyltransferase activity;GO:0008757//S-adenosylmethionine-dependent methyltransferase activity;GO:0030745//dimethylhistidine N-methyltransferase activity	GO:0006400//tRNA modification;GO:0006412//translation;GO:0018364//peptidyl-glutamine methylation;GO:0052699//ergothioneine biosynthetic process
evm.TU.chr10.1520	4.19	4.98	7.71	2.24	3.50	2.03	151.00	139.00	206.00	66.00	108.00	63.00	MLO2	XP_011627583.1 LOW QUALITY PROTEIN: MLO protein homolog 1-like [Amborella trichopoda]	-	-	-	-	GO:0016021//integral component of membrane	-	GO:0006952//defense response
evm.TU.chr10.1550	1.06	0.81	1.50	2.45	2.52	1.89	68.00	40.00	71.00	128.00	138.00	104.00	AGO7	KAF3962502.1 hypothetical protein CMV_012987 [Castanea mollissima]	-	-	-	-	-	GO:0003676//nucleic acid binding;GO:0005515//protein binding	-
evm.TU.chr10.1554	20.93	19.24	20.25	46.84	50.05	46.90	1325.84	943.00	951.00	2424.00	2711.00	2555.00	AGO7	TXG48275.1 hypothetical protein EZV62_027569 [Acer yangbiense]	-	-	-	-	-	GO:0003676//nucleic acid binding;GO:0005515//protein binding	-
evm.TU.chr10.1560	0.24	0.70	2.63	0.05	0.21	0.18	12.00	27.00	98.00	2.00	9.00	7.71	ag1	AIU94289.1 (E,E) farnesol synthase [Ginkgo biloba]	Metabolism;Metabolism;Metabolism	Global and overview maps;Global and overview maps;Metabolism of terpenoids and polyketides	ko01100//Metabolic pathways;ko01110//Biosynthesis of secondary metabolites;ko00904//Diterpenoid biosynthesis	K04120;K04120;K04120	-	GO:0000287//magnesium ion binding;GO:0010333//terpene synthase activity;GO:0016829//lyase activity	-
evm.TU.chr10.1578	2.96	2.21	4.27	0.95	0.79	1.39	57.00	32.91	61.00	15.00	13.00	23.00	VQ22	XP_017416090.1 PREDICTED: uncharacterized protein LOC108326964 isoform X1 [Vigna angularis]	-	-	-	-	-	-	-
evm.TU.chr10.1581	28.23	25.71	25.27	91.90	37.76	51.10	535.00	377.00	355.00	1423.00	612.00	833.00	CCT2	ABK24270.1 unknown [Picea sitchensis]	Metabolism;Metabolism;Metabolism	Global and overview maps;Lipid metabolism;Metabolism of other amino acids	ko01100//Metabolic pathways;ko00564//Glycerophospholipid metabolism;ko00440//Phosphonate and phosphinate metabolism	K00968;K00968;K00968	GO:0005575//cellular_component;GO:0005622//intracellular;GO:0005623//cell;GO:0005737//cytoplasm;GO:0005783//endoplasmic reticulum;GO:0005789//endoplasmic reticulum membrane;GO:0012505//endomembrane system;GO:0016020//membrane;GO:0031984//organelle subcompartment;GO:0042175//nuclear outer membrane-endoplasmic reticulum membrane network;GO:0043226//organelle;GO:0043227//membrane-bounded organelle;G…	GO:0003674//molecular_function;GO:0003824//catalytic activity;GO:0004105//choline-phosphate cytidylyltransferase activity;GO:0016740//transferase activity;GO:0016772//transferase activity, transferring phosphorus-containing groups;GO:0016779//nucleotidyltransferase activity;GO:0047348//glycerol-3-phosphate cytidylyltransferase activity;GO:0070567//cytidylyltransferase activity	GO:0000003//reproduction;GO:0001541//ovarian follicle development;GO:0003006//developmental process involved in reproduction;GO:0006629//lipid metabolic process;GO:0006644//phospholipid metabolic process;GO:0006650//glycerophospholipid metabolic process;GO:0006656//phosphatidylcholine biosynthetic process;GO:0006657//CDP-choline pathway;GO:0006793//phosphorus metabolic process;GO:0006796//phospha…
evm.TU.chr10.1582	30.64	29.60	32.32	74.76	52.48	61.86	1097.00	820.00	858.00	2187.00	1607.00	1905.00	CPK5	XP_006855638.1 calcium-dependent protein kinase 26 [Amborella trichopoda]	Organismal Systems	Environmental adaptation	ko04626//Plant-pathogen interaction	K13412	GO:0005575//cellular_component;GO:0016020//membrane;GO:0019012//virion	GO:0000166//nucleotide binding;GO:0003674//molecular_function;GO:0003824//catalytic activity;GO:0004672//protein kinase activity;GO:0004674//protein serine/threonine kinase activity;GO:0005198//structural molecule activity;GO:0005488//binding;GO:0005509//calcium ion binding;GO:0005515//protein binding;GO:0005524//ATP binding;GO:0008144//drug binding;GO:0016301//kinase activity;GO:0016740//transfe…	GO:0006464//cellular protein modification process;GO:0006468//protein phosphorylation;GO:0006793//phosphorus metabolic process;GO:0006796//phosphate-containing compound metabolic process;GO:0006807//nitrogen compound metabolic process;GO:0008150//biological_process;GO:0008152//metabolic process;GO:0009987//cellular process;GO:0016310//phosphorylation;GO:0019068//virion assembly;GO:0019538//protei…
evm.TU.chr10.1583	0.00	0.00	0.00	1.02	0.38	0.39	0.00	0.00	0.00	10.37	4.00	4.15	ATL40	ABK26878.1 unknown [Picea sitchensis]	-	-	-	-	GO:0000109//nucleotide-excision repair complex;GO:0005680//anaphase-promoting complex	GO:0008270//zinc ion binding;GO:0046872//metal ion binding;GO:0061630//ubiquitin protein ligase activity;GO:0097602//cullin family protein binding	GO:0006289//nucleotide-excision repair;GO:0031145//anaphase-promoting complex-dependent proteasomal ubiquitin-dependent protein catabolic process
evm.TU.chr10.1585	0.64	0.73	0.76	3.65	1.13	2.81	8.00	7.00	7.00	37.00	12.00	30.00	ATL40	ABK26878.1 unknown [Picea sitchensis]	-	-	-	-	GO:0005680//anaphase-promoting complex	GO:0008270//zinc ion binding;GO:0046872//metal ion binding;GO:0061630//ubiquitin protein ligase activity;GO:0097602//cullin family protein binding	GO:0031145//anaphase-promoting complex-dependent proteasomal ubiquitin-dependent protein catabolic process
evm.TU.chr10.1586	2.51	2.17	2.56	11.14	6.27	6.17	45.00	30.00	34.00	163.00	96.00	95.00	ATL12	ABK26878.1 unknown [Picea sitchensis]	-	-	-	-	GO:0005680//anaphase-promoting complex	GO:0008270//zinc ion binding;GO:0046872//metal ion binding;GO:0061630//ubiquitin protein ligase activity;GO:0097602//cullin family protein binding	GO:0031145//anaphase-promoting complex-dependent proteasomal ubiquitin-dependent protein catabolic process
evm.TU.chr10.1589	2.90	2.40	3.70	15.75	6.88	7.29	36.00	23.00	34.00	159.63	73.00	77.85	ATL40	ABK26878.1 unknown [Picea sitchensis]	-	-	-	-	GO:0005680//anaphase-promoting complex	GO:0008270//zinc ion binding;GO:0046872//metal ion binding;GO:0061630//ubiquitin protein ligase activity;GO:0097602//cullin family protein binding	GO:0031145//anaphase-promoting complex-dependent proteasomal ubiquitin-dependent protein catabolic process
evm.TU.chr10.160	2.71	5.17	1.33	1.04	1.63	1.21	99.00	146.00	36.00	31.00	51.00	38.00	CAT1	XP_006836311.1 cationic amino acid transporter 1 [Amborella trichopoda]	-	-	-	-	GO:0005575//cellular_component;GO:0005623//cell;GO:0005886//plasma membrane;GO:0005887//integral component of plasma membrane;GO:0016020//membrane;GO:0016021//integral component of membrane;GO:0031224//intrinsic component of membrane;GO:0044425//membrane part;GO:0044464//cell part;GO:0071944//cell periphery	GO:0003674//molecular_function;GO:0005215//transporter activity;GO:0005275//amine transmembrane transporter activity;GO:0015171//amino acid transmembrane transporter activity;GO:0015495//gamma-aminobutyric acid:proton symporter activity;GO:0022857//transmembrane transporter activity	GO:0006810//transport;GO:0006811//ion transport;GO:0006820//anion transport;GO:0006865//amino acid transport;GO:0008150//biological_process;GO:0009450//gamma-aminobutyric acid catabolic process;GO:0009847//spore germination;GO:0015711//organic anion transport;GO:0015837//amine transport;GO:0015849//organic acid transport;GO:0046942//carboxylic acid transport;GO:0051179//localization;GO:0051234//e…
evm.TU.chr10.1607	5.14	7.58	5.10	28.21	26.15	27.29	121.00	138.00	89.00	542.00	526.00	552.00	--	-	-	-	-	-	-	GO:0000036//ACP phosphopantetheine attachment site binding involved in fatty acid biosynthetic process	GO:0006633//fatty acid biosynthetic process
evm.TU.chr10.161	0.65	0.88	0.35	0.08	0.00	0.19	20.00	21.00	8.00	2.00	0.00	5.00	CAT1	XP_009407711.1 PREDICTED: cationic amino acid transporter 1-like [Musa acuminata subsp. malaccensis] [Musa acuminata]	-	-	-	-	GO:0016020//membrane;GO:0016021//integral component of membrane	GO:0015171//amino acid transmembrane transporter activity;GO:0015495//gamma-aminobutyric acid:proton symporter activity;GO:0022857//transmembrane transporter activity	GO:0006810//transport;GO:0006865//amino acid transport;GO:0009450//gamma-aminobutyric acid catabolic process;GO:0055085//transmembrane transport
evm.TU.chr10.1625	0.06	0.08	0.00	6.81	2.05	3.23	1.00	1.00	0.00	92.00	29.00	46.00	ERF012	ACB30551.1 transcription factor AP2 [Taxus cuspidata]	-	-	-	-	GO:0005575//cellular_component;GO:0005622//intracellular;GO:0005623//cell;GO:0005634//nucleus;GO:0043226//organelle;GO:0043227//membrane-bounded organelle;GO:0043229//intracellular organelle;GO:0043231//intracellular membrane-bounded organelle;GO:0044424//intracellular part;GO:0044464//cell part	GO:0001067//regulatory region nucleic acid binding;GO:0003674//molecular_function;GO:0003676//nucleic acid binding;GO:0003677//DNA binding;GO:0003700//transcription factor activity, sequence-specific DNA binding;GO:0005488//binding;GO:0043565//sequence-specific DNA binding;GO:0044212//transcription regulatory region DNA binding;GO:0097159//organic cyclic compound binding;GO:1901363//heterocyclic …	GO:0000160//phosphorelay signal transduction system;GO:0001101//response to acid chemical;GO:0006139//nucleobase-containing compound metabolic process;GO:0006351//transcription, DNA-templated;GO:0006355//regulation of transcription, DNA-templated;GO:0006725//cellular aromatic compound metabolic process;GO:0006807//nitrogen compound metabolic process;GO:0006950//response to stress;GO:0007154//cell…
evm.TU.chr10.1681	1.76	2.27	7.50	19.89	5.94	10.49	37.00	37.00	117.00	342.00	107.00	190.00	GOLS1	ABK23436.1 unknown [Picea sitchensis]	Metabolism;Metabolism	Global and overview maps;Carbohydrate metabolism	ko01100//Metabolic pathways;ko00052//Galactose metabolism	K18819;K18819	-	GO:0003674//molecular_function;GO:0003824//catalytic activity;GO:0005488//binding;GO:0005536//glucose binding;GO:0008194//UDP-glycosyltransferase activity;GO:0008466//glycogenin glucosyltransferase activity;GO:0016740//transferase activity;GO:0016757//transferase activity, transferring glycosyl groups;GO:0016758//transferase activity, transferring hexosyl groups;GO:0030246//carbohydrate binding;G…	GO:0000271//polysaccharide biosynthetic process;GO:0005975//carbohydrate metabolic process;GO:0005976//polysaccharide metabolic process;GO:0005977//glycogen metabolic process;GO:0005978//glycogen biosynthetic process;GO:0006073//cellular glucan metabolic process;GO:0006091//generation of precursor metabolites and energy;GO:0006112//energy reserve metabolic process;GO:0006486//protein glycosylatio…
evm.TU.chr10.172	96.16	59.98	108.14	230.56	147.25	180.12	1204.93	581.54	1004.62	2360.61	1578.18	1941.42	EULS3	ABK22123.1 unknown [Picea sitchensis]	-	-	-	-	-	-	-
evm.TU.chr10.1748	1.04	1.09	1.07	0.21	0.34	0.43	68.00	55.00	52.00	11.00	19.00	24.00	KIN14L	XP_020528292.1 kinesin-like protein KIN-14A [Amborella trichopoda]	-	-	-	-	GO:0005575//cellular_component;GO:0005622//intracellular;GO:0005623//cell;GO:0005856//cytoskeleton;GO:0005871//kinesin complex;GO:0005874//microtubule;GO:0005875//microtubule associated complex;GO:0015630//microtubule cytoskeleton;GO:0030126//COPI vesicle coat;GO:0032991//macromolecular complex;GO:0043226//organelle;GO:0043228//non-membrane-bounded organelle;GO:0043229//intracellular organelle;GO…	GO:0000166//nucleotide binding;GO:0003674//molecular_function;GO:0003774//motor activity;GO:0003777//microtubule motor activity;GO:0003824//catalytic activity;GO:0005198//structural molecule activity;GO:0005488//binding;GO:0005515//protein binding;GO:0005524//ATP binding;GO:0008017//microtubule binding;GO:0008092//cytoskeletal protein binding;GO:0008144//drug binding;GO:0015631//tubulin binding;G…	GO:0006260//DNA replication;GO:0006606//protein import into nucleus;GO:0006886//intracellular protein transport;GO:0006928//movement of cell or subcellular component;GO:0007017//microtubule-based process;GO:0007018//microtubule-based movement;GO:0008150//biological_process;GO:0009987//cellular process;GO:0016192//vesicle-mediated transport
evm.TU.chr10.175	3.78	3.79	2.87	10.99	5.44	6.69	103.00	80.00	58.00	245.00	127.00	157.00	--	XP_010245617.1 PREDICTED: uncharacterized protein LOC104589117 [Nelumbo nucifera]	-	-	-	-	-	-	-
evm.TU.chr10.1751	0.41	0.21	0.28	1.05	3.05	2.37	10.00	4.00	5.00	21.00	64.00	50.00	WAKL1	PIN10161.1 Serine/threonine protein kinase [Handroanthus impetiginosus]	-	-	-	-	-	GO:0004672//protein kinase activity;GO:0005524//ATP binding	GO:0006468//protein phosphorylation
evm.TU.chr10.1780	12.10	14.75	23.23	46.17	33.15	34.75	920.00	868.00	1310.00	2869.00	2156.00	2273.00	NFXL1	XP_006828449.1 NF-X1-type zinc finger protein NFXL1 [Amborella trichopoda]	-	-	-	-	GO:0005575//cellular_component;GO:0005622//intracellular;GO:0005623//cell;GO:0005634//nucleus;GO:0005737//cytoplasm;GO:0043226//organelle;GO:0043227//membrane-bounded organelle;GO:0043229//intracellular organelle;GO:0043231//intracellular membrane-bounded organelle;GO:0044424//intracellular part;GO:0044464//cell part	GO:0000976//transcription regulatory region sequence-specific DNA binding;GO:0000977//RNA polymerase II regulatory region sequence-specific DNA binding;GO:0000981//RNA polymerase II transcription factor activity, sequence-specific DNA binding;GO:0000982//transcription factor activity, RNA polymerase II core promoter proximal region sequence-specific binding;GO:0001012//RNA polymerase II regulator…	GO:0000122//negative regulation of transcription from RNA polymerase II promoter;GO:0006082//organic acid metabolic process;GO:0006139//nucleobase-containing compound metabolic process;GO:0006351//transcription, DNA-templated;GO:0006355//regulation of transcription, DNA-templated;GO:0006357//regulation of transcription from RNA polymerase II promoter;GO:0006366//transcription from RNA polymerase …
evm.TU.chr10.1785	51.64	60.26	43.92	19.63	25.38	31.45	628.00	567.00	396.00	195.00	264.00	329.00	-	-	-	-	-	-	-	-	-
evm.TU.chr10.1792	5.52	2.57	1.94	0.44	1.06	1.16	61.00	22.00	15.88	4.00	10.00	11.00	--	ACN41046.1 unknown [Picea sitchensis]	-	-	-	-	GO:0005575//cellular_component;GO:0005622//intracellular;GO:0005623//cell;GO:0005737//cytoplasm;GO:0044424//intracellular part;GO:0044464//cell part	GO:0003674//molecular_function;GO:0005488//binding;GO:0043167//ion binding;GO:0043169//cation binding;GO:0046872//metal ion binding;GO:0046914//transition metal ion binding	GO:0006810//transport;GO:0006811//ion transport;GO:0006812//cation transport;GO:0006873//cellular ion homeostasis;GO:0006875//cellular metal ion homeostasis;GO:0008150//biological_process;GO:0009987//cellular process;GO:0019725//cellular homeostasis;GO:0030001//metal ion transport;GO:0030003//cellular cation homeostasis;GO:0042592//homeostatic process;GO:0046916//cellular transition metal ion hom…
evm.TU.chr10.1803	5.78	11.33	5.14	0.24	1.79	1.65	147.00	223.00	97.00	5.00	39.00	36.00	FATB1	PTQ43726.1 hypothetical protein MARPO_0023s0056 [Marchantia polymorpha]	Metabolism;Metabolism;Metabolism	Global and overview maps;Global and overview maps;Lipid metabolism	ko01100//Metabolic pathways;ko01212//Fatty acid metabolism;ko00061//Fatty acid biosynthesis	K10781;K10781;K10781	GO:0005575//cellular_component;GO:0005622//intracellular;GO:0005623//cell;GO:0005737//cytoplasm;GO:0009507//chloroplast;GO:0009536//plastid;GO:0043226//organelle;GO:0043227//membrane-bounded organelle;GO:0043229//intracellular organelle;GO:0043231//intracellular membrane-bounded organelle;GO:0044424//intracellular part;GO:0044444//cytoplasmic part;GO:0044464//cell part	GO:0000036//ACP phosphopantetheine attachment site binding involved in fatty acid biosynthetic process;GO:0003674//molecular_function;GO:0003824//catalytic activity;GO:0004312//fatty acid synthase activity;GO:0005488//binding;GO:0016297//acyl-[acyl-carrier-protein] hydrolase activity;GO:0016740//transferase activity;GO:0016746//transferase activity, transferring acyl groups;GO:0016747//transferas…	GO:0006082//organic acid metabolic process;GO:0006629//lipid metabolic process;GO:0006631//fatty acid metabolic process;GO:0006633//fatty acid biosynthetic process;GO:0008150//biological_process;GO:0008152//metabolic process;GO:0008610//lipid biosynthetic process;GO:0009058//biosynthetic process;GO:0009987//cellular process;GO:0016053//organic acid biosynthetic process;GO:0019752//carboxylic acid…
evm.TU.chr10.1804	12.76	20.89	15.19	5.32	11.23	6.52	323.00	409.00	285.00	110.00	243.00	142.00	FATB1	XP_031265727.1 palmitoyl-acyl carrier protein thioesterase, chloroplastic-like [Pistacia vera]	Metabolism;Metabolism;Metabolism	Global and overview maps;Global and overview maps;Lipid metabolism	ko01100//Metabolic pathways;ko01212//Fatty acid metabolism;ko00061//Fatty acid biosynthesis	K10781;K10781;K10781	GO:0005575//cellular_component;GO:0005622//intracellular;GO:0005623//cell;GO:0005737//cytoplasm;GO:0009507//chloroplast;GO:0009536//plastid;GO:0043226//organelle;GO:0043227//membrane-bounded organelle;GO:0043229//intracellular organelle;GO:0043231//intracellular membrane-bounded organelle;GO:0044424//intracellular part;GO:0044444//cytoplasmic part;GO:0044464//cell part	GO:0000036//ACP phosphopantetheine attachment site binding involved in fatty acid biosynthetic process;GO:0003674//molecular_function;GO:0003824//catalytic activity;GO:0004312//fatty acid synthase activity;GO:0005488//binding;GO:0016297//acyl-[acyl-carrier-protein] hydrolase activity;GO:0016740//transferase activity;GO:0016746//transferase activity, transferring acyl groups;GO:0016747//transferas…	GO:0006082//organic acid metabolic process;GO:0006629//lipid metabolic process;GO:0006631//fatty acid metabolic process;GO:0006633//fatty acid biosynthetic process;GO:0008150//biological_process;GO:0008152//metabolic process;GO:0008610//lipid biosynthetic process;GO:0009058//biosynthetic process;GO:0009987//cellular process;GO:0016053//organic acid biosynthetic process;GO:0019752//carboxylic acid…
evm.TU.chr10.1805	11.40	26.06	7.80	1.39	4.98	4.90	294.89	521.50	149.63	29.48	110.09	109.00	FATB	XP_031265727.1 palmitoyl-acyl carrier protein thioesterase, chloroplastic-like [Pistacia vera]	Metabolism;Metabolism;Metabolism	Global and overview maps;Global and overview maps;Lipid metabolism	ko01100//Metabolic pathways;ko01212//Fatty acid metabolism;ko00061//Fatty acid biosynthesis	K10781;K10781;K10781	GO:0005740//mitochondrial envelope;GO:0016021//integral component of membrane	GO:0016790//thiolester hydrolase activity	GO:0006633//fatty acid biosynthetic process;GO:0043065//positive regulation of apoptotic process
evm.TU.chr10.1806	38.54	94.24	38.62	8.57	23.67	15.87	999.11	1890.50	742.37	181.52	524.91	354.00	FATB	XP_031265727.1 palmitoyl-acyl carrier protein thioesterase, chloroplastic-like [Pistacia vera]	Metabolism;Metabolism;Metabolism	Global and overview maps;Global and overview maps;Lipid metabolism	ko01100//Metabolic pathways;ko01212//Fatty acid metabolism;ko00061//Fatty acid biosynthesis	K10781;K10781;K10781	-	GO:0016790//thiolester hydrolase activity	GO:0006633//fatty acid biosynthetic process
evm.TU.chr10.1811	0.60	0.34	1.97	11.78	5.28	8.18	9.00	4.00	22.00	145.00	68.00	106.00	--	TYJ31290.1 hypothetical protein E1A91_A06G187900v1 [Gossypium mustelinum]	-	-	-	-	-	GO:0008146//sulfotransferase activity	-
evm.TU.chr10.1814	0.00	1.61	1.01	0.00	0.07	0.00	0.00	20.00	12.00	0.00	1.00	0.00	EXPA15	KAF2299219.1 hypothetical protein GH714_030991 [Hevea brasiliensis]	-	-	-	-	-	-	-
evm.TU.chr10.1837	75.60	81.71	76.02	27.81	34.20	35.97	672.00	562.00	501.00	202.00	260.00	275.00	ORRM1	ABK22494.1 unknown [Picea sitchensis]	-	-	-	-	GO:0005575//cellular_component;GO:0005622//intracellular;GO:0005623//cell;GO:0005634//nucleus;GO:0005737//cytoplasm;GO:0009507//chloroplast;GO:0009536//plastid;GO:0043226//organelle;GO:0043227//membrane-bounded organelle;GO:0043229//intracellular organelle;GO:0043231//intracellular membrane-bounded organelle;GO:0044424//intracellular part;GO:0044444//cytoplasmic part;GO:0044464//cell part	GO:0003674//molecular_function;GO:0003676//nucleic acid binding;GO:0003723//RNA binding;GO:0005488//binding;GO:0097159//organic cyclic compound binding;GO:1901363//heterocyclic compound binding	GO:0006139//nucleobase-containing compound metabolic process;GO:0006396//RNA processing;GO:0006397//mRNA processing;GO:0006725//cellular aromatic compound metabolic process;GO:0006807//nitrogen compound metabolic process;GO:0008150//biological_process;GO:0008152//metabolic process;GO:0008380//RNA splicing;GO:0009451//RNA modification;GO:0009987//cellular process;GO:0010467//gene expression;GO:001…
evm.TU.chr10.1865	4.41	5.12	15.30	74.68	33.78	47.71	49.00	44.00	126.00	678.00	321.00	456.00	yjcK	ABK24907.1 unknown [Picea sitchensis]	-	-	-	-	-	GO:0008080//N-acetyltransferase activity;GO:0033816//diaminobutyrate acetyltransferase activity;GO:0047663//aminoglycoside 6'-N-acetyltransferase activity	GO:0019491//ectoine biosynthetic process;GO:0030647//aminoglycoside antibiotic metabolic process
evm.TU.chr10.1867	10.98	15.35	28.41	75.45	48.93	59.64	122.00	132.00	234.00	685.00	465.00	570.00	yjcK	ABK24907.1 unknown [Picea sitchensis]	-	-	-	-	-	GO:0008080//N-acetyltransferase activity;GO:0033816//diaminobutyrate acetyltransferase activity;GO:0047663//aminoglycoside 6'-N-acetyltransferase activity	GO:0019491//ectoine biosynthetic process;GO:0030647//aminoglycoside antibiotic metabolic process
evm.TU.chr10.1876	84.31	77.07	36.42	35.61	29.35	32.68	2576.00	1822.00	825.00	889.00	767.00	859.00	AAH2	XP_006448626.1 allantoate deiminase 2 [Citrus clementina]	Metabolism;Metabolism	Global and overview maps;Nucleotide metabolism	ko01100//Metabolic pathways;ko00230//Purine metabolism	K02083;K02083	GO:0005575//cellular_component;GO:0005622//intracellular;GO:0005623//cell;GO:0005737//cytoplasm;GO:0005783//endoplasmic reticulum;GO:0012505//endomembrane system;GO:0043226//organelle;GO:0043227//membrane-bounded organelle;GO:0043229//intracellular organelle;GO:0043231//intracellular membrane-bounded organelle;GO:0044424//intracellular part;GO:0044444//cytoplasmic part;GO:0044464//cell part	GO:0003674//molecular_function;GO:0003824//catalytic activity;GO:0004180//carboxypeptidase activity;GO:0004222//metalloendopeptidase activity;GO:0005488//binding;GO:0008233//peptidase activity;GO:0008237//metallopeptidase activity;GO:0008777//acetylornithine deacetylase activity;GO:0009014//succinyl-diaminopimelate desuccinylase activity;GO:0016787//hydrolase activity;GO:0016810//hydrolase activi…	GO:0000255//allantoin metabolic process;GO:0000256//allantoin catabolic process;GO:0006139//nucleobase-containing compound metabolic process;GO:0006144//purine nucleobase metabolic process;GO:0006145//purine nucleobase catabolic process;GO:0006508//proteolysis;GO:0006592//ornithine biosynthetic process;GO:0006725//cellular aromatic compound metabolic process;GO:0006807//nitrogen compound metaboli…
evm.TU.chr10.1881	17.66	21.76	27.25	100.69	66.82	79.78	194.00	185.00	222.00	904.00	628.00	754.00	-	-	-	-	-	-	-	-	-
evm.TU.chr10.1892	38.01	35.44	39.27	17.02	19.16	19.71	675.00	487.00	517.00	247.00	291.00	301.00	PAP12	ABK23867.1 unknown [Picea sitchensis]	-	-	-	-	GO:0005575//cellular_component;GO:0005622//intracellular;GO:0005623//cell;GO:0005737//cytoplasm;GO:0009507//chloroplast;GO:0009526//plastid envelope;GO:0009534//chloroplast thylakoid;GO:0009535//chloroplast thylakoid membrane;GO:0009536//plastid;GO:0009579//thylakoid;GO:0009941//chloroplast envelope;GO:0016020//membrane;GO:0031967//organelle envelope;GO:0031975//envelope;GO:0031976//plastid thyla…	-	-
evm.TU.chr10.1908	0.00	0.00	0.04	1.33	0.22	1.05	0.00	0.00	1.00	35.00	6.00	29.00	GALS1	RWR72780.1 galactan beta-1,4-galactosyltransferase GALS1 [Cinnamomum micranthum f. kanehirae]	-	-	-	-	-	-	-
evm.TU.chr10.1933	1.98	1.75	3.20	5.89	3.65	4.75	66.00	45.00	79.00	160.00	104.00	136.00	DTX27	ABK24651.1 unknown [Picea sitchensis]	-	-	-	-	GO:0016020//membrane	GO:0015238//drug transmembrane transporter activity;GO:0015297//antiporter activity;GO:0042910//xenobiotic transporter activity	GO:0006855//drug transmembrane transport;GO:0042493//response to drug;GO:0055085//transmembrane transport
evm.TU.chr10.1937	8.64	17.75	8.12	2.83	3.43	3.41	56.00	89.00	39.00	15.00	19.00	19.00	DTX27	ABK24651.1 unknown [Picea sitchensis]	-	-	-	-	GO:0016020//membrane	GO:0015238//drug transmembrane transporter activity;GO:0015297//antiporter activity;GO:0042910//xenobiotic transporter activity	GO:0006855//drug transmembrane transport;GO:0042493//response to drug;GO:0055085//transmembrane transport
evm.TU.chr10.1938	26.16	34.47	13.60	4.37	6.83	7.39	667.00	680.00	257.00	91.00	149.00	162.00	DTX27	ABK24651.1 unknown [Picea sitchensis]	-	-	-	-	GO:0016020//membrane	GO:0015238//drug transmembrane transporter activity;GO:0015297//antiporter activity;GO:0042910//xenobiotic transporter activity	GO:0006855//drug transmembrane transport;GO:0042493//response to drug;GO:0055085//transmembrane transport
evm.TU.chr10.1947	14.16	10.12	16.55	36.77	25.09	29.02	396.00	219.00	343.00	840.00	600.00	698.00	ATL11	ABR17075.1 unknown [Picea sitchensis]	-	-	-	-	GO:0000109//nucleotide-excision repair complex;GO:0005680//anaphase-promoting complex	GO:0008270//zinc ion binding;GO:0046872//metal ion binding;GO:0061630//ubiquitin protein ligase activity;GO:0097602//cullin family protein binding	GO:0006289//nucleotide-excision repair;GO:0031145//anaphase-promoting complex-dependent proteasomal ubiquitin-dependent protein catabolic process
evm.TU.chr10.1959	10.79	10.65	10.44	5.53	4.48	4.42	301.00	230.00	216.00	126.00	107.00	106.00	FAMA	ABR16546.1 unknown [Picea sitchensis]	-	-	-	-	-	GO:0046983//protein dimerization activity	-
evm.TU.chr10.1961	0.29	0.14	0.20	0.06	0.04	0.04	24.10	8.93	12.23	4.12	2.85	2.69	TY3B-I	RVW97193.1 Transposon Tf2-12 polyprotein [Vitis vinifera]	-	-	-	-	-	GO:0004190//aspartic-type endopeptidase activity	GO:0006508//proteolysis;GO:0015074//DNA integration
evm.TU.chr10.1969	4.06	2.88	3.90	12.80	7.35	9.61	111.00	61.00	79.00	286.00	172.00	226.00	--	ABR16565.1 unknown [Picea sitchensis]	-	-	-	-	-	-	-
evm.TU.chr10.2000	2.31	2.73	4.36	71.60	21.29	37.17	70.00	64.00	98.00	1773.00	552.00	969.00	At3g61590	ABR16978.1 unknown [Picea sitchensis]	-	-	-	-	-	GO:0005515//protein binding	-
evm.TU.chr10.2013	3.47	0.86	0.85	0.17	0.37	0.29	99.00	19.00	18.00	4.00	9.00	7.00	MYB117	ASR18107.1 R2R3MYB22 [Ginkgo biloba]	-	-	-	-	GO:0005575//cellular_component;GO:0005622//intracellular;GO:0005623//cell;GO:0005634//nucleus;GO:0043226//organelle;GO:0043227//membrane-bounded organelle;GO:0043229//intracellular organelle;GO:0043231//intracellular membrane-bounded organelle;GO:0044424//intracellular part;GO:0044464//cell part	GO:0000981//RNA polymerase II transcription factor activity, sequence-specific DNA binding;GO:0000988//transcription factor activity, protein binding;GO:0000989//transcription factor activity, transcription factor binding;GO:0001067//regulatory region nucleic acid binding;GO:0001076//transcription factor activity, RNA polymerase II transcription factor binding;GO:0001134//transcription factor act…	GO:0001101//response to acid chemical;GO:0006139//nucleobase-containing compound metabolic process;GO:0006351//transcription, DNA-templated;GO:0006355//regulation of transcription, DNA-templated;GO:0006357//regulation of transcription from RNA polymerase II promoter;GO:0006725//cellular aromatic compound metabolic process;GO:0006807//nitrogen compound metabolic process;GO:0006950//response to str…
evm.TU.chr10.2019	0.44	0.21	0.13	1.87	0.49	1.27	19.00	7.00	4.00	66.00	18.00	47.00	LECRKS4	XP_010262588.1 PREDICTED: L-type lectin-domain containing receptor kinase S.4-like [Nelumbo nucifera]	-	-	-	-	-	GO:0004672//protein kinase activity;GO:0005524//ATP binding;GO:0030246//carbohydrate binding	GO:0006468//protein phosphorylation
evm.TU.chr10.2022	2447.12	3381.85	2460.88	904.72	1462.31	1598.86	72808.00	77855.00	54283.00	21994.00	37213.00	40919.00	RCA1	AHL24663.1 ribulose-1,5-bisphosphate carboxylase/oxygenase activase large isoform [Pinus massoniana]	-	-	-	-	GO:0005737//cytoplasm	GO:0003677//DNA binding;GO:0003697//single-stranded DNA binding;GO:0004017//adenylate kinase activity;GO:0005524//ATP binding;GO:0008094//DNA-dependent ATPase activity;GO:0016887//ATPase activity	GO:0006281//DNA repair;GO:0006310//DNA recombination;GO:0009151//purine deoxyribonucleotide metabolic process;GO:0009432//SOS response
evm.TU.chr10.2039	3.58	5.01	5.72	14.90	8.17	8.80	98.00	106.00	116.00	333.00	191.00	207.00	XXT5	AHC98117.1 putative xyloglucan alpha-1,6-xylosyltransferase [Pinus radiata]	-	-	-	-	GO:0016021//integral component of membrane;GO:0019012//virion	GO:0003677//DNA binding;GO:0016757//transferase activity, transferring glycosyl groups	-
evm.TU.chr10.205	51.63	94.26	179.79	722.74	234.42	339.31	1395.79	1972.00	3603.81	15965.98	5421.00	7891.00	R40G2	ACN40925.1 unknown [Picea sitchensis]	-	-	-	-	-	-	-
evm.TU.chr10.2074	1.60	2.03	0.41	0.07	0.14	0.18	53.00	52.00	10.00	2.00	4.00	5.00	PERK8	XP_006826847.1 probable receptor-like protein kinase At2g47060 [Amborella trichopoda]	-	-	-	-	GO:0005575//cellular_component;GO:0005623//cell;GO:0005886//plasma membrane;GO:0016020//membrane;GO:0016021//integral component of membrane;GO:0031224//intrinsic component of membrane;GO:0044425//membrane part;GO:0044464//cell part;GO:0071944//cell periphery	GO:0000166//nucleotide binding;GO:0003674//molecular_function;GO:0003824//catalytic activity;GO:0004672//protein kinase activity;GO:0004674//protein serine/threonine kinase activity;GO:0004675//transmembrane receptor protein serine/threonine kinase activity;GO:0004888//transmembrane signaling receptor activity;GO:0005488//binding;GO:0005524//ATP binding;GO:0008144//drug binding;GO:0016301//kinase…	GO:0006464//cellular protein modification process;GO:0006468//protein phosphorylation;GO:0006793//phosphorus metabolic process;GO:0006796//phosphate-containing compound metabolic process;GO:0006807//nitrogen compound metabolic process;GO:0007154//cell communication;GO:0007165//signal transduction;GO:0007166//cell surface receptor signaling pathway;GO:0007167//enzyme linked receptor protein signal…
evm.TU.chr10.2076	63.70	59.76	82.74	266.01	129.62	183.04	755.00	548.00	727.00	2576.00	1314.00	1866.00	CML25	ABK26821.1 unknown [Picea sitchensis]	Organismal Systems	Environmental adaptation	ko04626//Plant-pathogen interaction	K13448	-	GO:0004553//hydrolase activity, hydrolyzing O-glycosyl compounds;GO:0005509//calcium ion binding;GO:0005515//protein binding	GO:0000272//polysaccharide catabolic process
evm.TU.chr10.2079	2.30	2.38	3.72	6.87	5.17	5.46	25.00	20.00	30.00	61.00	48.00	51.00	CML18	XP_024995509.1 probable calcium-binding protein CML25 [Cynara cardunculus var. scolymus] [Cynara cardunculus]	Organismal Systems	Environmental adaptation	ko04626//Plant-pathogen interaction	K13448	-	GO:0003910//DNA ligase (ATP) activity;GO:0004553//hydrolase activity, hydrolyzing O-glycosyl compounds;GO:0005509//calcium ion binding;GO:0005515//protein binding	GO:0000272//polysaccharide catabolic process
evm.TU.chr10.210	3.34	7.17	2.81	1.78	1.98	1.74	85.00	141.00	53.00	37.00	43.00	38.00	BAM7	XP_024391347.1 protein BZR1 homolog 4-like isoform X2 [Physcomitrella patens]	-	-	-	-	-	-	-
evm.TU.chr10.2122	18.33	14.67	20.13	47.20	32.87	37.82	1005.00	622.00	818.00	2114.00	1541.00	1783.00	DDB_G0289029	XP_002971060.2 IST1 homolog [Selaginella moellendorffii]	Cellular Processes	Transport and catabolism	ko04144//Endocytosis	K19476	-	-	GO:0015031//protein transport
evm.TU.chr10.231	8.30	20.12	3.22	1.08	1.43	1.14	169.64	318.04	48.78	18.00	24.96	20.00	XTH32	XP_031484353.1 probable xyloglucan endotransglucosylase/hydrolase protein 32 [Nymphaea colorata]	-	-	-	-	GO:0005618//cell wall;GO:0048046//apoplast	GO:0004553//hydrolase activity, hydrolyzing O-glycosyl compounds;GO:0016762//xyloglucan:xyloglucosyl transferase activity	GO:0005975//carbohydrate metabolic process;GO:0006073//cellular glucan metabolic process
evm.TU.chr10.253	1.33	1.81	0.63	0.57	0.39	0.31	40.00	42.00	14.00	14.00	10.00	8.00	Prune1	ONI11366.1 hypothetical protein PRUPE_4G103700 [Prunus persica]	Metabolism;Metabolism	Global and overview maps;Nucleotide metabolism	ko01100//Metabolic pathways;ko00230//Purine metabolism	K01514;K01514	GO:0005575//cellular_component;GO:0005622//intracellular;GO:0005623//cell;GO:0005737//cytoplasm;GO:0005739//mitochondrion;GO:0005759//mitochondrial matrix;GO:0005829//cytosol;GO:0005886//plasma membrane;GO:0016020//membrane;GO:0031974//membrane-enclosed lumen;GO:0043226//organelle;GO:0043227//membrane-bounded organelle;GO:0043229//intracellular organelle;GO:0043231//intracellular membrane-bounded…	GO:0003674//molecular_function;GO:0003824//catalytic activity;GO:0004309//exopolyphosphatase activity;GO:0005488//binding;GO:0016462//pyrophosphatase activity;GO:0016787//hydrolase activity;GO:0016817//hydrolase activity, acting on acid anhydrides;GO:0016818//hydrolase activity, acting on acid anhydrides, in phosphorus-containing anhydrides;GO:0043167//ion binding;GO:0043169//cation binding;GO:00…	GO:0006082//organic acid metabolic process;GO:0006091//generation of precursor metabolites and energy;GO:0006112//energy reserve metabolic process;GO:0006793//phosphorus metabolic process;GO:0006797//polyphosphate metabolic process;GO:0006798//polyphosphate catabolic process;GO:0006915//apoptotic process;GO:0008150//biological_process;GO:0008152//metabolic process;GO:0008219//cell death;GO:000905…
evm.TU.chr10.260	0.86	0.59	0.51	1.72	1.57	1.16	76.21	40.62	33.68	123.92	118.53	88.31	TY3B-I	RVW11905.1 Transposon Tf2-2 polyprotein [Vitis vinifera]	-	-	-	-	-	-	-
evm.TU.chr10.266	1.80	0.96	1.57	11.53	6.31	5.91	17.00	7.00	11.00	89.00	51.00	48.00	--	-	-	-	-	-	-	GO:0003700//transcription factor activity, sequence-specific DNA binding	GO:0006355//regulation of transcription, DNA-templated;GO:0009236//cobalamin biosynthetic process
evm.TU.chr10.292	0.36	0.08	0.08	4.13	3.10	3.36	6.00	1.00	1.00	56.00	44.00	48.00	--	-	-	-	-	-	-	-	-
evm.TU.chr10.310	13.32	27.28	6.21	1.95	3.23	3.00	217.00	344.00	75.00	26.00	45.00	42.00	SBH2	ABK26222.1 unknown [Picea sitchensis]	Metabolism;Metabolism	Global and overview maps;Lipid metabolism	ko01100//Metabolic pathways;ko00600//Sphingolipid metabolism	K04713;K04713	GO:0005575//cellular_component;GO:0005622//intracellular;GO:0005623//cell;GO:0005737//cytoplasm;GO:0005783//endoplasmic reticulum;GO:0005789//endoplasmic reticulum membrane;GO:0005794//Golgi apparatus;GO:0012505//endomembrane system;GO:0016020//membrane;GO:0016021//integral component of membrane;GO:0031224//intrinsic component of membrane;GO:0031984//organelle subcompartment;GO:0042175//nuclear o…	GO:0003674//molecular_function;GO:0003824//catalytic activity;GO:0005488//binding;GO:0005506//iron ion binding;GO:0016491//oxidoreductase activity;GO:0016705//oxidoreductase activity, acting on paired donors, with incorporation or reduction of molecular oxygen;GO:0042284//sphingolipid delta-4 desaturase activity;GO:0043167//ion binding;GO:0043169//cation binding;GO:0046872//metal ion binding;GO:0…	GO:0006629//lipid metabolic process;GO:0006643//membrane lipid metabolic process;GO:0006665//sphingolipid metabolic process;GO:0006807//nitrogen compound metabolic process;GO:0007275//multicellular organism development;GO:0008150//biological_process;GO:0008152//metabolic process;GO:0008610//lipid biosynthetic process;GO:0009058//biosynthetic process;GO:0009314//response to radiation;GO:0009416//r…
evm.TU.chr10.329	0.00	0.28	1.03	7.05	3.18	4.42	0.00	2.00	7.00	53.00	25.00	35.00	At2g39540	ABK21087.1 unknown [Picea sitchensis]	-	-	-	-	-	-	-
evm.TU.chr10.331	0.00	0.00	0.04	0.20	0.23	0.45	0.00	0.00	1.00	5.00	6.00	12.00	--	OAE32970.1 hypothetical protein AXG93_673s1470 [Marchantia polymorpha subsp. ruderalis] [Marchantia polymorpha]	-	-	-	-	GO:0000151//ubiquitin ligase complex;GO:0005575//cellular_component;GO:0005622//intracellular;GO:0005623//cell;GO:0005634//nucleus;GO:0031461//cullin-RING ubiquitin ligase complex;GO:0031463//Cul3-RING ubiquitin ligase complex;GO:0032991//macromolecular complex;GO:0043226//organelle;GO:0043227//membrane-bounded organelle;GO:0043229//intracellular organelle;GO:0043231//intracellular membrane-bound…	GO:0005515//protein binding	GO:0006464//cellular protein modification process;GO:0006807//nitrogen compound metabolic process;GO:0008150//biological_process;GO:0008152//metabolic process;GO:0009314//response to radiation;GO:0009416//response to light stimulus;GO:0009628//response to abiotic stimulus;GO:0009639//response to red or far red light;GO:0009987//cellular process;GO:0010114//response to red light;GO:0016567//protei…
evm.TU.chr10.334	4.48	11.18	3.73	0.12	0.53	0.53	89.00	172.00	55.00	2.00	9.00	9.00	CSE	OVA10142.1 hypothetical protein BVC80_1591g51 [Macleaya cordata]	-	-	-	-	-	GO:0003824//catalytic activity;GO:0047570//3-oxoadipate enol-lactonase activity;GO:0070205//2-succinyl-6-hydroxy-2,4-cyclohexadiene-1-carboxylate synthase activity	GO:0009102//biotin biosynthetic process;GO:0009234//menaquinone biosynthetic process;GO:0042952//beta-ketoadipate pathway
evm.TU.chr10.353	0.10	0.31	0.72	5.17	5.16	4.41	6.00	14.00	31.00	246.00	257.00	221.00	--	TVU34447.1 hypothetical protein EJB05_16279, partial [Eragrostis curvula]	-	-	-	-	-	GO:0005515//protein binding	-
evm.TU.chr10.361	2.90	2.01	3.56	0.71	0.51	0.51	179.00	96.00	163.00	36.00	27.00	27.00	--	XP_010920367.2 receptor-like protein EIX2 [Elaeis guineensis]	-	-	-	-	-	GO:0005515//protein binding	-
evm.TU.chr10.369	8.82	9.33	14.93	40.05	21.19	35.24	55.00	45.00	69.00	204.00	113.00	189.00	--	-	-	-	-	-	-	-	-
evm.TU.chr10.371	0.36	0.49	1.16	6.33	6.67	6.43	17.00	18.00	41.00	246.00	271.00	263.00	--	XP_025801223.1 receptor-like protein EIX1 [Panicum hallii]	-	-	-	-	-	GO:0005515//protein binding	-
evm.TU.chr10.388	0.20	1.90	2.91	19.71	6.89	14.61	2.00	15.00	22.00	164.00	60.00	128.00	yjcK	ABK24907.1 unknown [Picea sitchensis]	-	-	-	-	GO:0016592//mediator complex	GO:0003712//transcription cofactor activity;GO:0008080//N-acetyltransferase activity;GO:0033816//diaminobutyrate acetyltransferase activity;GO:0047663//aminoglycoside 6'-N-acetyltransferase activity	GO:0006357//regulation of transcription from RNA polymerase II promoter;GO:0019491//ectoine biosynthetic process;GO:0030647//aminoglycoside antibiotic metabolic process
evm.TU.chr10.402	1.36	0.96	1.31	4.53	4.79	3.65	68.89	37.54	49.09	187.08	207.10	158.91	--	TKV99622.1 hypothetical protein SEVIR_8G056300v2 [Setaria viridis]	-	-	-	-	-	GO:0005515//protein binding	-
evm.TU.chr10.419	7.44	9.74	3.32	2.20	2.47	1.54	236.00	239.00	78.00	57.00	67.00	42.00	tf	XP_006854493.1 serotransferrin [Amborella trichopoda]	-	-	-	-	GO:0005575//cellular_component;GO:0005576//extracellular region;GO:0005615//extracellular space;GO:0044421//extracellular region part	-	GO:0007610//behavior;GO:0007635//chemosensory behavior;GO:0008150//biological_process;GO:0009605//response to external stimulus;GO:0009607//response to biotic stimulus;GO:0009620//response to fungus;GO:0042048//olfactory behavior;GO:0042221//response to chemical;GO:0043207//response to external biotic stimulus;GO:0050896//response to stimulus;GO:0051704//multi-organism process;GO:0051707//respons…
evm.TU.chr10.425	4.56	3.74	3.40	15.52	4.25	10.26	123.00	78.00	68.00	342.00	98.00	238.00	PLP7	AJP06344.1 PLP2 [Pinus tabuliformis]	-	-	-	-	GO:0005575//cellular_component;GO:0005622//intracellular;GO:0005623//cell;GO:0005737//cytoplasm;GO:0005773//vacuole;GO:0043226//organelle;GO:0043227//membrane-bounded organelle;GO:0043229//intracellular organelle;GO:0043231//intracellular membrane-bounded organelle;GO:0044424//intracellular part;GO:0044444//cytoplasmic part;GO:0044464//cell part	GO:0003674//molecular_function;GO:0003824//catalytic activity;GO:0016787//hydrolase activity;GO:0045735//nutrient reservoir activity	GO:0006629//lipid metabolic process;GO:0006950//response to stress;GO:0006952//defense response;GO:0008150//biological_process;GO:0008152//metabolic process;GO:0009056//catabolic process;GO:0016042//lipid catabolic process;GO:0044238//primary metabolic process;GO:0050896//response to stimulus;GO:0071704//organic substance metabolic process;GO:1901575//organic substance catabolic process
evm.TU.chr10.437	0.00	0.00	0.09	2.09	0.31	0.69	0.00	0.00	2.00	52.00	8.00	18.00	FLOT6	OMO61602.1 Band 7 protein [Corchorus capsularis]	-	-	-	-	-	-	-
evm.TU.chr10.439	0.59	0.17	0.35	19.38	8.91	15.20	18.00	4.00	8.00	482.00	232.00	398.00	FLOT1	RDX64158.1 Flotillin-like protein 1, partial [Mucuna pruriens]	-	-	-	-	-	-	-
evm.TU.chr10.442	1.66	3.37	0.88	0.16	0.46	0.11	51.00	80.00	20.00	4.00	12.00	3.00	WSD1	XP_030467208.1 O-acyltransferase WSD1-like [Syzygium oleosum]	-	-	-	-	GO:0005740//mitochondrial envelope;GO:0016021//integral component of membrane	GO:0003824//catalytic activity;GO:0004144//diacylglycerol O-acyltransferase activity	GO:0000002//mitochondrial genome maintenance;GO:0043065//positive regulation of apoptotic process;GO:0045017//glycerolipid biosynthetic process
evm.TU.chr10.443	22.18	23.92	13.84	3.53	7.71	7.09	538.00	449.00	249.00	70.00	160.00	148.00	At1g16250	OAE34572.1 hypothetical protein AXG93_1487s1180 [Marchantia polymorpha subsp. ruderalis] [Marchantia polymorpha]	-	-	-	-	-	GO:0005515//protein binding	-
evm.TU.chr10.450	57.84	84.08	54.80	22.38	27.67	27.88	914.00	1028.00	642.00	289.00	374.00	379.00	-	-	-	-	-	-	-	-	-
evm.TU.chr10.453	14.28	13.49	19.22	5.94	9.27	7.89	580.72	424.66	579.68	197.54	322.62	276.07	UGT85A1	ABR16170.1 unknown [Picea sitchensis]	-	-	-	-	-	GO:0008194//UDP-glycosyltransferase activity	-
evm.TU.chr10.456	14.24	15.11	12.44	3.84	7.80	6.56	373.62	306.65	242.00	82.31	175.00	147.96	CYP82C4	ATG30004.1 CYP867F23 [Taxus chinensis]	-	-	-	-	-	GO:0005506//iron ion binding;GO:0016705//oxidoreductase activity, acting on paired donors, with incorporation or reduction of molecular oxygen;GO:0020037//heme binding	GO:0055114//oxidation-reduction process
evm.TU.chr10.457	12.60	11.17	16.77	0.33	0.04	0.15	404.38	277.35	399.00	8.69	1.00	4.04	CYP82C4	ATG30004.1 CYP867F23 [Taxus chinensis]	-	-	-	-	-	GO:0003896//DNA primase activity;GO:0005506//iron ion binding;GO:0016705//oxidoreductase activity, acting on paired donors, with incorporation or reduction of molecular oxygen;GO:0020037//heme binding	GO:0006269//DNA replication, synthesis of RNA primer;GO:0055114//oxidation-reduction process
evm.TU.chr10.460	4.85	3.75	2.02	0.90	1.25	1.38	159.00	95.00	49.00	24.00	35.00	39.00	SCL3	OVA10283.1 Transcription factor GRAS [Macleaya cordata]	-	-	-	-	GO:0016021//integral component of membrane	GO:0003842//1-pyrroline-5-carboxylate dehydrogenase activity;GO:0004176//ATP-dependent peptidase activity;GO:0004222//metalloendopeptidase activity;GO:0005524//ATP binding;GO:0008270//zinc ion binding	GO:0006562//proline catabolic process
evm.TU.chr10.475	1.55	4.02	2.10	0.54	0.26	0.26	7.00	14.00	7.00	2.00	1.00	1.00	PRFB1	OVA11059.1 Peptide chain release factor class I/class II [Macleaya cordata]	-	-	-	-	-	GO:0003747//translation release factor activity	GO:0006415//translational termination
evm.TU.chr10.476	0.82	1.18	0.46	0.00	0.06	0.11	17.00	19.01	7.00	0.00	1.00	2.00	CYP720B2	AIK01728.1 CYP720PB12 [Pinus banksiana]	Metabolism;Metabolism;Metabolism	Global and overview maps;Global and overview maps;Metabolism of terpenoids and polyketides	ko01100//Metabolic pathways;ko01110//Biosynthesis of secondary metabolites;ko00905//Brassinosteroid biosynthesis	K09588;K09588;K09588	-	GO:0005506//iron ion binding;GO:0016705//oxidoreductase activity, acting on paired donors, with incorporation or reduction of molecular oxygen;GO:0020037//heme binding	GO:0055114//oxidation-reduction process
evm.TU.chr10.488	20.33	10.74	21.02	115.62	105.73	102.10	1123.00	459.00	861.00	5219.00	4996.00	4852.00	EIX1	XP_028958691.1 receptor-like protein EIX1 [Malus domestica]	-	-	-	-	-	GO:0005515//protein binding	-
evm.TU.chr10.489	1.48	0.59	1.25	0.00	0.00	0.03	62.00	19.00	39.00	0.00	0.00	1.00	--	VVA27302.1 PREDICTED: LRR receptor [Prunus dulcis]	-	-	-	-	-	GO:0005515//protein binding	-
evm.TU.chr10.50	0.92	0.21	0.24	2.90	1.11	1.57	51.00	9.00	10.00	132.00	53.00	75.00	RLP48	RVW99362.1 putative inactive leucine-rich repeat receptor kinase XIAO [Vitis vinifera]	-	-	-	-	-	GO:0005515//protein binding;GO:0015385//sodium:proton antiporter activity	GO:0006814//sodium ion transport;GO:0006818//hydrogen transport
evm.TU.chr10.54	4.69	4.50	3.43	1.52	1.56	1.07	249.00	185.00	135.00	66.00	71.00	49.00	SUS3	ABR15470.1 sucrose synthase [Pinus taeda]	Metabolism;Metabolism;Metabolism	Global and overview maps;Global and overview maps;Carbohydrate metabolism	ko01100//Metabolic pathways;ko01110//Biosynthesis of secondary metabolites;ko00500//Starch and sucrose metabolism	K00695;K00695;K00695	-	GO:0003674//molecular_function;GO:0003700//transcription factor activity, sequence-specific DNA binding;GO:0003824//catalytic activity;GO:0004373//glycogen (starch) synthase activity;GO:0005525//GTP binding;GO:0008194//UDP-glycosyltransferase activity;GO:0009011//starch synthase activity;GO:0016157//sucrose synthase activity;GO:0016597//amino acid binding;GO:0016740//transferase activity;GO:00167…	GO:0000003//reproduction;GO:0001101//response to acid chemical;GO:0003006//developmental process involved in reproduction;GO:0005975//carbohydrate metabolic process;GO:0005976//polysaccharide metabolic process;GO:0005978//glycogen biosynthetic process;GO:0005982//starch metabolic process;GO:0005984//disaccharide metabolic process;GO:0005985//sucrose metabolic process;GO:0006073//cellular glucan m…
evm.TU.chr10.544	0.63	0.85	0.67	0.22	0.06	0.21	24.00	25.00	19.00	7.00	2.00	7.00	RAM2	XP_024376403.1 glycerol-3-phosphate 2-O-acyltransferase 6-like [Physcomitrella patens]	-	-	-	-	-	GO:0016746//transferase activity, transferring acyl groups;GO:0016787//hydrolase activity	GO:0008152//metabolic process
evm.TU.chr10.546	15.33	8.33	19.92	56.04	44.39	45.87	972.65	408.86	937.22	2905.70	2409.46	2503.85	PXC3	XP_010930679.2 receptor-like protein kinase [Elaeis guineensis]	-	-	-	-	GO:0030956//glutamyl-tRNA(Gln) amidotransferase complex	GO:0004672//protein kinase activity;GO:0005515//protein binding;GO:0005524//ATP binding;GO:0015232//heme transporter activity;GO:0050567//glutaminyl-tRNA synthase (glutamine-hydrolyzing) activity	GO:0006424//glutamyl-tRNA aminoacylation;GO:0006468//protein phosphorylation;GO:0015886//heme transport
evm.TU.chr10.595	3.36	1.53	2.04	7.08	6.69	6.35	313.00	110.00	141.00	538.00	532.00	508.00	L6	XP_010255714.1 PREDICTED: TMV resistance protein N-like [Nelumbo nucifera]	-	-	-	-	-	GO:0005515//protein binding;GO:0005524//ATP binding;GO:0008134//transcription factor binding;GO:0009378//four-way junction helicase activity;GO:0016772//transferase activity, transferring phosphorus-containing groups;GO:0016887//ATPase activity;GO:0018835//carbon phosphorus lyase activity;GO:0043531//ADP binding	GO:0006281//DNA repair;GO:0006310//DNA recombination;GO:0006355//regulation of transcription, DNA-templated;GO:0007165//signal transduction;GO:0015809//arginine transport;GO:0015819//lysine transport;GO:0015822//ornithine transport;GO:0019634//organic phosphonate metabolic process
evm.TU.chr10.597	15.60	15.54	10.72	3.22	4.71	3.47	314.00	242.00	160.00	53.00	81.00	60.00	--	-	-	-	-	-	-	-	-
evm.TU.chr10.600	1.31	3.38	0.59	0.00	0.34	0.17	18.00	36.00	6.00	0.00	4.00	2.00	PARC	AAY54294.1 GST [Ginkgo biloba]	Metabolism;Metabolism	Global and overview maps;Metabolism of other amino acids	ko01100//Metabolic pathways;ko00480//Glutathione metabolism	K00799;K00799	-	GO:0005515//protein binding;GO:0016034//maleylacetoacetate isomerase activity	GO:0006559//L-phenylalanine catabolic process;GO:0006572//tyrosine catabolic process;GO:0006749//glutathione metabolic process
evm.TU.chr10.601	367.72	380.98	425.50	1743.02	899.69	1248.97	15366.87	12319.00	13183.00	59515.85	32158.00	44896.22	PARC	RWR81810.1 Glutathione S-transferase/chloride channel, C-terminal [Cinnamomum micranthum f. kanehirae]	Metabolism;Metabolism	Global and overview maps;Metabolism of other amino acids	ko01100//Metabolic pathways;ko00480//Glutathione metabolism	K00799;K00799	GO:0005575//cellular_component;GO:0005622//intracellular;GO:0005623//cell;GO:0005737//cytoplasm;GO:0005773//vacuole;GO:0005774//vacuolar membrane;GO:0005829//cytosol;GO:0005886//plasma membrane;GO:0009507//chloroplast;GO:0009532//plastid stroma;GO:0009536//plastid;GO:0009570//chloroplast stroma;GO:0016020//membrane;GO:0031090//organelle membrane;GO:0043226//organelle;GO:0043227//membrane-bounded …	GO:0003674//molecular_function;GO:0003824//catalytic activity;GO:0004364//glutathione transferase activity;GO:0004601//peroxidase activity;GO:0004797//thymidine kinase activity;GO:0005488//binding;GO:0005515//protein binding;GO:0005524//ATP binding;GO:0015035//protein disulfide oxidoreductase activity;GO:0016034//maleylacetoacetate isomerase activity;GO:0016209//antioxidant activity;GO:0016491//o…	GO:0001101//response to acid chemical;GO:0006518//peptide metabolic process;GO:0006559//L-phenylalanine catabolic process;GO:0006572//tyrosine catabolic process;GO:0006575//cellular modified amino acid metabolic process;GO:0006749//glutathione metabolic process;GO:0006790//sulfur compound metabolic process;GO:0006807//nitrogen compound metabolic process;GO:0006950//response to stress;GO:0006979//…
evm.TU.chr10.602	18.10	17.48	24.42	5.26	4.12	5.98	257.00	192.00	257.00	61.00	50.00	73.00	PARC	AAY54294.1 GST [Ginkgo biloba]	Metabolism;Metabolism	Global and overview maps;Metabolism of other amino acids	ko01100//Metabolic pathways;ko00480//Glutathione metabolism	K00799;K00799	-	GO:0005515//protein binding;GO:0016034//maleylacetoacetate isomerase activity	GO:0006559//L-phenylalanine catabolic process;GO:0006572//tyrosine catabolic process;GO:0006749//glutathione metabolic process
evm.TU.chr10.63	1.37	0.63	2.58	21.93	9.81	12.56	28.00	10.00	39.00	365.00	171.00	220.00	At1g14600	XP_024462555.1 putative Myb family transcription factor At1g14600 isoform X2 [Populus trichocarpa]	-	-	-	-	-	-	-
evm.TU.chr10.639	127.59	99.97	171.54	372.83	239.93	299.31	2079.13	1260.58	2072.45	4964.23	3344.20	4195.63	At2g43590	QEL09519.1 class IV chitinase [Pinus banksiana]	Metabolism;Metabolism	Global and overview maps;Carbohydrate metabolism	ko01100//Metabolic pathways;ko00520//Amino sugar and nucleotide sugar metabolism	K01183;K01183	-	GO:0004568//chitinase activity;GO:0008061//chitin binding	GO:0006032//chitin catabolic process;GO:0016998//cell wall macromolecule catabolic process
evm.TU.chr10.680	19.69	21.28	36.06	62.67	50.87	61.89	514.00	430.00	698.00	1337.00	1136.00	1390.00	OAT	ASN66774.1 OAT [Taxodium sp. 'Zhongshanshan']	Metabolism;Metabolism;Metabolism	Global and overview maps;Global and overview maps;Amino acid metabolism	ko01100//Metabolic pathways;ko01110//Biosynthesis of secondary metabolites;ko00330//Arginine and proline metabolism	K00819;K00819;K00819	GO:0005575//cellular_component;GO:0005622//intracellular;GO:0005623//cell;GO:0005634//nucleus;GO:0005654//nucleoplasm;GO:0005737//cytoplasm;GO:0005739//mitochondrion;GO:0005759//mitochondrial matrix;GO:0005829//cytosol;GO:0031974//membrane-enclosed lumen;GO:0031981//nuclear lumen;GO:0043226//organelle;GO:0043227//membrane-bounded organelle;GO:0043229//intracellular organelle;GO:0043231//intracell…	GO:0003674//molecular_function;GO:0003824//catalytic activity;GO:0003867//4-aminobutyrate transaminase activity;GO:0004015//adenosylmethionine-8-amino-7-oxononanoate transaminase activity;GO:0004587//ornithine-oxo-acid transaminase activity;GO:0005488//binding;GO:0005515//protein binding;GO:0008144//drug binding;GO:0008270//zinc ion binding;GO:0008483//transaminase activity;GO:0016740//transferas…	GO:0001101//response to acid chemical;GO:0002376//immune system process;GO:0003008//system process;GO:0006082//organic acid metabolic process;GO:0006520//cellular amino acid metabolic process;GO:0006525//arginine metabolic process;GO:0006527//arginine catabolic process;GO:0006536//glutamate metabolic process;GO:0006560//proline metabolic process;GO:0006561//proline biosynthetic process;GO:0006591…
evm.TU.chr10.690	1.05	1.49	1.08	3.06	3.61	2.70	59.00	65.00	45.00	141.00	174.00	131.00	UGT80A2	XP_020685413.1 sterol 3-beta-glucosyltransferase UGT80A2-like isoform X1 [Dendrobium catenatum]	-	-	-	-	-	GO:0008194//UDP-glycosyltransferase activity;GO:0016758//transferase activity, transferring hexosyl groups	GO:0005975//carbohydrate metabolic process;GO:0030259//lipid glycosylation
evm.TU.chr10.691	0.05	0.14	0.15	0.76	0.22	0.63	2.00	4.00	4.00	23.00	7.00	20.00	RGL2	PIA61088.1 hypothetical protein AQUCO_00300539v1 [Aquilegia coerulea]	-	-	-	-	-	GO:0020037//heme binding	-
evm.TU.chr10.692	17.40	11.57	3.51	4.27	4.05	3.18	1131.00	582.00	169.00	227.00	225.00	178.00	CESA4	AAX18648.1 cellulose synthase catalytic subunit [Pinus taeda]	-	-	-	-	GO:0005575//cellular_component;GO:0005622//intracellular;GO:0005623//cell;GO:0005737//cytoplasm;GO:0005794//Golgi apparatus;GO:0005886//plasma membrane;GO:0012505//endomembrane system;GO:0016020//membrane;GO:0016021//integral component of membrane;GO:0031224//intrinsic component of membrane;GO:0043226//organelle;GO:0043227//membrane-bounded organelle;GO:0043229//intracellular organelle;GO:0043231…	GO:0003674//molecular_function;GO:0003824//catalytic activity;GO:0005488//binding;GO:0008194//UDP-glycosyltransferase activity;GO:0008375//acetylglucosaminyltransferase activity;GO:0016740//transferase activity;GO:0016757//transferase activity, transferring glycosyl groups;GO:0016758//transferase activity, transferring hexosyl groups;GO:0016759//cellulose synthase activity;GO:0016760//cellulose s…	GO:0000271//polysaccharide biosynthetic process;GO:0000278//mitotic cell cycle;GO:0000281//mitotic cytokinesis;GO:0000910//cytokinesis;GO:0005975//carbohydrate metabolic process;GO:0005976//polysaccharide metabolic process;GO:0006073//cellular glucan metabolic process;GO:0006950//response to stress;GO:0006952//defense response;GO:0007049//cell cycle;GO:0008150//biological_process;GO:0008152//meta…
evm.TU.chr10.693	10.06	13.24	12.55	3.74	4.41	5.04	264.00	268.82	244.00	80.14	99.00	113.75	ABCC10	XP_031495020.1 ABC transporter C family member 10-like [Nymphaea colorata]	Environmental Information Processing	Membrane transport	ko02010//ABC transporters	K05666	GO:0005575//cellular_component;GO:0005887//integral component of plasma membrane;GO:0009898//cytoplasmic side of plasma membrane;GO:0016021//integral component of membrane;GO:0043190//ATP-binding cassette (ABC) transporter complex;GO:0055051//ATP-binding cassette (ABC) transporter complex, integrated substrate binding;GO:0055052//ATP-binding cassette (ABC) transporter complex, substrate-binding s…	GO:0003824//catalytic activity;GO:0004527//exonuclease activity;GO:0005260//channel-conductance-controlling ATPase activity;GO:0005319//lipid transporter activity;GO:0005524//ATP binding;GO:0005525//GTP binding;GO:0008565//protein transporter activity;GO:0015220//choline transmembrane transporter activity;GO:0015221//lipopolysaccharide transmembrane transporter activity;GO:0015412//molybdate tran…	GO:0000910//cytokinesis;GO:0006260//DNA replication;GO:0006310//DNA recombination;GO:0006777//Mo-molybdopterin cofactor biosynthetic process;GO:0006810//transport;GO:0006817//phosphate ion transport;GO:0006824//cobalt ion transport;GO:0006855//drug transmembrane transport;GO:0006869//lipid transport;GO:0007601//visual perception;GO:0008150//biological_process;GO:0008272//sulfate transport;GO:0015…
evm.TU.chr10.70	20.34	11.79	14.19	7.41	5.44	6.06	437.00	196.00	226.00	130.00	100.00	112.00	AKR1	ABR16100.1 unknown [Picea sitchensis]	-	-	-	-	-	GO:0047834//D-threo-aldose 1-dehydrogenase activity	-
evm.TU.chr10.703	1.59	2.80	2.33	0.35	0.34	0.67	11.00	15.00	12.00	2.00	2.00	4.00	-	-	-	-	-	-	-	-	-
evm.TU.chr10.708	7.08	10.24	6.15	4.55	4.35	2.79	59.00	66.00	38.00	31.00	31.00	20.00	--	ABR17577.1 unknown [Picea sitchensis]	-	-	-	-	GO:0005575//cellular_component;GO:0005622//intracellular;GO:0005623//cell;GO:0005634//nucleus;GO:0005654//nucleoplasm;GO:0005694//chromosome;GO:0005737//cytoplasm;GO:0005783//endoplasmic reticulum;GO:0005829//cytosol;GO:0012505//endomembrane system;GO:0016604//nuclear body;GO:0016605//PML body;GO:0031974//membrane-enclosed lumen;GO:0031981//nuclear lumen;GO:0043226//organelle;GO:0043227//membrane…	GO:0000976//transcription regulatory region sequence-specific DNA binding;GO:0000977//RNA polymerase II regulatory region sequence-specific DNA binding;GO:0000981//RNA polymerase II transcription factor activity, sequence-specific DNA binding;GO:0001012//RNA polymerase II regulatory region DNA binding;GO:0001067//regulatory region nucleic acid binding;GO:0001227//transcriptional repressor activit…	GO:0000122//negative regulation of transcription from RNA polymerase II promoter;GO:0006139//nucleobase-containing compound metabolic process;GO:0006259//DNA metabolic process;GO:0006265//DNA topological change;GO:0006351//transcription, DNA-templated;GO:0006355//regulation of transcription, DNA-templated;GO:0006357//regulation of transcription from RNA polymerase II promoter;GO:0006725//cellular…
evm.TU.chr10.718	1.03	1.47	0.33	0.13	0.04	0.08	29.00	32.00	7.00	3.00	1.00	2.00	At5g48900	XP_010940647.1 probable pectate lyase 8 [Elaeis guineensis]	Metabolism;Metabolism	Global and overview maps;Carbohydrate metabolism	ko01100//Metabolic pathways;ko00040//Pentose and glucuronate interconversions	K01728;K01728	GO:0019867//outer membrane	GO:0004197//cysteine-type endopeptidase activity;GO:0004872//receptor activity;GO:0022857//transmembrane transporter activity	GO:0006508//proteolysis;GO:0006810//transport
evm.TU.chr10.727	10.52	15.16	26.42	42.87	26.78	36.63	183.13	204.20	340.98	609.70	398.75	548.46	CPK29	ABR17452.1 unknown [Picea sitchensis]	-	-	-	-	-	GO:0004672//protein kinase activity;GO:0005524//ATP binding	GO:0006468//protein phosphorylation
evm.TU.chr10.728	1.42	2.49	4.46	27.53	12.95	17.87	24.87	33.80	58.02	394.30	194.25	269.54	CPK29	ABR17452.1 unknown [Picea sitchensis]	-	-	-	-	-	GO:0004672//protein kinase activity;GO:0005524//ATP binding	GO:0006468//protein phosphorylation
evm.TU.chr10.732	0.44	0.32	0.44	0.00	0.02	0.00	23.00	13.00	17.00	0.00	1.00	0.00	At4g29180	XP_008785864.1 probable receptor-like protein kinase At1g49730 [Phoenix dactylifera]	-	-	-	-	-	GO:0004672//protein kinase activity;GO:0005524//ATP binding	GO:0006468//protein phosphorylation
evm.TU.chr10.737	4.40	6.59	3.88	1.56	3.61	2.10	107.00	124.00	70.00	31.00	75.00	44.00	MYB93	ASR18110.1 R2R3MYB25 [Ginkgo biloba]	-	-	-	-	GO:0005634//nucleus	GO:0003676//nucleic acid binding;GO:0005524//ATP binding;GO:0016818//hydrolase activity, acting on acid anhydrides, in phosphorus-containing anhydrides	GO:0006338//chromatin remodeling
evm.TU.chr10.767	1.94	0.55	1.28	8.61	2.02	3.38	41.00	9.00	20.00	148.53	36.41	61.29	EXL2	ABR17786.1 unknown [Picea sitchensis]	-	-	-	-	-	-	-
evm.TU.chr10.775	0.29	0.45	0.16	0.00	0.05	0.07	19.00	23.00	8.00	0.00	3.00	4.00	BRCA1	XP_020518576.1 protein BREAST CANCER SUSCEPTIBILITY 1 homolog isoform X2 [Amborella trichopoda]	Genetic Information Processing	Replication and repair	ko03440//Homologous recombination	K10683	GO:0000109//nucleotide-excision repair complex;GO:0000151//ubiquitin ligase complex;GO:0000152//nuclear ubiquitin ligase complex;GO:0005575//cellular_component;GO:0005622//intracellular;GO:0005623//cell;GO:0005634//nucleus;GO:0005886//plasma membrane;GO:0016020//membrane;GO:0031436//BRCA1-BARD1 complex;GO:0032991//macromolecular complex;GO:0043226//organelle;GO:0043227//membrane-bounded organelle…	GO:0003674//molecular_function;GO:0003824//catalytic activity;GO:0004842//ubiquitin-protein transferase activity;GO:0005488//binding;GO:0008270//zinc ion binding;GO:0016740//transferase activity;GO:0019787//ubiquitin-like protein transferase activity;GO:0043167//ion binding;GO:0043169//cation binding;GO:0046872//metal ion binding;GO:0061630//ubiquitin protein ligase activity	GO:0000724//double-strand break repair via homologous recombination;GO:0000725//recombinational repair;GO:0006139//nucleobase-containing compound metabolic process;GO:0006259//DNA metabolic process;GO:0006281//DNA repair;GO:0006289//nucleotide-excision repair;GO:0006302//double-strand break repair;GO:0006310//DNA recombination;GO:0006355//regulation of transcription, DNA-templated;GO:0006357//reg…
evm.TU.chr10.780	8.27	9.48	7.71	28.91	13.16	15.27	97.00	86.00	67.00	277.00	132.00	154.00	GDI1	ADE77335.1 unknown [Picea sitchensis]	-	-	-	-	GO:0005737//cytoplasm	GO:0005094//Rho GDP-dissociation inhibitor activity	-
evm.TU.chr10.793	10.45	16.48	9.16	7.04	5.99	4.74	100.00	121.97	65.00	55.00	49.00	39.00	--	XP_020276742.1 uncharacterized protein LOC109851030 isoform X3 [Asparagus officinalis]	-	-	-	-	-	GO:0016491//oxidoreductase activity	GO:0055114//oxidation-reduction process
evm.TU.chr10.803	0.00	0.00	0.00	2.91	1.27	1.01	0.00	0.00	0.00	43.75	19.91	15.95	EXL2	ABK24226.1 unknown [Picea sitchensis]	-	-	-	-	-	-	-
evm.TU.chr10.831	11.04	14.01	6.08	85.51	45.99	51.84	222.86	218.83	91.00	1410.31	794.05	900.14	EXL2	ABK24226.1 unknown [Picea sitchensis]	-	-	-	-	GO:0016611//iron-iron nitrogenase complex	GO:0016163//nitrogenase activity	GO:0009399//nitrogen fixation
evm.TU.chr10.832	1.95	2.39	2.42	38.15	13.37	18.54	38.00	36.00	35.00	608.00	223.00	311.00	EXL2	ABK21569.1 unknown [Picea sitchensis]	-	-	-	-	-	-	-
evm.TU.chr10.835	7.52	2.92	2.68	27.42	27.72	26.56	140.14	42.17	37.00	417.69	441.95	425.86	EXL2	ABK24226.1 unknown [Picea sitchensis]	-	-	-	-	-	-	-
evm.TU.chr10.836	5.22	2.42	4.85	118.84	37.42	59.31	106.00	38.00	73.00	1972.00	650.00	1036.00	EXL2	ABK21150.1 unknown [Picea sitchensis]	-	-	-	-	-	-	-
evm.TU.chr10.853	32.70	56.58	37.74	14.60	15.51	14.79	658.00	881.00	563.00	240.00	267.00	256.00	ychF	RWR85773.1 GTP-dependent nucleic acid-binding protein engD [Cinnamomum micranthum f. kanehirae]	-	-	-	-	GO:0005575//cellular_component;GO:0005622//intracellular;GO:0005623//cell;GO:0005634//nucleus;GO:0005654//nucleoplasm;GO:0005667//transcription factor complex;GO:0005737//cytoplasm;GO:0005829//cytosol;GO:0031974//membrane-enclosed lumen;GO:0031981//nuclear lumen;GO:0032991//macromolecular complex;GO:0043226//organelle;GO:0043227//membrane-bounded organelle;GO:0043229//intracellular organelle;GO:0…	GO:0000976//transcription regulatory region sequence-specific DNA binding;GO:0000977//RNA polymerase II regulatory region sequence-specific DNA binding;GO:0000978//RNA polymerase II core promoter proximal region sequence-specific DNA binding;GO:0000981//RNA polymerase II transcription factor activity, sequence-specific DNA binding;GO:0000982//transcription factor activity, RNA polymerase II core …	GO:0001101//response to acid chemical;GO:0001666//response to hypoxia;GO:0002237//response to molecule of bacterial origin;GO:0006139//nucleobase-containing compound metabolic process;GO:0006351//transcription, DNA-templated;GO:0006355//regulation of transcription, DNA-templated;GO:0006357//regulation of transcription from RNA polymerase II promoter;GO:0006366//transcription from RNA polymerase I…
evm.TU.chr10.865	2.27	3.46	2.50	0.56	1.52	1.35	119.00	140.00	97.00	24.00	68.00	61.00	At5g48130	BAV53286.1 non-phototropic hypocotyl 3-like protein [Marchantia polymorpha]	-	-	-	-	-	GO:0005515//protein binding	-
evm.TU.chr10.868	5.25	8.97	3.35	1.39	2.22	2.26	365.00	483.00	173.00	79.00	132.00	135.00	CHUP1	XP_020523876.1 protein CHUP1, chloroplastic isoform X1 [Amborella trichopoda]	-	-	-	-	GO:0000139//Golgi membrane;GO:0005575//cellular_component;GO:0005622//intracellular;GO:0005623//cell;GO:0005737//cytoplasm;GO:0005793//endoplasmic reticulum-Golgi intermediate compartment;GO:0005794//Golgi apparatus;GO:0005829//cytosol;GO:0005856//cytoskeleton;GO:0005874//microtubule;GO:0012505//endomembrane system;GO:0012506//vesicle membrane;GO:0015630//microtubule cytoskeleton;GO:0016020//memb…	GO:0003674//molecular_function;GO:0003779//actin binding;GO:0005488//binding;GO:0005515//protein binding;GO:0008017//microtubule binding;GO:0008092//cytoskeletal protein binding;GO:0015631//tubulin binding;GO:0017016//Ras GTPase binding;GO:0017048//Rho GTPase binding;GO:0017049//GTP-Rho binding;GO:0019899//enzyme binding;GO:0031267//small GTPase binding;GO:0044877//macromolecular complex binding;…	GO:0006810//transport;GO:0006888//ER to Golgi vesicle-mediated transport;GO:0006996//organelle organization;GO:0007009//plasma membrane organization;GO:0007010//cytoskeleton organization;GO:0007015//actin filament organization;GO:0007044//cell-substrate junction assembly;GO:0007045//cell-substrate adherens junction assembly;GO:0007049//cell cycle;GO:0007050//cell cycle arrest;GO:0007155//cell adh…
evm.TU.chr10.877	57.08	46.43	61.36	176.24	114.97	136.08	1360.00	856.00	1084.00	3431.00	2343.00	2789.00	ALIS3	ABK24756.1 unknown [Picea sitchensis]	-	-	-	-	GO:0016020//membrane	-	-
evm.TU.chr10.882	1.59	4.05	1.82	0.77	0.34	0.95	33.00	65.00	28.00	13.00	6.00	17.00	R40G2	ACN40925.1 unknown [Picea sitchensis]	-	-	-	-	-	-	-
evm.TU.chr10.909	3.28	3.54	1.48	0.00	0.51	0.00	30.00	25.00	10.00	0.00	4.00	0.00	--	-	-	-	-	-	GO:0000276//mitochondrial proton-transporting ATP synthase complex, coupling factor F(o);GO:0005576//extracellular region;GO:0045263//proton-transporting ATP synthase complex, coupling factor F(o);GO:0045264//plasma membrane proton-transporting ATP synthase complex, coupling factor F(o);GO:0061617//MICOS complex	GO:0008289//lipid binding;GO:0046933//proton-transporting ATP synthase activity, rotational mechanism	GO:0006869//lipid transport;GO:0009306//protein secretion;GO:0015986//ATP synthesis coupled proton transport;GO:0042157//lipoprotein metabolic process;GO:0042407//cristae formation
evm.TU.chr10.930	0.03	0.49	0.70	0.00	0.03	0.00	1.00	13.00	18.00	0.00	1.00	0.00	WRKY35	XP_006853288.2 probable WRKY transcription factor 35 [Amborella trichopoda]	-	-	-	-	GO:0005575//cellular_component;GO:0005622//intracellular;GO:0005623//cell;GO:0005634//nucleus;GO:0043226//organelle;GO:0043227//membrane-bounded organelle;GO:0043229//intracellular organelle;GO:0043231//intracellular membrane-bounded organelle;GO:0044424//intracellular part;GO:0044464//cell part	GO:0003674//molecular_function;GO:0003676//nucleic acid binding;GO:0003677//DNA binding;GO:0003700//transcription factor activity, sequence-specific DNA binding;GO:0005488//binding;GO:0043565//sequence-specific DNA binding;GO:0097159//organic cyclic compound binding;GO:1901363//heterocyclic compound binding	GO:0000003//reproduction;GO:0003006//developmental process involved in reproduction;GO:0006139//nucleobase-containing compound metabolic process;GO:0006351//transcription, DNA-templated;GO:0006355//regulation of transcription, DNA-templated;GO:0006725//cellular aromatic compound metabolic process;GO:0006807//nitrogen compound metabolic process;GO:0007275//multicellular organism development;GO:000…
evm.TU.chr10.978	6.33	21.46	3.37	0.36	0.68	1.01	109.00	286.00	43.00	5.00	10.00	15.00	--	XP_002324464.1 transcription factor bHLH146 [Populus trichocarpa]	-	-	-	-	-	-	-
evm.TU.chr11.103	61.09	57.18	87.16	171.66	138.27	141.80	1697.00	1229.00	1795.00	3896.00	3285.00	3388.00	-	-	-	-	-	-	-	-	-
evm.TU.chr11.1046	5.58	7.76	3.33	2.23	2.09	1.74	172.00	185.00	76.00	56.00	55.00	46.00	TCP14	XP_031493547.1 transcription factor TCP8 [Nymphaea colorata]	-	-	-	-	GO:0005575//cellular_component;GO:0005622//intracellular;GO:0005623//cell;GO:0005634//nucleus;GO:0043226//organelle;GO:0043227//membrane-bounded organelle;GO:0043229//intracellular organelle;GO:0043231//intracellular membrane-bounded organelle;GO:0044424//intracellular part;GO:0044464//cell part	GO:0000976//transcription regulatory region sequence-specific DNA binding;GO:0000977//RNA polymerase II regulatory region sequence-specific DNA binding;GO:0000978//RNA polymerase II core promoter proximal region sequence-specific DNA binding;GO:0000987//core promoter proximal region sequence-specific DNA binding;GO:0001012//RNA polymerase II regulatory region DNA binding;GO:0001067//regulatory re…	GO:0006139//nucleobase-containing compound metabolic process;GO:0006351//transcription, DNA-templated;GO:0006355//regulation of transcription, DNA-templated;GO:0006725//cellular aromatic compound metabolic process;GO:0006807//nitrogen compound metabolic process;GO:0008150//biological_process;GO:0008152//metabolic process;GO:0009058//biosynthetic process;GO:0009059//macromolecule biosynthetic proc…
evm.TU.chr11.1057	22.04	10.70	19.06	3.01	3.61	3.69	1193.00	448.00	765.00	133.00	167.00	172.00	BRL3	RYR69442.1 hypothetical protein Ahy_A03g015995 [Arachis hypogaea]	-	-	-	-	-	GO:0005515//protein binding	-
evm.TU.chr11.1063	2.72	7.68	1.07	0.97	1.86	1.14	161.00	352.00	47.00	47.00	94.00	58.00	LNG1	XP_019199985.1 PREDICTED: protein LONGIFOLIA 2-like isoform X3 [Ipomoea nil]	-	-	-	-	-	-	-
evm.TU.chr11.107	5.79	6.87	10.08	1.90	2.73	2.91	134.00	123.00	173.00	36.00	54.00	58.00	GALM	ABK22097.1 unknown [Picea sitchensis]	Metabolism;Metabolism;Metabolism;Metabolism	Global and overview maps;Global and overview maps;Carbohydrate metabolism;Carbohydrate metabolism	ko01100//Metabolic pathways;ko01110//Biosynthesis of secondary metabolites;ko00010//Glycolysis / Gluconeogenesis;ko00052//Galactose metabolism	K01785;K01785;K01785;K01785	GO:0005575//cellular_component;GO:0005622//intracellular;GO:0005623//cell;GO:0005737//cytoplasm;GO:0044424//intracellular part;GO:0044464//cell part	GO:0003674//molecular_function;GO:0003824//catalytic activity;GO:0004034//aldose 1-epimerase activity;GO:0005488//binding;GO:0016853//isomerase activity;GO:0016854//racemase and epimerase activity;GO:0016857//racemase and epimerase activity, acting on carbohydrates and derivatives;GO:0030246//carbohydrate binding	GO:0005975//carbohydrate metabolic process;GO:0005996//monosaccharide metabolic process;GO:0006006//glucose metabolic process;GO:0006012//galactose metabolic process;GO:0008150//biological_process;GO:0008152//metabolic process;GO:0009056//catabolic process;GO:0016052//carbohydrate catabolic process;GO:0019318//hexose metabolic process;GO:0019320//hexose catabolic process;GO:0019388//galactose cat…
evm.TU.chr11.1086	2.62	3.84	1.65	1.23	0.92	0.91	60.00	68.00	28.00	23.00	18.00	18.00	AMC6	AJP06423.1 MC5 [Picea abies]	-	-	-	-	GO:0005575//cellular_component;GO:0005622//intracellular;GO:0005623//cell;GO:0005737//cytoplasm;GO:0005829//cytosol;GO:0005886//plasma membrane;GO:0005911//cell-cell junction;GO:0009506//plasmodesma;GO:0016020//membrane;GO:0030054//cell junction;GO:0044424//intracellular part;GO:0044444//cytoplasmic part;GO:0044464//cell part;GO:0055044//symplast;GO:0071944//cell periphery	GO:0003674//molecular_function;GO:0003824//catalytic activity;GO:0004175//endopeptidase activity;GO:0004197//cysteine-type endopeptidase activity;GO:0005488//binding;GO:0005515//protein binding;GO:0008233//peptidase activity;GO:0008234//cysteine-type peptidase activity;GO:0016787//hydrolase activity;GO:0042802//identical protein binding;GO:0070011//peptidase activity, acting on L-amino acid pepti…	GO:0006508//proteolysis;GO:0006807//nitrogen compound metabolic process;GO:0006950//response to stress;GO:0006952//defense response;GO:0008150//biological_process;GO:0008152//metabolic process;GO:0010467//gene expression;GO:0010941//regulation of cell death;GO:0010942//positive regulation of cell death;GO:0016485//protein processing;GO:0016540//protein autoprocessing;GO:0019538//protein metabolic…
evm.TU.chr11.1088	3.85	7.76	2.17	0.72	1.29	0.59	91.00	142.00	38.00	14.00	26.00	12.00	AMC5	AJP06423.1 MC5 [Picea abies]	-	-	-	-	GO:0005575//cellular_component;GO:0005622//intracellular;GO:0005623//cell;GO:0005737//cytoplasm;GO:0005829//cytosol;GO:0005886//plasma membrane;GO:0005911//cell-cell junction;GO:0009506//plasmodesma;GO:0016020//membrane;GO:0030054//cell junction;GO:0044424//intracellular part;GO:0044444//cytoplasmic part;GO:0044464//cell part;GO:0055044//symplast;GO:0071944//cell periphery	GO:0003674//molecular_function;GO:0003824//catalytic activity;GO:0004175//endopeptidase activity;GO:0004197//cysteine-type endopeptidase activity;GO:0005488//binding;GO:0005515//protein binding;GO:0008233//peptidase activity;GO:0008234//cysteine-type peptidase activity;GO:0016787//hydrolase activity;GO:0042802//identical protein binding;GO:0070011//peptidase activity, acting on L-amino acid pepti…	GO:0006508//proteolysis;GO:0006807//nitrogen compound metabolic process;GO:0006950//response to stress;GO:0006952//defense response;GO:0008150//biological_process;GO:0008152//metabolic process;GO:0010467//gene expression;GO:0010941//regulation of cell death;GO:0010942//positive regulation of cell death;GO:0016485//protein processing;GO:0016540//protein autoprocessing;GO:0019538//protein metabolic…
evm.TU.chr11.109	20.37	38.24	16.39	11.23	13.24	12.97	493.00	716.00	294.00	222.00	274.00	270.00	GALM	ABK21947.1 unknown [Picea sitchensis]	Metabolism;Metabolism;Metabolism;Metabolism	Global and overview maps;Global and overview maps;Carbohydrate metabolism;Carbohydrate metabolism	ko01100//Metabolic pathways;ko01110//Biosynthesis of secondary metabolites;ko00010//Glycolysis / Gluconeogenesis;ko00052//Galactose metabolism	K01785;K01785;K01785;K01785	GO:0005575//cellular_component;GO:0005576//extracellular region;GO:0005622//intracellular;GO:0005623//cell;GO:0005737//cytoplasm;GO:0044424//intracellular part;GO:0044464//cell part	GO:0003674//molecular_function;GO:0003824//catalytic activity;GO:0004034//aldose 1-epimerase activity;GO:0005488//binding;GO:0016853//isomerase activity;GO:0016854//racemase and epimerase activity;GO:0016857//racemase and epimerase activity, acting on carbohydrates and derivatives;GO:0030246//carbohydrate binding;GO:0050607//mycothiol-dependent formaldehyde dehydrogenase activity	GO:0005975//carbohydrate metabolic process;GO:0005996//monosaccharide metabolic process;GO:0006006//glucose metabolic process;GO:0006012//galactose metabolic process;GO:0008150//biological_process;GO:0008152//metabolic process;GO:0009056//catabolic process;GO:0010127//mycothiol-dependent detoxification;GO:0016052//carbohydrate catabolic process;GO:0019318//hexose metabolic process;GO:0019320//hex…
evm.TU.chr11.1090	1.02	2.41	1.26	0.22	0.36	0.52	23.00	42.00	21.00	4.00	7.00	10.00	AMC5	AJP06423.1 MC5 [Picea abies]	-	-	-	-	-	-	-
evm.TU.chr11.1108	2.94	4.71	5.50	16.09	10.40	10.68	160.16	198.82	222.13	716.57	484.67	500.70	SD25	XP_002984805.2 G-type lectin S-receptor-like serine/threonine-protein kinase SD2-5 [Selaginella moellendorffii]	-	-	-	-	-	GO:0004672//protein kinase activity;GO:0005524//ATP binding	GO:0006468//protein phosphorylation;GO:0048544//recognition of pollen
evm.TU.chr11.1112	14.34	19.03	8.88	5.51	5.98	6.80	331.00	340.00	152.00	104.00	118.00	135.00	7OMT	ADE76636.1 unknown [Picea sitchensis]	-	-	-	-	-	GO:0008168//methyltransferase activity;GO:0008171//O-methyltransferase activity;GO:0046983//protein dimerization activity	GO:0006480//N-terminal protein amino acid methylation
evm.TU.chr11.1124	6.54	36.28	2.97	0.05	0.19	0.05	163.00	700.00	55.00	1.00	4.00	1.00	At5g03810	ACN40345.1 unknown [Picea sitchensis]	-	-	-	-	GO:0005575//cellular_component;GO:0005576//extracellular region	GO:0003674//molecular_function;GO:0003824//catalytic activity;GO:0016787//hydrolase activity;GO:0016788//hydrolase activity, acting on ester bonds	GO:0006629//lipid metabolic process;GO:0008150//biological_process;GO:0008152//metabolic process;GO:0009056//catabolic process;GO:0016042//lipid catabolic process;GO:0044238//primary metabolic process;GO:0071704//organic substance metabolic process;GO:1901575//organic substance catabolic process
evm.TU.chr11.1128	1.05	2.42	4.65	64.64	20.68	31.04	22.00	39.00	72.00	1102.00	369.00	557.00	PER25	ABK23698.1 unknown [Picea sitchensis]	Metabolism;Metabolism;Metabolism	Global and overview maps;Global and overview maps;Biosynthesis of other secondary metabolites	ko01100//Metabolic pathways;ko01110//Biosynthesis of secondary metabolites;ko00940//Phenylpropanoid biosynthesis	K00430;K00430;K00430	GO:0005575//cellular_component;GO:0005576//extracellular region;GO:0005618//cell wall;GO:0005623//cell;GO:0005911//cell-cell junction;GO:0009505//plant-type cell wall;GO:0009506//plasmodesma;GO:0030054//cell junction;GO:0030312//external encapsulating structure;GO:0044464//cell part;GO:0055044//symplast;GO:0071944//cell periphery	GO:0003674//molecular_function;GO:0003824//catalytic activity;GO:0004601//peroxidase activity;GO:0005488//binding;GO:0016209//antioxidant activity;GO:0016491//oxidoreductase activity;GO:0016684//oxidoreductase activity, acting on peroxide as acceptor;GO:0020037//heme binding;GO:0043167//ion binding;GO:0043169//cation binding;GO:0046872//metal ion binding;GO:0046906//tetrapyrrole binding;GO:004803…	GO:0006950//response to stress;GO:0006979//response to oxidative stress;GO:0008150//biological_process;GO:0008152//metabolic process;GO:0009056//catabolic process;GO:0009636//response to toxic substance;GO:0009987//cellular process;GO:0016999//antibiotic metabolic process;GO:0017001//antibiotic catabolic process;GO:0017144//drug metabolic process;GO:0042221//response to chemical;GO:0042737//drug …
evm.TU.chr11.1144	18.47	28.20	22.32	6.12	9.63	7.11	480.00	567.00	430.00	130.00	214.00	159.00	AMC5	CAD59226.2 metacaspase type II [Picea abies]	-	-	-	-	GO:0005575//cellular_component;GO:0005622//intracellular;GO:0005623//cell;GO:0005737//cytoplasm;GO:0005829//cytosol;GO:0005886//plasma membrane;GO:0005911//cell-cell junction;GO:0009506//plasmodesma;GO:0016020//membrane;GO:0030054//cell junction;GO:0044424//intracellular part;GO:0044444//cytoplasmic part;GO:0044464//cell part;GO:0055044//symplast;GO:0071944//cell periphery	GO:0003674//molecular_function;GO:0003824//catalytic activity;GO:0004175//endopeptidase activity;GO:0004197//cysteine-type endopeptidase activity;GO:0005488//binding;GO:0005515//protein binding;GO:0008233//peptidase activity;GO:0008234//cysteine-type peptidase activity;GO:0016787//hydrolase activity;GO:0042802//identical protein binding;GO:0070011//peptidase activity, acting on L-amino acid pepti…	GO:0006508//proteolysis;GO:0006807//nitrogen compound metabolic process;GO:0006950//response to stress;GO:0006952//defense response;GO:0008150//biological_process;GO:0008152//metabolic process;GO:0010467//gene expression;GO:0010941//regulation of cell death;GO:0010942//positive regulation of cell death;GO:0016485//protein processing;GO:0016540//protein autoprocessing;GO:0019538//protein metabolic…
evm.TU.chr11.1148	2.68	2.14	8.73	75.50	15.76	36.42	55.00	34.00	133.00	1268.00	277.00	644.00	PER25	ABK23698.1 unknown [Picea sitchensis]	Metabolism;Metabolism;Metabolism	Global and overview maps;Global and overview maps;Biosynthesis of other secondary metabolites	ko01100//Metabolic pathways;ko01110//Biosynthesis of secondary metabolites;ko00940//Phenylpropanoid biosynthesis	K00430;K00430;K00430	GO:0005575//cellular_component;GO:0005576//extracellular region;GO:0005618//cell wall;GO:0005623//cell;GO:0005911//cell-cell junction;GO:0009505//plant-type cell wall;GO:0009506//plasmodesma;GO:0030054//cell junction;GO:0030312//external encapsulating structure;GO:0044464//cell part;GO:0055044//symplast;GO:0071944//cell periphery	GO:0003674//molecular_function;GO:0003824//catalytic activity;GO:0004601//peroxidase activity;GO:0005488//binding;GO:0016209//antioxidant activity;GO:0016491//oxidoreductase activity;GO:0016684//oxidoreductase activity, acting on peroxide as acceptor;GO:0020037//heme binding;GO:0043167//ion binding;GO:0043169//cation binding;GO:0046872//metal ion binding;GO:0046906//tetrapyrrole binding;GO:004803…	GO:0006950//response to stress;GO:0006979//response to oxidative stress;GO:0008150//biological_process;GO:0008152//metabolic process;GO:0009056//catabolic process;GO:0009636//response to toxic substance;GO:0009987//cellular process;GO:0016999//antibiotic metabolic process;GO:0017001//antibiotic catabolic process;GO:0017144//drug metabolic process;GO:0042221//response to chemical;GO:0042737//drug …
evm.TU.chr11.1151	17.67	30.03	25.27	9.91	11.19	10.84	432.00	568.00	458.00	198.00	234.00	228.00	SCPL42	ABK25236.1 unknown [Picea sitchensis]	-	-	-	-	GO:0005575//cellular_component;GO:0005576//extracellular region;GO:0005618//cell wall;GO:0005623//cell;GO:0030312//external encapsulating structure;GO:0044464//cell part;GO:0071944//cell periphery	GO:0003674//molecular_function;GO:0003824//catalytic activity;GO:0004180//carboxypeptidase activity;GO:0004185//serine-type carboxypeptidase activity;GO:0008233//peptidase activity;GO:0008236//serine-type peptidase activity;GO:0008238//exopeptidase activity;GO:0016787//hydrolase activity;GO:0017171//serine hydrolase activity;GO:0070008//serine-type exopeptidase activity;GO:0070011//peptidase acti…	GO:0006508//proteolysis;GO:0006807//nitrogen compound metabolic process;GO:0008150//biological_process;GO:0008152//metabolic process;GO:0009056//catabolic process;GO:0009057//macromolecule catabolic process;GO:0009987//cellular process;GO:0019538//protein metabolic process;GO:0030163//protein catabolic process;GO:0043170//macromolecule metabolic process;GO:0044237//cellular metabolic process;GO:0…
evm.TU.chr11.1163	8.50	6.80	10.33	26.38	20.82	19.68	252.00	156.00	227.00	639.00	528.00	502.00	At1g65240	ABR17002.1 unknown [Picea sitchensis]	-	-	-	-	-	-	-
evm.TU.chr11.1167	0.21	0.37	0.29	3.29	1.16	1.23	3.00	4.00	3.00	38.00	14.00	15.00	PARC	AAY54294.1 GST [Ginkgo biloba]	Metabolism;Metabolism	Global and overview maps;Metabolism of other amino acids	ko01100//Metabolic pathways;ko00480//Glutathione metabolism	K00799;K00799	-	GO:0005515//protein binding;GO:0016034//maleylacetoacetate isomerase activity	GO:0006559//L-phenylalanine catabolic process;GO:0006572//tyrosine catabolic process;GO:0006749//glutathione metabolic process
evm.TU.chr11.1182	21.46	9.54	7.79	5.46	7.78	4.45	881.00	303.00	237.00	183.00	273.00	157.00	-	-	-	-	-	-	-	-	-
evm.TU.chr11.1186	0.29	0.38	0.54	5.97	1.40	2.07	8.00	8.00	11.00	134.00	33.00	49.00	AMY1.1	ABK24434.1 unknown [Picea sitchensis]	Metabolism;Metabolism;Metabolism	Global and overview maps;Global and overview maps;Carbohydrate metabolism	ko01100//Metabolic pathways;ko01110//Biosynthesis of secondary metabolites;ko00500//Starch and sucrose metabolism	K01176;K01176;K01176	-	GO:0003824//catalytic activity;GO:0003844//1,4-alpha-glucan branching enzyme activity;GO:0004133//glycogen debranching enzyme activity;GO:0004556//alpha-amylase activity;GO:0005509//calcium ion binding;GO:0008788//alpha,alpha-phosphotrehalase activity;GO:0016798//hydrolase activity, acting on glycosyl bonds;GO:0046527//glucosyltransferase activity;GO:0047471//maltose alpha-D-glucosyltransferase a…	GO:0005975//carbohydrate metabolic process;GO:0005978//glycogen biosynthetic process;GO:0005980//glycogen catabolic process;GO:0005991//trehalose metabolic process;GO:0005992//trehalose biosynthetic process;GO:0009250//glucan biosynthetic process
evm.TU.chr11.1196	17.27	4.61	9.29	49.99	31.94	32.99	421.00	87.00	168.00	996.00	666.00	692.00	PER43	XP_006858447.1 peroxidase 43 [Amborella trichopoda]	Metabolism;Metabolism;Metabolism	Global and overview maps;Global and overview maps;Biosynthesis of other secondary metabolites	ko01100//Metabolic pathways;ko01110//Biosynthesis of secondary metabolites;ko00940//Phenylpropanoid biosynthesis	K00430;K00430;K00430	GO:0005575//cellular_component;GO:0005576//extracellular region;GO:0005618//cell wall;GO:0005623//cell;GO:0005911//cell-cell junction;GO:0009505//plant-type cell wall;GO:0009506//plasmodesma;GO:0030054//cell junction;GO:0030312//external encapsulating structure;GO:0044464//cell part;GO:0055044//symplast;GO:0071944//cell periphery	GO:0003674//molecular_function;GO:0003824//catalytic activity;GO:0004601//peroxidase activity;GO:0005488//binding;GO:0016209//antioxidant activity;GO:0016491//oxidoreductase activity;GO:0016684//oxidoreductase activity, acting on peroxide as acceptor;GO:0020037//heme binding;GO:0043167//ion binding;GO:0043169//cation binding;GO:0046872//metal ion binding;GO:0046906//tetrapyrrole binding;GO:004803…	GO:0006950//response to stress;GO:0006979//response to oxidative stress;GO:0008150//biological_process;GO:0008152//metabolic process;GO:0009056//catabolic process;GO:0009636//response to toxic substance;GO:0009664//plant-type cell wall organization;GO:0009987//cellular process;GO:0016043//cellular component organization;GO:0016999//antibiotic metabolic process;GO:0017001//antibiotic catabolic pro…
evm.TU.chr11.1219	8.91	5.10	8.64	15.74	22.93	18.71	334.00	148.00	240.00	482.00	735.00	603.00	At2g26730	XP_024356549.1 probable inactive receptor kinase At2g26730 isoform X2 [Physcomitrella patens]	-	-	-	-	-	GO:0004672//protein kinase activity;GO:0005515//protein binding;GO:0005524//ATP binding	GO:0006468//protein phosphorylation
evm.TU.chr11.1232	113.35	135.58	102.92	42.88	59.78	59.20	2148.00	1988.00	1446.00	664.00	969.00	965.00	GC1	ABK23230.1 unknown [Picea sitchensis]	-	-	-	-	GO:0005575//cellular_component;GO:0005622//intracellular;GO:0005623//cell;GO:0005737//cytoplasm;GO:0009507//chloroplast;GO:0009526//plastid envelope;GO:0009528//plastid inner membrane;GO:0009536//plastid;GO:0009706//chloroplast inner membrane;GO:0009941//chloroplast envelope;GO:0016020//membrane;GO:0019866//organelle inner membrane;GO:0031090//organelle membrane;GO:0031967//organelle envelope;GO:…	GO:0003674//molecular_function;GO:0003824//catalytic activity;GO:0003854//3-beta-hydroxy-delta5-steroid dehydrogenase activity;GO:0003978//UDP-glucose 4-epimerase activity;GO:0004316//3-oxoacyl-[acyl-carrier-protein] reductase (NADPH) activity;GO:0005488//binding;GO:0005515//protein binding;GO:0008712//ADP-glyceromanno-heptose 6-epimerase activity;GO:0008831//dTDP-4-dehydrorhamnose reductase acti…	GO:0005975//carbohydrate metabolic process;GO:0006012//galactose metabolic process;GO:0006633//fatty acid biosynthetic process;GO:0006694//steroid biosynthetic process;GO:0006725//cellular aromatic compound metabolic process;GO:0006996//organelle organization;GO:0008150//biological_process;GO:0008152//metabolic process;GO:0009243//O antigen biosynthetic process;GO:0009244//lipopolysaccharide core…
evm.TU.chr11.126	9.16	19.09	13.52	3.86	7.53	6.83	212.00	342.00	232.00	73.00	149.00	136.00	--	ADE76436.1 unknown [Picea sitchensis]	-	-	-	-	-	GO:0005515//protein binding	-
evm.TU.chr11.1263	2.26	2.25	2.09	1.00	1.11	0.76	83.00	64.00	57.00	30.00	35.00	24.00	--	ADE77640.1 unknown [Picea sitchensis]	-	-	-	-	-	-	-
evm.TU.chr11.127	28.88	25.49	26.77	8.48	16.62	14.93	713.00	487.00	490.00	171.00	351.00	317.00	--	ADE76436.1 unknown [Picea sitchensis]	-	-	-	-	-	GO:0005515//protein binding	-
evm.TU.chr11.1270	4.10	5.86	1.60	0.66	1.39	1.63	38.00	42.00	11.00	5.00	11.00	13.00	--	BAA23548.1 lipid transfer protein [Picea abies]	-	-	-	-	GO:0005575//cellular_component;GO:0016020//membrane;GO:0031224//intrinsic component of membrane;GO:0031225//anchored component of membrane;GO:0044425//membrane part	GO:0003674//molecular_function;GO:0005488//binding;GO:0008289//lipid binding	-
evm.TU.chr11.1273	1.79	1.79	2.34	12.61	5.65	7.07	67.00	52.00	65.00	386.00	181.00	228.00	GULLO5	XP_011621860.1 L-gulonolactone oxidase 2 isoform X2 [Amborella trichopoda]	Metabolism;Metabolism	Global and overview maps;Carbohydrate metabolism	ko01100//Metabolic pathways;ko00053//Ascorbate and aldarate metabolism	K00103;K00103	GO:0016020//membrane	GO:0003885//D-arabinono-1,4-lactone oxidase activity;GO:0016491//oxidoreductase activity;GO:0050660//flavin adenine dinucleotide binding	GO:0055114//oxidation-reduction process
evm.TU.chr11.1275	49.45	74.59	77.37	406.66	252.12	272.49	1883.24	2198.22	2184.58	12654.82	8212.83	8927.00	PGL3	ABR16440.1 unknown [Picea sitchensis]	-	-	-	-	-	-	-
evm.TU.chr11.1278	0.50	1.43	0.41	0.00	0.06	0.06	18.10	40.10	11.02	0.00	2.00	2.00	PGL3	ABR16440.1 unknown [Picea sitchensis]	-	-	-	-	-	-	-
evm.TU.chr11.1279	0.39	1.29	0.91	3.09	1.91	2.58	16.64	42.60	28.92	108.10	70.00	95.00	GP1	ABR16440.1 unknown [Picea sitchensis]	-	-	-	-	-	-	-
evm.TU.chr11.1280	1.16	2.73	0.79	0.60	0.16	0.27	49.45	90.35	25.14	21.05	6.00	10.00	PGL3	ABR16440.1 unknown [Picea sitchensis]	-	-	-	-	-	-	-
evm.TU.chr11.1284	3.56	2.58	5.62	0.05	0.00	0.05	87.59	49.16	102.53	1.00	0.00	1.00	LRK10L-1.2	XP_002967476.2 wall-associated receptor kinase-like 14 [Selaginella moellendorffii]	-	-	-	-	-	GO:0004672//protein kinase activity;GO:0005524//ATP binding	GO:0006468//protein phosphorylation
evm.TU.chr11.129	3.76	8.75	6.61	0.82	1.38	1.89	90.24	162.62	117.64	16.00	28.38	39.00	--	ADE76436.1 unknown [Picea sitchensis]	-	-	-	-	-	GO:0005515//protein binding	-
evm.TU.chr11.1322	0.25	0.32	0.17	1.30	0.51	1.09	8.00	8.00	4.00	34.00	14.00	30.00	FMO1	XP_006828740.1 probable flavin-containing monooxygenase 1 [Amborella trichopoda]	-	-	-	-	GO:0009342//glutamate synthase complex (NADPH)	GO:0003824//catalytic activity;GO:0004355//glutamate synthase (NADPH) activity;GO:0004499//N,N-dimethylaniline monooxygenase activity;GO:0004729//oxygen-dependent protoporphyrinogen oxidase activity;GO:0004791//thioredoxin-disulfide reductase activity;GO:0015036//disulfide oxidoreductase activity;GO:0016166//phytoene dehydrogenase activity;GO:0016491//oxidoreductase activity;GO:0045181//glutamate…	GO:0006537//glutamate biosynthetic process;GO:0006779//porphyrin-containing compound biosynthetic process;GO:0006790//sulfur compound metabolic process;GO:0009228//thiamine biosynthetic process;GO:0015995//chlorophyll biosynthetic process;GO:0016117//carotenoid biosynthetic process;GO:0030494//bacteriochlorophyll biosynthetic process;GO:0055114//oxidation-reduction process
evm.TU.chr11.1325	2.74	1.72	2.73	0.82	0.58	0.47	50.82	24.78	37.60	12.42	9.28	7.45	CHIT3	XP_006832883.1 acidic endochitinase [Amborella trichopoda]	Metabolism;Metabolism	Global and overview maps;Carbohydrate metabolism	ko01100//Metabolic pathways;ko00520//Amino sugar and nucleotide sugar metabolism	K01183;K01183	-	-	GO:0005975//carbohydrate metabolic process;GO:0019048//modulation by virus of host morphology or physiology
evm.TU.chr11.1333	0.57	0.87	0.38	0.07	0.17	0.12	38.00	45.00	19.00	4.00	10.00	7.00	CIP7	CBI35826.3 unnamed protein product, partial [Vitis vinifera]	-	-	-	-	-	-	-
evm.TU.chr11.1367	7.62	6.53	9.80	20.93	13.27	15.05	110.00	73.00	105.00	247.00	164.00	187.00	At1g80120	ABK25939.1 unknown [Picea sitchensis]	-	-	-	-	-	-	-
evm.TU.chr11.1392	88.20	92.16	66.48	31.39	47.61	39.26	1802.00	1457.00	1007.00	524.00	832.00	690.00	At5g43745	ERN01446.1 hypothetical protein AMTR_s00002p00267280 [Amborella trichopoda]	-	-	-	-	-	GO:0008324//cation transmembrane transporter activity	GO:0006813//potassium ion transport
evm.TU.chr11.1393	89.85	87.57	58.82	28.27	41.58	37.07	2322.00	1751.00	1127.00	597.00	919.00	824.00	At5g43745	ERN01446.1 hypothetical protein AMTR_s00002p00267280 [Amborella trichopoda]	-	-	-	-	-	-	-
evm.TU.chr11.1408	80.55	72.29	81.96	162.15	176.30	183.02	1954.00	1357.00	1474.00	3214.00	3658.00	3819.00	tal	ABK26234.1 unknown [Picea sitchensis]	Metabolism;Metabolism;Metabolism;Metabolism;Metabolism	Global and overview maps;Global and overview maps;Global and overview maps;Global and overview maps;Carbohydrate metabolism	ko01100//Metabolic pathways;ko01110//Biosynthesis of secondary metabolites;ko01200//Carbon metabolism;ko01230//Biosynthesis of amino acids;ko00030//Pentose phosphate pathway	K00616;K00616;K00616;K00616;K00616	-	GO:0004801//sedoheptulose-7-phosphate:D-glyceraldehyde-3-phosphate glyceronetransferase activity;GO:0016832//aldehyde-lyase activity	GO:0005975//carbohydrate metabolic process;GO:0006098//pentose-phosphate shunt
evm.TU.chr11.1454	2.60	5.39	2.11	2.11	1.39	1.17	83.00	133.00	50.00	55.00	38.00	32.00	At1g80640	ADE76438.1 unknown [Picea sitchensis]	-	-	-	-	-	GO:0004672//protein kinase activity;GO:0005524//ATP binding;GO:0008966//phosphoglucosamine mutase activity	GO:0006468//protein phosphorylation;GO:0009103//lipopolysaccharide biosynthetic process;GO:0009252//peptidoglycan biosynthetic process
evm.TU.chr11.1455	31.21	20.23	20.24	51.09	51.59	57.31	628.00	315.00	302.00	840.00	888.00	992.00	--	ACN41010.1 unknown [Picea sitchensis]	-	-	-	-	-	-	-
evm.TU.chr11.1476	11.36	11.67	12.46	33.54	66.02	55.26	188.55	149.90	153.37	455.03	937.61	789.21	TR	A7DY56.1 RecName: Full=Tropinone reductase [Cochlearia officinalis]	Metabolism;Metabolism;Metabolism	Global and overview maps;Global and overview maps;Biosynthesis of other secondary metabolites	ko01100//Metabolic pathways;ko01110//Biosynthesis of secondary metabolites;ko00960//Tropane, piperidine and pyridine alkaloid biosynthesis	K08081;K08081;K08081	-	GO:0003824//catalytic activity;GO:0004316//3-oxoacyl-[acyl-carrier-protein] reductase (NADPH) activity;GO:0004488//methylenetetrahydrofolate dehydrogenase (NADP+) activity;GO:0004757//sepiapterin reductase activity;GO:0004764//shikimate 3-dehydrogenase (NADP+) activity;GO:0005524//ATP binding;GO:0008667//2,3-dihydro-2,3-dihydroxybenzoate dehydrogenase activity;GO:0008678//2-deoxy-D-gluconate 3-de…	GO:0000272//polysaccharide catabolic process;GO:0005975//carbohydrate metabolic process;GO:0006520//cellular amino acid metabolic process;GO:0006633//fatty acid biosynthetic process;GO:0006729//tetrahydrobiopterin biosynthetic process;GO:0008152//metabolic process;GO:0009058//biosynthetic process;GO:0009423//chorismate biosynthetic process;GO:0015995//chlorophyll biosynthetic process;GO:0030436//…
evm.TU.chr11.1485	1.26	1.35	2.81	17.14	4.94	8.30	23.00	19.00	38.00	255.00	77.00	130.00	DCL1	ASZ84527.1 putative abnormal suspensor 1 [Callitropsis vietnamensis]	-	-	-	-	-	GO:0004525//ribonuclease III activity	GO:0006396//RNA processing
evm.TU.chr11.1501	0.26	2.21	0.18	0.05	0.00	0.00	6.00	38.76	3.00	1.00	0.00	0.00	FAD7A-1	THF95623.1 hypothetical protein TEA_015233 [Camellia sinensis var. sinensis] [Camellia sinensis]	-	-	-	-	GO:0005575//cellular_component;GO:0005622//intracellular;GO:0005623//cell;GO:0005737//cytoplasm;GO:0009507//chloroplast;GO:0009526//plastid envelope;GO:0009536//plastid;GO:0009941//chloroplast envelope;GO:0016020//membrane;GO:0031090//organelle membrane;GO:0031967//organelle envelope;GO:0031969//chloroplast membrane;GO:0031975//envelope;GO:0042170//plastid membrane;GO:0043226//organelle;GO:004322…	GO:0003674//molecular_function;GO:0003824//catalytic activity;GO:0016491//oxidoreductase activity;GO:0016705//oxidoreductase activity, acting on paired donors, with incorporation or reduction of molecular oxygen;GO:0016717//oxidoreductase activity, acting on paired donors, with oxidation of a pair of donors resulting in the reduction of molecular oxygen to two molecules of water	GO:0006082//organic acid metabolic process;GO:0006629//lipid metabolic process;GO:0006631//fatty acid metabolic process;GO:0006633//fatty acid biosynthetic process;GO:0006636//unsaturated fatty acid biosynthetic process;GO:0008150//biological_process;GO:0008152//metabolic process;GO:0008610//lipid biosynthetic process;GO:0009058//biosynthetic process;GO:0009987//cellular process;GO:0016053//organ…
evm.TU.chr11.1503	3.29	21.38	0.97	0.45	0.65	0.37	82.86	416.69	18.08	9.29	13.95	8.02	FAD7A-1	CAC18722.1 putative plastidial w-3 fatty acid desaturase [Picea abies]	-	-	-	-	GO:0005575//cellular_component;GO:0005622//intracellular;GO:0005623//cell;GO:0005737//cytoplasm;GO:0009507//chloroplast;GO:0009526//plastid envelope;GO:0009536//plastid;GO:0009941//chloroplast envelope;GO:0016020//membrane;GO:0031090//organelle membrane;GO:0031967//organelle envelope;GO:0031969//chloroplast membrane;GO:0031975//envelope;GO:0042170//plastid membrane;GO:0043226//organelle;GO:004322…	GO:0003674//molecular_function;GO:0003824//catalytic activity;GO:0016491//oxidoreductase activity;GO:0016705//oxidoreductase activity, acting on paired donors, with incorporation or reduction of molecular oxygen;GO:0016717//oxidoreductase activity, acting on paired donors, with oxidation of a pair of donors resulting in the reduction of molecular oxygen to two molecules of water	GO:0006082//organic acid metabolic process;GO:0006629//lipid metabolic process;GO:0006631//fatty acid metabolic process;GO:0006633//fatty acid biosynthetic process;GO:0006636//unsaturated fatty acid biosynthetic process;GO:0008150//biological_process;GO:0008152//metabolic process;GO:0008610//lipid biosynthetic process;GO:0009058//biosynthetic process;GO:0009987//cellular process;GO:0016053//organ…
evm.TU.chr11.1508	7.99	20.68	5.66	4.42	5.25	4.99	163.84	328.00	86.00	74.00	91.96	88.00	CXE18	ADE75646.1 unknown [Picea sitchensis]	-	-	-	-	-	GO:0016787//hydrolase activity	-
evm.TU.chr11.1512	0.20	2.17	0.60	0.12	0.12	0.06	4.00	34.00	9.00	2.00	2.00	1.00	CXE18	ABK22244.1 unknown [Picea sitchensis]	-	-	-	-	GO:0016020//membrane	GO:0008519//ammonium transmembrane transporter activity;GO:0016787//hydrolase activity	GO:0015696//ammonium transport
evm.TU.chr11.1513	4.16	17.97	3.48	0.23	0.73	0.83	86.97	291.00	54.00	4.00	13.00	15.00	GID1C	ADE75646.1 unknown [Picea sitchensis]	-	-	-	-	-	GO:0008236//serine-type peptidase activity;GO:0016787//hydrolase activity	GO:0006508//proteolysis
evm.TU.chr11.1521	4.04	3.11	2.82	19.55	9.18	11.40	89.00	53.00	46.00	352.00	173.00	216.00	--	KAE8055129.1 hypothetical protein FH972_011990 [Carpinus fangiana]	-	-	-	-	-	GO:0003674//molecular_function;GO:0003824//catalytic activity;GO:0016787//hydrolase activity	GO:0006629//lipid metabolic process;GO:0008150//biological_process;GO:0008152//metabolic process;GO:0009056//catabolic process;GO:0016042//lipid catabolic process;GO:0044238//primary metabolic process;GO:0071704//organic substance metabolic process;GO:1901575//organic substance catabolic process
evm.TU.chr11.1522	0.76	0.33	0.91	12.50	4.34	6.67	9.00	3.00	8.00	121.00	44.00	68.00	ERF042	XP_022719803.1 ethylene-responsive transcription factor ERF022-like [Durio zibethinus]	-	-	-	-	-	GO:0003700//transcription factor activity, sequence-specific DNA binding	GO:0006355//regulation of transcription, DNA-templated
evm.TU.chr11.1524	3.63	4.97	7.69	12.00	12.32	10.93	182.00	193.00	286.00	492.00	529.00	472.00	--	-	-	-	-	-	-	GO:0005524//ATP binding;GO:0008134//transcription factor binding;GO:0042803//protein homodimerization activity;GO:0070840//dynein complex binding	GO:0007059//chromosome segregation;GO:0030261//chromosome condensation
evm.TU.chr11.1555	0.00	0.00	0.00	2.39	0.33	1.46	0.00	0.00	0.00	14.00	2.00	9.00	GDU4	KAF3339249.1 protein GLUTAMINE DUMPER 3-like protein [Carex littledalei]	-	-	-	-	-	GO:0003674//molecular_function	GO:0030436//asexual sporulation
evm.TU.chr11.156	14.66	13.43	11.94	47.89	21.10	26.24	525.00	372.00	317.00	1401.00	646.00	808.00	CPK17	XP_031385153.1 calcium-dependent protein kinase 34-like [Punica granatum]	Organismal Systems	Environmental adaptation	ko04626//Plant-pathogen interaction	K13412	GO:0005737//cytoplasm	GO:0000166//nucleotide binding;GO:0004553//hydrolase activity, hydrolyzing O-glycosyl compounds;GO:0004672//protein kinase activity;GO:0004812//aminoacyl-tRNA ligase activity;GO:0005509//calcium ion binding;GO:0005515//protein binding;GO:0005524//ATP binding	GO:0000272//polysaccharide catabolic process;GO:0006418//tRNA aminoacylation for protein translation;GO:0006468//protein phosphorylation
evm.TU.chr11.16	4.81	8.47	3.24	1.15	1.72	1.23	154.00	210.00	77.00	30.00	47.00	34.00	CYP704B1	ACN41008.1 unknown [Picea sitchensis]	Metabolism;Metabolism;Metabolism	Global and overview maps;Lipid metabolism;Lipid metabolism	ko01100//Metabolic pathways;ko00073//Cutin, suberine and wax biosynthesis;ko00071//Fatty acid degradation	K20495;K20495;K20495	GO:0005575//cellular_component;GO:0016020//membrane;GO:0016021//integral component of membrane;GO:0031224//intrinsic component of membrane;GO:0044425//membrane part	GO:0003674//molecular_function;GO:0003824//catalytic activity;GO:0004497//monooxygenase activity;GO:0005488//binding;GO:0005506//iron ion binding;GO:0016491//oxidoreductase activity;GO:0016705//oxidoreductase activity, acting on paired donors, with incorporation or reduction of molecular oxygen;GO:0016713//oxidoreductase activity, acting on paired donors, with incorporation or reduction of molecu…	GO:0006725//cellular aromatic compound metabolic process;GO:0007275//multicellular organism development;GO:0008150//biological_process;GO:0008152//metabolic process;GO:0009058//biosynthetic process;GO:0009555//pollen development;GO:0009653//anatomical structure morphogenesis;GO:0009987//cellular process;GO:0010208//pollen wall assembly;GO:0010584//pollen exine formation;GO:0010927//cellular compo…
evm.TU.chr11.1637	0.93	0.36	0.63	4.90	6.53	5.95	10.00	3.00	5.00	43.00	60.00	55.00	--	ABK21464.1 unknown [Picea sitchensis]	-	-	-	-	-	-	-
evm.TU.chr11.1653	74.32	58.74	70.60	14.00	12.31	12.69	2124.00	1299.00	1496.00	327.00	301.00	312.00	PCH_Pc12g07500	ACN40311.1 unknown [Picea sitchensis]	-	-	-	-	-	GO:0016787//hydrolase activity	-
evm.TU.chr11.1654	0.00	0.00	0.00	0.80	0.29	0.35	0.00	0.00	0.00	13.05	5.01	6.01	At4g34215	XP_010271059.1 PREDICTED: probable carbohydrate esterase At4g34215 [Nelumbo nucifera]	-	-	-	-	-	-	-
evm.TU.chr11.1655	11.22	11.04	9.33	49.85	29.36	39.68	214.00	163.00	132.00	776.95	478.99	650.99	At4g34215	XP_010271059.1 PREDICTED: probable carbohydrate esterase At4g34215 [Nelumbo nucifera]	-	-	-	-	-	-	-
evm.TU.chr11.1693	0.93	0.20	2.10	43.28	10.20	18.11	6.00	1.00	10.00	227.00	56.00	100.00	--	BAC65353.1 phytosulfokine peptide precursor [Cryptomeria japonica]	-	-	-	-	GO:0005575//cellular_component;GO:0005576//extracellular region;GO:0031012//extracellular matrix;GO:0044421//extracellular region part	GO:0003674//molecular_function;GO:0005102//receptor binding;GO:0005488//binding;GO:0005515//protein binding;GO:0008083//growth factor activity;GO:0016491//oxidoreductase activity;GO:0030545//receptor regulator activity;GO:0048018//receptor agonist activity;GO:0098772//molecular function regulator	GO:0007275//multicellular organism development;GO:0008150//biological_process;GO:0008283//cell proliferation;GO:0009966//regulation of signal transduction;GO:0009987//cellular process;GO:0010469//regulation of receptor activity;GO:0010646//regulation of cell communication;GO:0023051//regulation of signaling;GO:0030154//cell differentiation;GO:0032501//multicellular organismal process;GO:0032502//…
evm.TU.chr11.1694	7.01	3.83	4.41	31.27	8.74	11.59	45.00	19.00	21.00	164.00	48.00	64.00	--	ABK21660.1 unknown [Picea sitchensis]	-	-	-	-	GO:0005576//extracellular region	GO:0008083//growth factor activity;GO:0008565//protein transporter activity	GO:0008283//cell proliferation;GO:0015628//protein secretion by the type II secretion system
evm.TU.chr11.1696	55.36	45.94	45.82	143.41	69.69	102.94	352.00	226.00	216.00	745.00	379.00	563.00	--	ABK21660.1 unknown [Picea sitchensis]	-	-	-	-	GO:0005576//extracellular region	GO:0008083//growth factor activity	GO:0008283//cell proliferation
evm.TU.chr11.1705	0.07	0.00	0.00	1.34	0.09	0.85	1.00	0.00	0.00	15.00	1.00	10.00	ERF039	ABR16697.1 unknown [Picea sitchensis]	-	-	-	-	-	GO:0003700//transcription factor activity, sequence-specific DNA binding	GO:0006355//regulation of transcription, DNA-templated
evm.TU.chr11.1709	0.06	0.00	0.00	2.35	0.44	1.08	1.00	0.00	0.00	31.00	6.00	15.00	TINY	TMW84322.1 hypothetical protein EJD97_025426 [Solanum chilense]	-	-	-	-	GO:0005575//cellular_component;GO:0005622//intracellular;GO:0005623//cell;GO:0005634//nucleus;GO:0043226//organelle;GO:0043227//membrane-bounded organelle;GO:0043229//intracellular organelle;GO:0043231//intracellular membrane-bounded organelle;GO:0044424//intracellular part;GO:0044464//cell part	GO:0003674//molecular_function;GO:0003676//nucleic acid binding;GO:0003677//DNA binding;GO:0003700//transcription factor activity, sequence-specific DNA binding;GO:0005488//binding;GO:0097159//organic cyclic compound binding;GO:1901363//heterocyclic compound binding	GO:0000160//phosphorelay signal transduction system;GO:0006139//nucleobase-containing compound metabolic process;GO:0006351//transcription, DNA-templated;GO:0006355//regulation of transcription, DNA-templated;GO:0006725//cellular aromatic compound metabolic process;GO:0006807//nitrogen compound metabolic process;GO:0006950//response to stress;GO:0006952//defense response;GO:0007154//cell communic…
evm.TU.chr11.171	5.28	5.10	2.80	1.51	2.02	1.72	150.00	112.02	59.00	35.00	49.01	42.01	CYP716B1	Q50EK1.1 RecName: Full=Cytochrome P450 716B1; AltName: Full=Cytochrome P450 CYPA1 [Picea sitchensis]	-	-	-	-	-	GO:0005506//iron ion binding;GO:0016705//oxidoreductase activity, acting on paired donors, with incorporation or reduction of molecular oxygen;GO:0020037//heme binding	GO:0055114//oxidation-reduction process
evm.TU.chr11.1749	11.85	5.66	8.14	19.61	16.80	18.75	330.00	122.00	168.00	446.00	400.00	449.00	RHY1A	ABR17941.1 unknown [Picea sitchensis]	-	-	-	-	GO:0000109//nucleotide-excision repair complex;GO:0005575//cellular_component;GO:0005623//cell;GO:0005680//anaphase-promoting complex;GO:0005886//plasma membrane;GO:0005887//integral component of plasma membrane;GO:0016020//membrane;GO:0016021//integral component of membrane;GO:0031224//intrinsic component of membrane;GO:0031226//intrinsic component of plasma membrane;GO:0044425//membrane part;GO…	GO:0001664//G-protein coupled receptor binding;GO:0003674//molecular_function;GO:0003677//DNA binding;GO:0003824//catalytic activity;GO:0004842//ubiquitin-protein transferase activity;GO:0005102//receptor binding;GO:0005109//frizzled binding;GO:0005488//binding;GO:0005515//protein binding;GO:0008270//zinc ion binding;GO:0016740//transferase activity;GO:0019787//ubiquitin-like protein transferase …	GO:0006289//nucleotide-excision repair;GO:0006464//cellular protein modification process;GO:0006508//proteolysis;GO:0006511//ubiquitin-dependent protein catabolic process;GO:0006807//nitrogen compound metabolic process;GO:0007154//cell communication;GO:0007165//signal transduction;GO:0007166//cell surface receptor signaling pathway;GO:0007267//cell-cell signaling;GO:0008150//biological_process;GO…
evm.TU.chr11.1750	0.00	0.00	0.00	0.44	0.62	0.70	0.00	0.00	0.00	7.42	10.88	12.39	PER66	XP_008234311.1 PREDICTED: peroxidase 66 [Prunus mume]	Metabolism;Metabolism;Metabolism	Global and overview maps;Global and overview maps;Biosynthesis of other secondary metabolites	ko01100//Metabolic pathways;ko01110//Biosynthesis of secondary metabolites;ko00940//Phenylpropanoid biosynthesis	K00430;K00430;K00430	GO:0005575//cellular_component;GO:0005576//extracellular region;GO:0005618//cell wall;GO:0005623//cell;GO:0005911//cell-cell junction;GO:0009505//plant-type cell wall;GO:0009506//plasmodesma;GO:0030054//cell junction;GO:0030312//external encapsulating structure;GO:0044464//cell part;GO:0055044//symplast;GO:0071944//cell periphery	GO:0003674//molecular_function;GO:0003824//catalytic activity;GO:0004601//peroxidase activity;GO:0005488//binding;GO:0016209//antioxidant activity;GO:0016491//oxidoreductase activity;GO:0016684//oxidoreductase activity, acting on peroxide as acceptor;GO:0020037//heme binding;GO:0043167//ion binding;GO:0043169//cation binding;GO:0046872//metal ion binding;GO:0046906//tetrapyrrole binding;GO:004803…	GO:0006950//response to stress;GO:0006979//response to oxidative stress;GO:0008150//biological_process;GO:0008152//metabolic process;GO:0009056//catabolic process;GO:0009636//response to toxic substance;GO:0009664//plant-type cell wall organization;GO:0009987//cellular process;GO:0016043//cellular component organization;GO:0016999//antibiotic metabolic process;GO:0017001//antibiotic catabolic pro…
evm.TU.chr11.1794	33.76	27.95	29.84	13.84	17.07	14.24	821.00	526.00	538.00	275.00	355.00	298.00	MSL2	PTQ35662.1 hypothetical protein MARPO_0069s0011 [Marchantia polymorpha]	-	-	-	-	-	-	-
evm.TU.chr11.183	1.35	0.65	1.14	0.21	0.10	0.20	16.00	6.00	10.00	2.00	1.00	2.00	GIP	ABA95820.1 retrotransposon protein, putative, unclassified [Oryza sativa Japonica Group]	-	-	-	-	-	GO:0009055//electron carrier activity	-
evm.TU.chr11.1834	20.76	19.36	16.27	8.05	10.39	8.75	988.00	713.00	574.00	313.00	423.00	358.00	SBT1.7	XP_010271938.1 PREDICTED: subtilisin-like protease SBT1.7 [Nelumbo nucifera]	-	-	-	-	-	GO:0008236//serine-type peptidase activity	GO:0006508//proteolysis;GO:0009306//protein secretion
evm.TU.chr11.1835	4.68	11.58	3.11	1.32	2.20	2.47	209.00	400.00	103.00	48.00	84.00	95.00	SBT1.7	KAF3644155.1 Subtilisin-like protease SBT1.6 [Capsicum annuum]	-	-	-	-	GO:0009316//3-isopropylmalate dehydratase complex	GO:0003861//3-isopropylmalate dehydratase activity;GO:0008236//serine-type peptidase activity	GO:0006508//proteolysis;GO:0009098//leucine biosynthetic process;GO:0009306//protein secretion
evm.TU.chr11.1840	3.07	2.72	2.33	0.46	0.54	0.68	73.00	50.00	41.00	9.00	11.00	14.00	BANGLUC	ABK23947.1 unknown [Picea sitchensis]	-	-	-	-	-	GO:0004553//hydrolase activity, hydrolyzing O-glycosyl compounds	GO:0005975//carbohydrate metabolic process
evm.TU.chr11.1844	0.81	1.04	1.09	2.19	2.59	2.37	23.00	23.00	23.00	51.00	63.00	58.00	XRCC3	XP_006845632.1 DNA repair protein XRCC3 homolog [Amborella trichopoda]	Genetic Information Processing	Replication and repair	ko03440//Homologous recombination	K10880	GO:0005575//cellular_component;GO:0005622//intracellular;GO:0005623//cell;GO:0005634//nucleus;GO:0005657//replication fork;GO:0005694//chromosome;GO:0005737//cytoplasm;GO:0032991//macromolecular complex;GO:0033061//DNA recombinase mediator complex;GO:0033063//Rad51B-Rad51C-Rad51D-XRCC2 complex;GO:0043226//organelle;GO:0043227//membrane-bounded organelle;GO:0043228//non-membrane-bounded organelle;…	GO:0000150//recombinase activity;GO:0000166//nucleotide binding;GO:0000217//DNA secondary structure binding;GO:0000400//four-way junction DNA binding;GO:0003674//molecular_function;GO:0003676//nucleic acid binding;GO:0003677//DNA binding;GO:0003678//DNA helicase activity;GO:0003690//double-stranded DNA binding;GO:0003697//single-stranded DNA binding;GO:0003824//catalytic activity;GO:0004674//prot…	GO:0000003//reproduction;GO:0000280//nuclear division;GO:0000707//meiotic DNA recombinase assembly;GO:0000724//double-strand break repair via homologous recombination;GO:0000725//recombinational repair;GO:0000730//DNA recombinase assembly;GO:0006139//nucleobase-containing compound metabolic process;GO:0006259//DNA metabolic process;GO:0006260//DNA replication;GO:0006281//DNA repair;GO:0006302//do…
evm.TU.chr11.1845	21.96	16.20	22.89	56.98	36.68	39.01	515.00	294.00	398.00	1092.00	736.00	787.00	Os12g0580900	XP_010277132.1 PREDICTED: probable protein phosphatase 2C 63 [Nelumbo nucifera]	-	-	-	-	-	GO:0004141//dethiobiotin synthase activity;GO:0016791//phosphatase activity	GO:0009102//biotin biosynthetic process
evm.TU.chr11.22	42.98	87.97	38.55	21.85	33.84	26.01	1170.00	1853.00	778.00	486.00	788.00	609.00	PDH-E1	ABR18203.1 unknown [Picea sitchensis]	Metabolism;Metabolism;Metabolism;Metabolism;Metabolism;Metabolism	Global and overview maps;Global and overview maps;Global and overview maps;Carbohydrate metabolism;Carbohydrate metabolism;Carbohydrate metabolism	ko01100//Metabolic pathways;ko01110//Biosynthesis of secondary metabolites;ko01200//Carbon metabolism;ko00010//Glycolysis / Gluconeogenesis;ko00620//Pyruvate metabolism;ko00020//Citrate cycle (TCA cycle)	K00161;K00161;K00161;K00161;K00161;K00161	GO:0005575//cellular_component;GO:0005622//intracellular;GO:0005623//cell;GO:0005737//cytoplasm;GO:0009507//chloroplast;GO:0009526//plastid envelope;GO:0009532//plastid stroma;GO:0009536//plastid;GO:0009570//chloroplast stroma;GO:0009941//chloroplast envelope;GO:0031967//organelle envelope;GO:0031975//envelope;GO:0043226//organelle;GO:0043227//membrane-bounded organelle;GO:0043229//intracellular …	GO:0003674//molecular_function;GO:0003824//catalytic activity;GO:0004591//oxoglutarate dehydrogenase (succinyl-transferring) activity;GO:0004738//pyruvate dehydrogenase activity;GO:0004739//pyruvate dehydrogenase (acetyl-transferring) activity;GO:0004802//transketolase activity;GO:0008661//1-deoxy-D-xylulose-5-phosphate synthase activity;GO:0016491//oxidoreductase activity;GO:0016624//oxidoreduct…	GO:0005975//carbohydrate metabolic process;GO:0006082//organic acid metabolic process;GO:0006084//acetyl-CoA metabolic process;GO:0006085//acetyl-CoA biosynthetic process;GO:0006086//acetyl-CoA biosynthetic process from pyruvate;GO:0006090//pyruvate metabolic process;GO:0006091//generation of precursor metabolites and energy;GO:0006096//glycolytic process;GO:0006098//pentose-phosphate shunt;GO:00…
evm.TU.chr11.221	9.11	5.95	7.97	72.04	39.04	47.29	321.00	162.26	208.28	2074.81	1176.92	1433.68	AAO	ADE75758.1 unknown [Picea sitchensis]	Metabolism;Metabolism	Global and overview maps;Carbohydrate metabolism	ko01100//Metabolic pathways;ko00053//Ascorbate and aldarate metabolism	K00423;K00423	-	GO:0005375//copper ion transmembrane transporter activity;GO:0005507//copper ion binding;GO:0009055//electron carrier activity;GO:0016491//oxidoreductase activity	GO:0006825//copper ion transport;GO:0015979//photosynthesis;GO:0055114//oxidation-reduction process
evm.TU.chr11.234	3.31	3.15	4.25	0.57	1.03	1.24	170.24	125.20	162.19	23.94	45.13	54.97	At1g34300	RWR97216.1 G-type lectin S-receptor-like serine/threonine-protein kinase [Cinnamomum micranthum f. kanehirae]	-	-	-	-	GO:0005575//cellular_component;GO:0005623//cell;GO:0005886//plasma membrane;GO:0016020//membrane;GO:0016021//integral component of membrane;GO:0031224//intrinsic component of membrane;GO:0044425//membrane part;GO:0044464//cell part;GO:0071944//cell periphery	GO:0000166//nucleotide binding;GO:0003674//molecular_function;GO:0003824//catalytic activity;GO:0004672//protein kinase activity;GO:0004674//protein serine/threonine kinase activity;GO:0005488//binding;GO:0005515//protein binding;GO:0005516//calmodulin binding;GO:0005524//ATP binding;GO:0008144//drug binding;GO:0016301//kinase activity;GO:0016740//transferase activity;GO:0016772//transferase acti…	GO:0000003//reproduction;GO:0006464//cellular protein modification process;GO:0006468//protein phosphorylation;GO:0006793//phosphorus metabolic process;GO:0006796//phosphate-containing compound metabolic process;GO:0006807//nitrogen compound metabolic process;GO:0007154//cell communication;GO:0008037//cell recognition;GO:0008150//biological_process;GO:0008152//metabolic process;GO:0009856//pollin…
evm.TU.chr11.236	0.02	0.06	0.00	0.96	2.28	1.70	1.16	2.36	0.00	37.87	93.91	70.53	At1g34300	KAA8538593.1 hypothetical protein F0562_028213 [Nyssa sinensis]	-	-	-	-	GO:0005575//cellular_component;GO:0005623//cell;GO:0005886//plasma membrane;GO:0016020//membrane;GO:0016021//integral component of membrane;GO:0031224//intrinsic component of membrane;GO:0044425//membrane part;GO:0044464//cell part;GO:0071944//cell periphery	GO:0000166//nucleotide binding;GO:0003674//molecular_function;GO:0003824//catalytic activity;GO:0004672//protein kinase activity;GO:0004674//protein serine/threonine kinase activity;GO:0005488//binding;GO:0005515//protein binding;GO:0005516//calmodulin binding;GO:0005524//ATP binding;GO:0008144//drug binding;GO:0016301//kinase activity;GO:0016740//transferase activity;GO:0016772//transferase acti…	GO:0000003//reproduction;GO:0006464//cellular protein modification process;GO:0006468//protein phosphorylation;GO:0006793//phosphorus metabolic process;GO:0006796//phosphate-containing compound metabolic process;GO:0006807//nitrogen compound metabolic process;GO:0007154//cell communication;GO:0008037//cell recognition;GO:0008150//biological_process;GO:0008152//metabolic process;GO:0009856//pollin…
evm.TU.chr11.237	28.73	24.78	36.28	11.77	14.03	13.89	1452.59	969.44	1359.73	486.19	606.88	604.24	At1g34300	RWR97216.1 G-type lectin S-receptor-like serine/threonine-protein kinase [Cinnamomum micranthum f. kanehirae]	-	-	-	-	GO:0005575//cellular_component;GO:0005623//cell;GO:0005886//plasma membrane;GO:0016020//membrane;GO:0016021//integral component of membrane;GO:0031224//intrinsic component of membrane;GO:0044425//membrane part;GO:0044464//cell part;GO:0071944//cell periphery	GO:0000166//nucleotide binding;GO:0003674//molecular_function;GO:0003824//catalytic activity;GO:0004672//protein kinase activity;GO:0004674//protein serine/threonine kinase activity;GO:0005488//binding;GO:0005515//protein binding;GO:0005516//calmodulin binding;GO:0005524//ATP binding;GO:0008144//drug binding;GO:0016301//kinase activity;GO:0016740//transferase activity;GO:0016772//transferase acti…	GO:0000003//reproduction;GO:0006464//cellular protein modification process;GO:0006468//protein phosphorylation;GO:0006793//phosphorus metabolic process;GO:0006796//phosphate-containing compound metabolic process;GO:0006807//nitrogen compound metabolic process;GO:0007154//cell communication;GO:0008037//cell recognition;GO:0008150//biological_process;GO:0008152//metabolic process;GO:0009856//pollin…
evm.TU.chr11.240	26.50	29.22	20.69	5.55	9.68	11.22	368.00	314.00	213.00	63.00	115.00	134.00	--	KMZ68300.1 Peptidyl-prolyl cis-trans isomerase [Zostera marina]	-	-	-	-	GO:0005575//cellular_component;GO:0005622//intracellular;GO:0005623//cell;GO:0005737//cytoplasm;GO:0009507//chloroplast;GO:0009534//chloroplast thylakoid;GO:0009535//chloroplast thylakoid membrane;GO:0009536//plastid;GO:0009543//chloroplast thylakoid lumen;GO:0009579//thylakoid;GO:0016020//membrane;GO:0031976//plastid thylakoid;GO:0031977//thylakoid lumen;GO:0031978//plastid thylakoid lumen;GO:00…	GO:0003674//molecular_function;GO:0003755//peptidyl-prolyl cis-trans isomerase activity;GO:0003824//catalytic activity;GO:0005488//binding;GO:0005527//macrolide binding;GO:0005528//FK506 binding;GO:0008144//drug binding;GO:0016853//isomerase activity;GO:0016859//cis-trans isomerase activity;GO:0046983//protein dimerization activity;GO:0097159//organic cyclic compound binding;GO:1901363//heterocyc…	GO:0000413//protein peptidyl-prolyl isomerization;GO:0006457//protein folding;GO:0006464//cellular protein modification process;GO:0006807//nitrogen compound metabolic process;GO:0008150//biological_process;GO:0008152//metabolic process;GO:0009987//cellular process;GO:0018193//peptidyl-amino acid modification;GO:0018208//peptidyl-proline modification;GO:0019538//protein metabolic process;GO:00362…
evm.TU.chr11.243	0.00	0.00	0.88	13.71	3.31	8.97	0.00	0.00	6.00	103.00	26.00	71.00	HIPP23	ABK24206.1 unknown [Picea sitchensis]	-	-	-	-	-	GO:0005507//copper ion binding;GO:0045340//mercury ion binding;GO:0046872//metal ion binding	GO:0006825//copper ion transport;GO:0015694//mercury ion transport
evm.TU.chr11.244	94.70	79.81	95.32	305.92	192.33	237.25	871.00	568.00	650.00	2299.00	1513.00	1877.00	HIPP23	ABK23213.1 unknown [Picea sitchensis]	-	-	-	-	GO:0005575//cellular_component;GO:0005622//intracellular;GO:0005623//cell;GO:0005737//cytoplasm;GO:0009427//bacterial-type flagellum basal body, distal rod, L ring;GO:0044424//intracellular part;GO:0044464//cell part	GO:0003674//molecular_function;GO:0003774//motor activity;GO:0005488//binding;GO:0005507//copper ion binding;GO:0043167//ion binding;GO:0043169//cation binding;GO:0045340//mercury ion binding;GO:0046872//metal ion binding;GO:0046914//transition metal ion binding	GO:0006810//transport;GO:0006811//ion transport;GO:0006812//cation transport;GO:0006825//copper ion transport;GO:0006873//cellular ion homeostasis;GO:0006875//cellular metal ion homeostasis;GO:0008150//biological_process;GO:0009987//cellular process;GO:0015694//mercury ion transport;GO:0019725//cellular homeostasis;GO:0030001//metal ion transport;GO:0030003//cellular cation homeostasis;GO:0042592…
evm.TU.chr11.245	0.11	0.14	0.29	8.50	0.88	4.77	1.00	1.00	2.00	63.91	6.91	37.74	HIPP23	ABK23213.1 unknown [Picea sitchensis]	-	-	-	-	-	GO:0005507//copper ion binding;GO:0045340//mercury ion binding;GO:0046872//metal ion binding	GO:0006825//copper ion transport;GO:0015694//mercury ion transport
evm.TU.chr11.247	0.33	0.28	0.15	9.06	1.41	5.22	3.00	2.00	1.00	68.09	11.09	41.26	HIPP23	XP_026434491.1 heavy metal-associated isoprenylated plant protein 23-like [Papaver somniferum]	-	-	-	-	GO:0009427//bacterial-type flagellum basal body, distal rod, L ring	GO:0003774//motor activity;GO:0005507//copper ion binding;GO:0045340//mercury ion binding;GO:0046872//metal ion binding	GO:0006825//copper ion transport;GO:0015694//mercury ion transport;GO:0071973//bacterial-type flagellum-dependent cell motility
evm.TU.chr11.265	7.00	6.87	3.87	2.79	2.47	1.77	83.00	63.00	34.00	27.00	25.00	18.00	ECI2	ABK23657.1 unknown [Picea sitchensis]	Metabolism	Lipid metabolism	ko00071//Fatty acid degradation	K07517	GO:0016507//mitochondrial fatty acid beta-oxidation multienzyme complex	GO:0003824//catalytic activity;GO:0003857//3-hydroxyacyl-CoA dehydrogenase activity;GO:0003860//3-hydroxyisobutyryl-CoA hydrolase activity;GO:0004165//dodecenoyl-CoA delta-isomerase activity;GO:0004300//enoyl-CoA hydratase activity;GO:0008692//3-hydroxybutyryl-CoA epimerase activity;GO:0008935//1,4-dihydroxy-2-naphthoyl-CoA synthase activity;GO:0016787//hydrolase activity;GO:0016830//carbon-carbo…	GO:0006635//fatty acid beta-oxidation;GO:0009062//fatty acid catabolic process;GO:0009234//menaquinone biosynthetic process;GO:0009236//cobalamin biosynthetic process;GO:0010124//phenylacetate catabolic process;GO:0010128//benzoate catabolic process via CoA ligation;GO:0019439//aromatic compound catabolic process
evm.TU.chr11.272	1.22	0.91	1.57	4.68	8.88	5.62	77.36	44.59	74.07	243.34	483.37	307.40	At3g47570	XP_026659812.1 receptor kinase-like protein Xa21 [Phoenix dactylifera]	-	-	-	-	-	GO:0004413//homoserine kinase activity;GO:0004672//protein kinase activity;GO:0005515//protein binding;GO:0005524//ATP binding;GO:0016709//oxidoreductase activity, acting on paired donors, with incorporation or reduction of molecular oxygen, NAD(P)H as one donor, and incorporation of one atom of oxygen	GO:0006468//protein phosphorylation;GO:0006744//ubiquinone biosynthetic process;GO:0009088//threonine biosynthetic process
evm.TU.chr11.273	1.82	1.73	2.10	5.91	11.17	8.49	65.67	48.38	56.25	174.82	345.55	264.17	--	ERN05999.1 hypothetical protein AMTR_s00143p00086680 [Amborella trichopoda]	-	-	-	-	GO:0005740//mitochondrial envelope	GO:0004129//cytochrome-c oxidase activity;GO:0005515//protein binding	-
evm.TU.chr11.28	2.35	2.12	1.58	21.65	5.95	12.92	30.00	21.00	15.00	226.00	65.00	142.00	--	OVA14538.1 Protein of unknown function DUF4228 [Macleaya cordata]	-	-	-	-	GO:0005762//mitochondrial large ribosomal subunit	GO:0003735//structural constituent of ribosome	-
evm.TU.chr11.29	0.32	0.41	0.29	1.43	1.98	2.09	3.00	3.00	2.00	11.00	16.00	17.00	--	RWR74949.1 Transglut_core2 domain-containing protein [Cinnamomum micranthum f. kanehirae]	-	-	-	-	-	-	-
evm.TU.chr11.293	3.74	6.11	3.56	2.76	2.10	1.75	448.00	567.00	316.00	270.00	215.00	180.00	--	XP_020519659.1 golgin subfamily A member 4 [Amborella trichopoda]	-	-	-	-	-	GO:0005524//ATP binding	GO:0007059//chromosome segregation;GO:0030261//chromosome condensation
evm.TU.chr11.30	0.23	0.15	0.00	1.42	1.89	1.48	2.00	1.00	0.00	10.00	14.00	11.00	--	OMO73407.1 hypothetical protein CCACVL1_17281 [Corchorus capsularis]	-	-	-	-	GO:0005634//nucleus	GO:0003677//DNA binding	-
evm.TU.chr11.305	9.10	12.96	11.24	26.25	18.22	25.47	59.00	65.00	54.00	139.00	101.00	142.00	--	ABK24871.1 unknown [Picea sitchensis]	-	-	-	-	-	-	-
evm.TU.chr11.357	27.63	27.49	21.93	6.04	12.98	11.24	1003.00	772.00	590.00	179.00	403.00	351.00	-	-	-	-	-	-	-	-	-
evm.TU.chr11.36	6.12	8.41	3.76	3.13	2.45	3.06	79.00	84.00	36.00	33.00	27.00	34.00	--	ABR17176.1 unknown [Picea sitchensis]	-	-	-	-	-	-	-
evm.TU.chr11.363	11.46	11.58	5.37	2.58	3.56	3.66	440.00	344.00	153.00	81.00	117.00	121.00	GGT3	OVA12499.1 Gamma-glutamyltranspeptidase [Macleaya cordata]	Metabolism;Metabolism;Metabolism;Metabolism;Metabolism	Global and overview maps;Metabolism of other amino acids;Metabolism of other amino acids;Lipid metabolism;Metabolism of other amino acids	ko01100//Metabolic pathways;ko00480//Glutathione metabolism;ko00460//Cyanoamino acid metabolism;ko00590//Arachidonic acid metabolism;ko00430//Taurine and hypotaurine metabolism	K18592;K18592;K18592;K18592;K18592	GO:0005575//cellular_component;GO:0005576//extracellular region;GO:0005615//extracellular space;GO:0005622//intracellular;GO:0005623//cell;GO:0005737//cytoplasm;GO:0005773//vacuole;GO:0005774//vacuolar membrane;GO:0005886//plasma membrane;GO:0005887//integral component of plasma membrane;GO:0016020//membrane;GO:0016021//integral component of membrane;GO:0031090//organelle membrane;GO:0031224//int…	GO:0003674//molecular_function;GO:0003824//catalytic activity;GO:0003840//gamma-glutamyltransferase activity;GO:0008233//peptidase activity;GO:0008238//exopeptidase activity;GO:0008242//omega peptidase activity;GO:0016740//transferase activity;GO:0016746//transferase activity, transferring acyl groups;GO:0016755//transferase activity, transferring amino-acyl groups;GO:0016756//glutathione gamma-g…	GO:0002237//response to molecule of bacterial origin;GO:0006082//organic acid metabolic process;GO:0006508//proteolysis;GO:0006518//peptide metabolic process;GO:0006520//cellular amino acid metabolic process;GO:0006536//glutamate metabolic process;GO:0006575//cellular modified amino acid metabolic process;GO:0006749//glutathione metabolic process;GO:0006750//glutathione biosynthetic process;GO:00…
evm.TU.chr11.414	0.05	0.03	0.03	0.32	0.52	0.36	2.00	1.00	1.00	10.00	17.00	12.00	RPV1	XP_031476713.1 TMV resistance protein N-like isoform X2 [Nymphaea colorata]	-	-	-	-	GO:0005737//cytoplasm	GO:0000155//phosphorelay sensor kinase activity;GO:0004673//protein histidine kinase activity;GO:0005515//protein binding;GO:0005524//ATP binding;GO:0005525//GTP binding;GO:0009378//four-way junction helicase activity;GO:0016887//ATPase activity;GO:0043531//ADP binding	GO:0000160//phosphorelay signal transduction system;GO:0006281//DNA repair;GO:0006310//DNA recombination;GO:0006935//chemotaxis;GO:0007165//signal transduction
evm.TU.chr11.415	0.07	0.07	0.10	0.78	0.66	1.03	8.00	6.00	7.86	70.11	61.82	97.97	RUN1	XP_031476713.1 TMV resistance protein N-like isoform X2 [Nymphaea colorata]	-	-	-	-	-	GO:0005515//protein binding;GO:0005524//ATP binding;GO:0016887//ATPase activity;GO:0043531//ADP binding	GO:0007165//signal transduction
evm.TU.chr11.416	0.00	0.00	0.03	0.14	0.09	0.17	0.00	0.00	2.14	11.89	8.18	15.03	RPV1	XP_024180718.1 TMV resistance protein N-like [Rosa chinensis]	-	-	-	-	-	GO:0005515//protein binding;GO:0043531//ADP binding	GO:0007165//signal transduction
evm.TU.chr11.426	1.00	1.64	0.21	0.06	0.12	0.06	19.00	24.00	3.00	1.00	2.00	1.00	PHO1;H3	XP_006827325.1 phosphate transporter PHO1 homolog 3 [Amborella trichopoda]	-	-	-	-	GO:0016021//integral component of membrane	-	-
evm.TU.chr11.451	16.42	18.36	17.86	49.16	27.57	34.36	594.00	514.00	479.00	1453.00	853.00	1069.00	IST1	KAE8100312.1 hypothetical protein FH972_018221 [Carpinus fangiana]	Cellular Processes	Transport and catabolism	ko04144//Endocytosis	K19476	-	-	GO:0015031//protein transport
evm.TU.chr11.465	3.75	1.70	2.11	20.98	9.80	12.65	60.00	21.00	25.00	274.00	134.00	174.00	NHL13	XP_021609904.1 NDR1/HIN1-like protein 13 [Manihot esculenta]	-	-	-	-	-	GO:0005199//structural constituent of cell wall	GO:0009664//plant-type cell wall organization
evm.TU.chr11.467	3.26	3.10	3.66	8.61	8.96	6.86	83.00	61.00	69.00	179.00	195.00	150.00	TPP6	KAA8530879.1 hypothetical protein F0562_005497 [Nyssa sinensis]	Metabolism;Metabolism;Metabolism	Global and overview maps;Global and overview maps;Carbohydrate metabolism	ko01100//Metabolic pathways;ko01110//Biosynthesis of secondary metabolites;ko00500//Starch and sucrose metabolism	K01087;K01087;K01087	GO:0005575//cellular_component;GO:0005576//extracellular region;GO:0005618//cell wall;GO:0005623//cell;GO:0005886//plasma membrane;GO:0016020//membrane;GO:0030312//external encapsulating structure;GO:0044464//cell part;GO:0071944//cell periphery	GO:0003674//molecular_function;GO:0003824//catalytic activity;GO:0004805//trehalose-phosphatase activity;GO:0005488//binding;GO:0008967//phosphoglycolate phosphatase activity;GO:0016787//hydrolase activity;GO:0016798//hydrolase activity, acting on glycosyl bonds;GO:0030246//carbohydrate binding	GO:0005975//carbohydrate metabolic process;GO:0005984//disaccharide metabolic process;GO:0005991//trehalose metabolic process;GO:0005992//trehalose biosynthetic process;GO:0008150//biological_process;GO:0008152//metabolic process;GO:0009058//biosynthetic process;GO:0009311//oligosaccharide metabolic process;GO:0009312//oligosaccharide biosynthetic process;GO:0009987//cellular process;GO:0016051//…
evm.TU.chr11.47	26.59	36.53	14.83	3.89	8.47	6.65	812.50	863.73	335.92	97.22	221.29	174.83	LAR	AHB89627.1 leucoanthocyanidin reductase 1 [Picea abies]	Metabolism;Metabolism	Global and overview maps;Biosynthesis of other secondary metabolites	ko01110//Biosynthesis of secondary metabolites;ko00941//Flavonoid biosynthesis	K13081;K13081	-	GO:0003824//catalytic activity;GO:0016757//transferase activity, transferring glycosyl groups;GO:0051287//NAD binding	GO:0005975//carbohydrate metabolic process
evm.TU.chr11.48	39.43	41.19	14.58	2.04	4.34	4.69	898.04	726.00	246.29	37.98	84.57	91.90	LAR	AMB51425.1 leucoanthocyanidin reductase 3 [Picea abies]	Metabolism;Metabolism	Global and overview maps;Biosynthesis of other secondary metabolites	ko01110//Biosynthesis of secondary metabolites;ko00941//Flavonoid biosynthesis	K13081;K13081	-	GO:0003824//catalytic activity;GO:0016757//transferase activity, transferring glycosyl groups;GO:0051287//NAD binding	GO:0005975//carbohydrate metabolic process
evm.TU.chr11.500	0.48	1.76	0.15	0.00	0.10	0.07	17.00	48.26	4.00	0.00	3.00	2.00	LAC3	QBC40966.1 laccase-like protein [Cunninghamia lanceolata]	-	-	-	-	GO:0005575//cellular_component;GO:0005576//extracellular region;GO:0048046//apoplast	GO:0003674//molecular_function;GO:0003824//catalytic activity;GO:0005375//copper ion transmembrane transporter activity;GO:0005488//binding;GO:0005507//copper ion binding;GO:0016491//oxidoreductase activity;GO:0016679//oxidoreductase activity, acting on diphenols and related substances as donors;GO:0016682//oxidoreductase activity, acting on diphenols and related substances as donors, oxygen as a…	GO:0006725//cellular aromatic compound metabolic process;GO:0006825//copper ion transport;GO:0008150//biological_process;GO:0008152//metabolic process;GO:0009056//catabolic process;GO:0009698//phenylpropanoid metabolic process;GO:0009808//lignin metabolic process;GO:0009987//cellular process;GO:0019439//aromatic compound catabolic process;GO:0019748//secondary metabolic process;GO:0044237//cellul…
evm.TU.chr11.512	1.63	2.45	1.10	0.16	0.08	0.15	50.00	58.00	25.00	4.00	2.00	4.00	ORP4B	XP_010927220.1 oxysterol-binding protein-related protein 4C isoform X1 [Elaeis guineensis]	-	-	-	-	GO:0000123//histone acetyltransferase complex	GO:0008289//lipid binding	GO:0016573//histone acetylation
evm.TU.chr11.523	4.67	7.07	2.89	1.75	2.36	2.18	157.00	184.00	72.00	48.00	68.00	63.00	At1g80640	ADE76438.1 unknown [Picea sitchensis]	-	-	-	-	-	GO:0004672//protein kinase activity;GO:0005524//ATP binding	GO:0006468//protein phosphorylation
evm.TU.chr11.529	9.84	8.15	6.95	3.22	3.61	4.08	367.00	235.00	192.00	98.00	115.00	131.00	-	-	-	-	-	-	-	-	-
evm.TU.chr11.536	2.40	1.67	4.22	8.85	8.98	10.88	80.00	43.00	104.25	241.00	256.00	312.00	CYP71AU50	KAE7999040.1 hypothetical protein FH972_003525 [Carpinus fangiana]	Metabolism;Metabolism;Metabolism	Global and overview maps;Global and overview maps;Metabolism of terpenoids and polyketides	ko01100//Metabolic pathways;ko01110//Biosynthesis of secondary metabolites;ko00905//Brassinosteroid biosynthesis	K20623;K20623;K20623	-	GO:0005506//iron ion binding;GO:0016705//oxidoreductase activity, acting on paired donors, with incorporation or reduction of molecular oxygen;GO:0020037//heme binding	GO:0055114//oxidation-reduction process
evm.TU.chr11.547	0.21	0.11	0.24	0.00	0.00	0.00	7.00	3.00	6.00	0.00	0.00	0.00	GLOX	AKH04256.1 putative oxidase [Taxus baccata]	-	-	-	-	-	-	-
evm.TU.chr11.548	2.58	2.34	4.76	14.45	6.40	10.36	57.00	40.00	78.00	261.00	121.00	197.00	At3g19950	ABK21010.1 unknown [Picea sitchensis]	-	-	-	-	GO:0000109//nucleotide-excision repair complex;GO:0005680//anaphase-promoting complex	GO:0008270//zinc ion binding;GO:0046872//metal ion binding;GO:0061630//ubiquitin protein ligase activity;GO:0097602//cullin family protein binding	GO:0006289//nucleotide-excision repair;GO:0031145//anaphase-promoting complex-dependent proteasomal ubiquitin-dependent protein catabolic process
evm.TU.chr11.549	9.26	4.46	6.05	43.58	39.43	41.84	196.00	73.00	95.00	754.00	714.00	762.00	RING1	ABK21010.1 unknown [Picea sitchensis]	-	-	-	-	GO:0000109//nucleotide-excision repair complex;GO:0005680//anaphase-promoting complex	GO:0008270//zinc ion binding;GO:0008901//ferredoxin hydrogenase activity;GO:0046872//metal ion binding;GO:0061630//ubiquitin protein ligase activity;GO:0097602//cullin family protein binding	GO:0006289//nucleotide-excision repair;GO:0006464//cellular protein modification process;GO:0031145//anaphase-promoting complex-dependent proteasomal ubiquitin-dependent protein catabolic process
evm.TU.chr11.56	21.16	15.02	21.44	53.04	44.92	42.77	559.00	307.00	420.00	1145.00	1015.00	972.00	--	OVA13824.1 VQ [Macleaya cordata]	-	-	-	-	-	-	-
evm.TU.chr11.563	17.22	19.68	22.82	62.98	34.42	36.78	674.00	596.00	662.00	2014.00	1152.00	1238.00	CDF3	AGV07544.1 Dof10 [Pinus pinaster]	-	-	-	-	-	GO:0003677//DNA binding	GO:0006355//regulation of transcription, DNA-templated
evm.TU.chr11.573	0.06	0.45	0.00	2.53	1.34	1.47	1.00	6.00	0.00	36.00	20.00	22.00	CML17	ADE75790.1 unknown [Picea sitchensis]	Organismal Systems	Environmental adaptation	ko04626//Plant-pathogen interaction	K13448	GO:0016020//membrane	GO:0005509//calcium ion binding	GO:0039695//DNA-templated viral transcription
evm.TU.chr11.575	0.27	0.64	0.55	2.14	0.94	1.11	15.63	28.17	23.16	99.65	45.76	54.37	FLS2	OAE24691.1 hypothetical protein AXG93_2601s1120 [Marchantia polymorpha subsp. ruderalis] [Marchantia polymorpha]	Organismal Systems;Environmental Information Processing	Environmental adaptation;Signal transduction	ko04626//Plant-pathogen interaction;ko04016//MAPK signaling pathway - plant	K13420;K13420	-	GO:0004672//protein kinase activity;GO:0005515//protein binding;GO:0005524//ATP binding	GO:0006468//protein phosphorylation
evm.TU.chr11.578	5.87	5.49	7.54	20.87	16.71	21.14	83.00	60.00	79.00	241.00	202.00	257.00	--	ADE75790.1 unknown [Picea sitchensis]	Organismal Systems	Environmental adaptation	ko04626//Plant-pathogen interaction	K13448	GO:0016020//membrane	GO:0005509//calcium ion binding	-
evm.TU.chr11.591	8.82	11.56	6.07	3.86	4.13	3.27	417.00	423.00	213.00	149.00	167.00	133.00	-	-	-	-	-	-	-	-	-
evm.TU.chr11.606	0.93	0.71	1.81	3.59	4.43	4.17	27.00	16.00	39.00	85.00	110.00	104.00	NAC098	CBV65835.1 NACa protein, partial [Ginkgo biloba]	-	-	-	-	GO:0005575//cellular_component;GO:0005622//intracellular;GO:0005623//cell;GO:0005634//nucleus;GO:0043226//organelle;GO:0043227//membrane-bounded organelle;GO:0043229//intracellular organelle;GO:0043231//intracellular membrane-bounded organelle;GO:0044424//intracellular part;GO:0044464//cell part	GO:0003674//molecular_function;GO:0003676//nucleic acid binding;GO:0003677//DNA binding;GO:0003700//transcription factor activity, sequence-specific DNA binding;GO:0005488//binding;GO:0097159//organic cyclic compound binding;GO:1901363//heterocyclic compound binding	GO:0006139//nucleobase-containing compound metabolic process;GO:0006351//transcription, DNA-templated;GO:0006355//regulation of transcription, DNA-templated;GO:0006725//cellular aromatic compound metabolic process;GO:0006807//nitrogen compound metabolic process;GO:0008150//biological_process;GO:0008152//metabolic process;GO:0009058//biosynthetic process;GO:0009059//macromolecule biosynthetic proc…
evm.TU.chr11.608	2.51	2.79	2.59	8.79	4.54	6.38	64.00	55.00	49.00	183.00	99.00	140.00	GAMT2	RWR74936.1 gibberellic acid methyltransferase 2 isoform X2 [Cinnamomum micranthum f. kanehirae]	-	-	-	-	-	GO:0008168//methyltransferase activity	-
evm.TU.chr11.609	11.20	9.98	16.69	38.59	29.61	29.97	296.00	204.00	327.00	833.00	669.00	681.00	NAC056	QBC40968.1 NAC domain-containing protein [Cunninghamia lanceolata]	-	-	-	-	-	GO:0003677//DNA binding	GO:0006355//regulation of transcription, DNA-templated
evm.TU.chr11.618	17.56	12.22	11.03	39.27	26.17	29.56	673.09	362.33	313.38	1229.95	857.93	974.71	TOGT1	ASK39408.1 UDP-glycosyltransferase [Ginkgo biloba]	-	-	-	-	-	GO:0008194//UDP-glycosyltransferase activity;GO:0016758//transferase activity, transferring hexosyl groups	-
evm.TU.chr11.624	9.41	9.79	5.22	3.01	2.63	3.65	180.00	145.00	74.00	47.00	43.00	60.00	--	ACN39858.1 unknown [Picea sitchensis]	-	-	-	-	-	-	GO:0009291//unidirectional conjugation
evm.TU.chr11.625	32.59	32.25	14.68	8.65	9.58	11.13	521.00	399.00	174.00	113.00	131.00	153.00	SS2	ACN39858.1 unknown [Picea sitchensis]	Metabolism;Metabolism;Metabolism	Global and overview maps;Global and overview maps;Carbohydrate metabolism	ko01100//Metabolic pathways;ko01110//Biosynthesis of secondary metabolites;ko00500//Starch and sucrose metabolism	K00703;K00703;K00703	GO:0005575//cellular_component;GO:0005622//intracellular;GO:0005623//cell;GO:0005737//cytoplasm;GO:0009501//amyloplast;GO:0009507//chloroplast;GO:0009536//plastid;GO:0043226//organelle;GO:0043227//membrane-bounded organelle;GO:0043229//intracellular organelle;GO:0043231//intracellular membrane-bounded organelle;GO:0044424//intracellular part;GO:0044444//cytoplasmic part;GO:0044464//cell part	GO:0003674//molecular_function;GO:0003824//catalytic activity;GO:0004373//glycogen (starch) synthase activity;GO:0008194//UDP-glycosyltransferase activity;GO:0009011//starch synthase activity;GO:0016740//transferase activity;GO:0016757//transferase activity, transferring glycosyl groups;GO:0016758//transferase activity, transferring hexosyl groups;GO:0033201//alpha-1,4-glucan synthase activity;GO…	GO:0000271//polysaccharide biosynthetic process;GO:0005975//carbohydrate metabolic process;GO:0005976//polysaccharide metabolic process;GO:0005978//glycogen biosynthetic process;GO:0005982//starch metabolic process;GO:0006073//cellular glucan metabolic process;GO:0008150//biological_process;GO:0008152//metabolic process;GO:0009058//biosynthetic process;GO:0009059//macromolecule biosynthetic proce…
evm.TU.chr11.626	24.53	30.04	15.40	8.18	8.30	10.10	477.00	452.00	222.00	130.00	138.00	169.00	SS2	ACN39858.1 unknown [Picea sitchensis]	Metabolism;Metabolism;Metabolism	Global and overview maps;Global and overview maps;Carbohydrate metabolism	ko01100//Metabolic pathways;ko01110//Biosynthesis of secondary metabolites;ko00500//Starch and sucrose metabolism	K00703;K00703;K00703	GO:0005575//cellular_component;GO:0005622//intracellular;GO:0005623//cell;GO:0005737//cytoplasm;GO:0009501//amyloplast;GO:0009507//chloroplast;GO:0009536//plastid;GO:0043226//organelle;GO:0043227//membrane-bounded organelle;GO:0043229//intracellular organelle;GO:0043231//intracellular membrane-bounded organelle;GO:0044424//intracellular part;GO:0044444//cytoplasmic part;GO:0044464//cell part	GO:0003674//molecular_function;GO:0003824//catalytic activity;GO:0004373//glycogen (starch) synthase activity;GO:0008194//UDP-glycosyltransferase activity;GO:0009011//starch synthase activity;GO:0016740//transferase activity;GO:0016757//transferase activity, transferring glycosyl groups;GO:0016758//transferase activity, transferring hexosyl groups;GO:0033201//alpha-1,4-glucan synthase activity;GO…	GO:0000271//polysaccharide biosynthetic process;GO:0005975//carbohydrate metabolic process;GO:0005976//polysaccharide metabolic process;GO:0005978//glycogen biosynthetic process;GO:0005982//starch metabolic process;GO:0006073//cellular glucan metabolic process;GO:0008150//biological_process;GO:0008152//metabolic process;GO:0009058//biosynthetic process;GO:0009059//macromolecule biosynthetic proce…
evm.TU.chr11.63	0.00	0.00	0.00	0.92	6.17	4.05	0.00	0.00	0.00	8.00	56.00	37.00	--	AJP06243.1 BEBT1 [Pinus tabuliformis]	-	-	-	-	-	-	-
evm.TU.chr11.636	0.61	0.61	0.44	4.01	1.15	1.58	13.00	10.00	7.00	70.00	21.00	29.00	--	XP_011015267.1 PREDICTED: uncharacterized protein LOC105118903 [Populus euphratica]	-	-	-	-	-	-	-
evm.TU.chr11.66	6.76	7.61	5.64	2.51	3.51	2.95	276.60	241.00	171.00	84.00	123.00	104.00	AVT1B	AJP06243.1 BEBT1 [Pinus tabuliformis]	-	-	-	-	-	-	-
evm.TU.chr11.662	1.15	1.88	0.93	0.47	0.63	0.44	35.99	45.77	21.56	12.00	17.00	11.91	--	XP_006828143.3 uncharacterized protein LOC18423479 [Amborella trichopoda]	-	-	-	-	-	-	-
evm.TU.chr11.664	72.92	53.09	66.41	194.61	166.75	197.70	1480.90	834.22	999.89	3229.27	2896.43	3453.50	ANXA13	ABK21977.1 unknown [Picea sitchensis]	-	-	-	-	-	GO:0005509//calcium ion binding;GO:0005544//calcium-dependent phospholipid binding	-
evm.TU.chr11.667	0.23	0.78	0.00	0.00	0.00	0.00	6.00	16.00	0.00	0.00	0.00	0.00	FATB	AOR17396.1 palmitoyl-acyl carrier protein thioesterase, partial [Mangifera indica]	Metabolism;Metabolism;Metabolism	Global and overview maps;Global and overview maps;Lipid metabolism	ko01100//Metabolic pathways;ko01212//Fatty acid metabolism;ko00061//Fatty acid biosynthesis	K10781;K10781;K10781	GO:0005575//cellular_component;GO:0005622//intracellular;GO:0005623//cell;GO:0005737//cytoplasm;GO:0005740//mitochondrial envelope;GO:0009507//chloroplast;GO:0009536//plastid;GO:0016021//integral component of membrane;GO:0043226//organelle;GO:0043227//membrane-bounded organelle;GO:0043229//intracellular organelle;GO:0043231//intracellular membrane-bounded organelle;GO:0044424//intracellular part;…	GO:0000036//ACP phosphopantetheine attachment site binding involved in fatty acid biosynthetic process;GO:0003674//molecular_function;GO:0003824//catalytic activity;GO:0004312//fatty acid synthase activity;GO:0005488//binding;GO:0016297//acyl-[acyl-carrier-protein] hydrolase activity;GO:0016740//transferase activity;GO:0016746//transferase activity, transferring acyl groups;GO:0016747//transferas…	GO:0006082//organic acid metabolic process;GO:0006629//lipid metabolic process;GO:0006631//fatty acid metabolic process;GO:0006633//fatty acid biosynthetic process;GO:0008150//biological_process;GO:0008152//metabolic process;GO:0008610//lipid biosynthetic process;GO:0009058//biosynthetic process;GO:0009987//cellular process;GO:0016053//organic acid biosynthetic process;GO:0019752//carboxylic acid…
evm.TU.chr11.683	36.60	19.18	23.52	54.90	66.86	66.54	2962.00	1201.00	1411.00	3630.00	4628.00	4632.00	RUN1	XP_031474705.1 disease resistance protein TAO1-like isoform X2 [Nymphaea colorata]	-	-	-	-	-	GO:0005515//protein binding;GO:0005524//ATP binding;GO:0009378//four-way junction helicase activity;GO:0016887//ATPase activity;GO:0043531//ADP binding	GO:0006281//DNA repair;GO:0006310//DNA recombination;GO:0007165//signal transduction
evm.TU.chr11.692	0.11	0.21	0.00	2.44	1.64	1.38	2.00	3.00	0.00	37.00	26.00	22.00	SDR1	XP_008790460.1 (+)-neomenthol dehydrogenase-like isoform X1 [Phoenix dactylifera]	Metabolism;Metabolism	Global and overview maps;Metabolism of terpenoids and polyketides	ko01110//Biosynthesis of secondary metabolites;ko00902//Monoterpenoid biosynthesis	K15095;K15095	-	GO:0004316//3-oxoacyl-[acyl-carrier-protein] reductase (NADPH) activity;GO:0004757//sepiapterin reductase activity;GO:0008667//2,3-dihydro-2,3-dihydroxybenzoate dehydrogenase activity;GO:0008678//2-deoxy-D-gluconate 3-dehydrogenase activity;GO:0016491//oxidoreductase activity;GO:0050662//coenzyme binding;GO:0051287//NAD binding	GO:0000272//polysaccharide catabolic process;GO:0006633//fatty acid biosynthetic process;GO:0006729//tetrahydrobiopterin biosynthetic process;GO:0055114//oxidation-reduction process
evm.TU.chr11.7	2.04	1.89	1.54	3.89	5.43	4.07	25.00	18.00	14.00	39.00	57.00	43.00	At1g60990	XP_006838384.1 putative transferase At1g60990, chloroplastic [Amborella trichopoda]	-	-	-	-	GO:0005575//cellular_component;GO:0005622//intracellular;GO:0005623//cell;GO:0005737//cytoplasm;GO:0005739//mitochondrion;GO:0009507//chloroplast;GO:0009536//plastid;GO:0043226//organelle;GO:0043227//membrane-bounded organelle;GO:0043229//intracellular organelle;GO:0043231//intracellular membrane-bounded organelle;GO:0044424//intracellular part;GO:0044444//cytoplasmic part;GO:0044464//cell part	GO:0003674//molecular_function;GO:0003824//catalytic activity;GO:0004047//aminomethyltransferase activity;GO:0008168//methyltransferase activity;GO:0008483//transaminase activity;GO:0016491//oxidoreductase activity;GO:0016740//transferase activity;GO:0016741//transferase activity, transferring one-carbon groups;GO:0016769//transferase activity, transferring nitrogenous groups	GO:0001505//regulation of neurotransmitter levels;GO:0006082//organic acid metabolic process;GO:0006520//cellular amino acid metabolic process;GO:0006544//glycine metabolic process;GO:0006546//glycine catabolic process;GO:0006790//sulfur compound metabolic process;GO:0006807//nitrogen compound metabolic process;GO:0008150//biological_process;GO:0008152//metabolic process;GO:0009056//catabolic pro…
evm.TU.chr11.705	0.13	0.08	0.35	5.51	4.74	6.99	4.00	2.00	8.00	140.00	126.00	187.00	--	XP_030486650.1 uncharacterized protein LOC115703562 [Cannabis sativa]	-	-	-	-	-	-	-
evm.TU.chr11.706	0.00	0.00	0.00	0.56	0.27	0.49	0.00	0.00	0.00	14.00	7.00	13.00	--	XP_030486650.1 uncharacterized protein LOC115703562 [Cannabis sativa]	-	-	-	-	-	-	-
evm.TU.chr11.708	0.62	0.51	0.78	1.90	2.06	2.26	33.00	21.00	31.00	83.00	94.00	104.00	RLP26	XP_024929574.1 receptor-like protein EIX1 [Ziziphus jujuba]	-	-	-	-	-	GO:0005515//protein binding	-
evm.TU.chr11.709	4.06	2.78	3.32	23.96	18.00	20.42	238.00	126.00	144.00	1147.00	902.00	1029.00	EIX2	KAA8515647.1 hypothetical protein F0562_018742 [Nyssa sinensis]	-	-	-	-	-	GO:0005515//protein binding	-
evm.TU.chr11.727	33.68	12.14	13.53	2.11	3.57	2.77	1530.18	426.88	455.62	78.27	138.81	108.39	SBT1.7	TQE10680.1 hypothetical protein C1H46_003583 [Malus baccata]	-	-	-	-	-	GO:0008236//serine-type peptidase activity	GO:0006508//proteolysis;GO:0009306//protein secretion
evm.TU.chr11.729	133.60	89.61	114.70	51.24	53.59	56.42	4008.00	2080.00	2551.00	1256.00	1375.00	1456.00	UGT85A1	ABR16170.1 unknown [Picea sitchensis]	-	-	-	-	-	GO:0008194//UDP-glycosyltransferase activity	-
evm.TU.chr11.730	402.15	321.22	308.97	72.84	122.67	122.76	4791.00	2961.00	2729.00	709.00	1250.00	1258.00	FLZ6	ABK23770.1 unknown [Picea sitchensis]	-	-	-	-	-	-	-
evm.TU.chr11.738	0.13	0.00	0.00	0.27	1.55	0.98	3.00	0.00	0.00	5.00	30.00	19.00	--	XP_022146787.1 uncharacterized protein LOC111015909 [Momordica charantia]	-	-	-	-	-	-	-
evm.TU.chr11.763	0.91	0.26	0.32	6.29	7.05	7.66	48.78	10.73	12.68	275.17	322.70	352.84	-	-	-	-	-	-	-	-	-
evm.TU.chr11.765	0.30	0.16	0.22	2.82	3.57	3.33	31.98	13.00	17.58	245.57	325.74	305.52	RUN1	XP_010263414.1 PREDICTED: TMV resistance protein N-like [Nelumbo nucifera]	-	-	-	-	GO:0000275//mitochondrial proton-transporting ATP synthase complex, catalytic core F(1);GO:0045261//proton-transporting ATP synthase complex, catalytic core F(1);GO:0045262//plasma membrane proton-transporting ATP synthase complex, catalytic core F(1)	GO:0005515//protein binding;GO:0005524//ATP binding;GO:0008384//IkappaB kinase activity;GO:0016887//ATPase activity;GO:0043531//ADP binding;GO:0046933//proton-transporting ATP synthase activity, rotational mechanism	GO:0007165//signal transduction;GO:0015986//ATP synthesis coupled proton transport
evm.TU.chr11.767	0.74	0.33	0.60	8.38	9.98	10.67	82.24	28.27	49.74	766.27	954.56	1026.64	RPV1	ERN02715.1 hypothetical protein AMTR_s00085p00136920 [Amborella trichopoda]	-	-	-	-	-	GO:0005515//protein binding;GO:0043531//ADP binding	-
evm.TU.chr11.774	0.00	0.00	0.00	0.81	0.12	0.47	0.00	0.00	0.00	13.00	2.00	8.00	MYB41	ASR18109.1 R2R3MYB24 [Ginkgo biloba]	-	-	-	-	GO:0005575//cellular_component;GO:0005622//intracellular;GO:0005623//cell;GO:0005634//nucleus;GO:0043226//organelle;GO:0043227//membrane-bounded organelle;GO:0043229//intracellular organelle;GO:0043231//intracellular membrane-bounded organelle;GO:0044424//intracellular part;GO:0044464//cell part	GO:0003674//molecular_function;GO:0003676//nucleic acid binding;GO:0003677//DNA binding;GO:0005488//binding;GO:0097159//organic cyclic compound binding;GO:1901363//heterocyclic compound binding	GO:0006139//nucleobase-containing compound metabolic process;GO:0006351//transcription, DNA-templated;GO:0006355//regulation of transcription, DNA-templated;GO:0006725//cellular aromatic compound metabolic process;GO:0006807//nitrogen compound metabolic process;GO:0008150//biological_process;GO:0008152//metabolic process;GO:0009058//biosynthetic process;GO:0009059//macromolecule biosynthetic proc…
evm.TU.chr11.776	16.92	14.70	13.71	2.94	4.48	4.34	226.64	152.38	136.13	32.14	51.35	50.06	RE1	BBH00851.1 transposable element gene, partial [Prunus dulcis]	-	-	-	-	-	-	-
evm.TU.chr11.795	1.57	3.46	1.01	0.19	0.55	0.78	40.00	68.00	19.00	4.00	12.00	17.00	--	XP_029124417.1 protein ACCELERATED CELL DEATH 6 isoform X2 [Elaeis guineensis]	-	-	-	-	-	GO:0005515//protein binding	-
evm.TU.chr11.8	0.69	0.45	0.78	1.84	4.46	3.90	6.00	3.00	5.00	13.00	33.00	29.00	At1g60990	XP_010268964.1 PREDICTED: putative transferase At1g60990, chloroplastic [Nelumbo nucifera]	-	-	-	-	GO:0005575//cellular_component;GO:0005622//intracellular;GO:0005623//cell;GO:0005737//cytoplasm;GO:0005739//mitochondrion;GO:0009507//chloroplast;GO:0009536//plastid;GO:0043226//organelle;GO:0043227//membrane-bounded organelle;GO:0043229//intracellular organelle;GO:0043231//intracellular membrane-bounded organelle;GO:0044424//intracellular part;GO:0044444//cytoplasmic part;GO:0044464//cell part	GO:0003674//molecular_function;GO:0003824//catalytic activity;GO:0004047//aminomethyltransferase activity;GO:0005542//folic acid binding;GO:0008168//methyltransferase activity;GO:0008483//transaminase activity;GO:0016491//oxidoreductase activity;GO:0016740//transferase activity;GO:0016741//transferase activity, transferring one-carbon groups;GO:0016769//transferase activity, transferring nitrogen…	GO:0001505//regulation of neurotransmitter levels;GO:0006082//organic acid metabolic process;GO:0006400//tRNA modification;GO:0006520//cellular amino acid metabolic process;GO:0006544//glycine metabolic process;GO:0006546//glycine catabolic process;GO:0006790//sulfur compound metabolic process;GO:0006807//nitrogen compound metabolic process;GO:0008150//biological_process;GO:0008152//metabolic pro…
evm.TU.chr11.800	1.00	1.74	0.79	5.53	3.36	6.00	17.00	23.00	10.00	77.00	49.00	88.00	grpE	XP_020534398.1 uncharacterized protein LOC105632552 isoform X2 [Jatropha curcas]	-	-	-	-	-	GO:0000774//adenyl-nucleotide exchange factor activity;GO:0004843//thiol-dependent ubiquitin-specific protease activity;GO:0042803//protein homodimerization activity;GO:0051087//chaperone binding	GO:0006457//protein folding;GO:0006897//endocytosis;GO:0007015//actin filament organization;GO:0016579//protein deubiquitination
evm.TU.chr11.826	2.26	3.43	1.03	0.05	0.05	0.05	50.96	59.80	17.15	1.00	1.00	1.00	At1g06620	XP_010111897.1 1-aminocyclopropane-1-carboxylate oxidase homolog 11 [Morus notabilis]	-	-	-	-	-	GO:0003674//molecular_function;GO:0003824//catalytic activity;GO:0005488//binding;GO:0016491//oxidoreductase activity;GO:0043167//ion binding;GO:0043169//cation binding;GO:0046872//metal ion binding	GO:0008150//biological_process;GO:0008152//metabolic process;GO:0055114//oxidation-reduction process
evm.TU.chr11.832	2.31	1.81	1.82	0.59	0.51	0.22	48.00	29.00	28.00	10.00	9.00	4.00	Os04g0179200	ACN40791.1 unknown [Picea sitchensis]	-	-	-	-	-	GO:0003674//molecular_function;GO:0003824//catalytic activity;GO:0004316//3-oxoacyl-[acyl-carrier-protein] reductase (NADPH) activity;GO:0008667//2,3-dihydro-2,3-dihydroxybenzoate dehydrogenase activity;GO:0008678//2-deoxy-D-gluconate 3-dehydrogenase activity;GO:0016491//oxidoreductase activity;GO:0016630//protochlorophyllide reductase activity;GO:0050662//coenzyme binding;GO:0051287//NAD binding	GO:0000272//polysaccharide catabolic process;GO:0006633//fatty acid biosynthetic process;GO:0007275//multicellular organism development;GO:0008150//biological_process;GO:0008152//metabolic process;GO:0015995//chlorophyll biosynthetic process;GO:0032501//multicellular organismal process;GO:0032502//developmental process;GO:0048856//anatomical structure development;GO:0055114//oxidation-reduction p…
evm.TU.chr11.835	0.95	1.23	1.47	5.66	4.46	4.11	7.00	7.00	8.00	34.00	28.00	26.00	--	AEX11998.1 hypothetical protein 0_2183_02, partial [Pinus radiata]	-	-	-	-	GO:0005940//septin ring;GO:0016021//integral component of membrane	GO:0004674//protein serine/threonine kinase activity;GO:0005524//ATP binding;GO:0008134//transcription factor binding;GO:0008855//exodeoxyribonuclease VII activity;GO:0042803//protein homodimerization activity;GO:0070840//dynein complex binding	GO:0000921//septin ring assembly;GO:0006468//protein phosphorylation;GO:0006606//protein import into nucleus;GO:0007059//chromosome segregation;GO:0019069//viral capsid assembly;GO:0030261//chromosome condensation;GO:0048309//endoplasmic reticulum inheritance;GO:0051028//mRNA transport
evm.TU.chr11.840	15.61	5.13	3.98	0.20	0.75	0.44	291.00	74.00	55.00	3.00	12.00	7.00	At1g06620	RWR72301.1 1-aminocyclopropane-1-carboxylate oxidase 1 [Cinnamomum micranthum f. kanehirae]	-	-	-	-	-	GO:0016491//oxidoreductase activity	GO:0055114//oxidation-reduction process
evm.TU.chr11.846	18.69	21.08	14.74	5.88	8.95	7.66	525.00	458.00	307.00	135.00	215.00	185.00	WIP2	XP_024385058.1 zinc finger protein WIP6-like [Physcomitrella patens]	-	-	-	-	-	-	-
evm.TU.chr11.855	0.96	1.03	1.08	0.20	0.12	0.12	18.26	15.15	15.17	3.03	2.02	2.03	ubi4	XP_023749366.1 polyubiquitin [Lactuca sativa]	-	-	-	-	GO:0005576//extracellular region;GO:0005737//cytoplasm	GO:0000166//nucleotide binding;GO:0003980//UDP-glucose:glycoprotein glucosyltransferase activity;GO:0004827//proline-tRNA ligase activity;GO:0005515//protein binding;GO:0005524//ATP binding	GO:0003352//regulation of cilium movement;GO:0006289//nucleotide-excision repair;GO:0006433//prolyl-tRNA aminoacylation;GO:0006486//protein glycosylation;GO:0009405//pathogenesis;GO:0031639//plasminogen activation
evm.TU.chr11.856	7.92	5.43	5.59	1.88	3.02	2.55	543.00	288.00	284.00	105.00	177.00	150.00	ROQ1	EOY05138.1 Disease resistance protein family, putative [Theobroma cacao]	-	-	-	-	-	GO:0005515//protein binding;GO:0005524//ATP binding;GO:0016887//ATPase activity;GO:0043531//ADP binding	GO:0007165//signal transduction
evm.TU.chr11.857	6.50	6.93	4.55	1.84	2.25	2.24	108.00	89.00	56.00	25.00	32.00	32.00	--	-	-	-	-	-	-	-	-
evm.TU.chr11.87	0.63	0.39	0.50	1.25	1.54	1.87	48.44	23.00	28.64	78.46	101.17	123.52	TY3B-I	XP_023919559.1 uncharacterized protein LOC112031110 [Quercus suber]	-	-	-	-	-	-	GO:0015074//DNA integration
[truncated: 1,644 more rows]
