# Supplementary material for: High-Depth Transcriptome Reveals Differences in Natural Haploid Ginkgo biloba L. Due to the Effect of Reduced Gene Dosage
Source: Int J Mol Sci. 2022 Aug 11;23(16):8958. doi: 10.3390/ijms23168958 (PMC9409250; doi:10.3390/ijms23168958)
Supplement: Supplementary file 1 [file ijms-23-08958-s001.zip › ijms-1777090-supplementary/Supplementary File/Supplementary File S4.KEGG pathways.xls]

Pathway	Pathway_ID	KEGG_A_class	KEGG_B_class	A-vs-B(497)	A-vs-B_Pvalue	A-vs-B_Qvalue
2-Oxocarboxylic acid metabolism	ko01210	Metabolism	Global and overview maps	1	0.9928627	9.999996e-01
ABC transporters	ko02010	Environmental Information Processing	Membrane transport	7	0.2242916	9.439361e-01
Alanine, aspartate and glutamate metabolism	ko00250	Metabolism	Amino acid metabolism	3	0.8775567	9.999996e-01
Amino sugar and nucleotide sugar metabolism	ko00520	Metabolism	Carbohydrate metabolism	16	0.304253	9.999996e-01
Aminoacyl-tRNA biosynthesis	ko00970	Genetic Information Processing	Translation	2	0.9650862	9.999996e-01
Arachidonic acid metabolism	ko00590	Metabolism	Lipid metabolism	1	0.9149963	9.999996e-01
Arginine and proline metabolism	ko00330	Metabolism	Amino acid metabolism	5	0.5107131	9.999996e-01
Arginine biosynthesis	ko00220	Metabolism	Amino acid metabolism	1	0.9671705	9.999996e-01
Ascorbate and aldarate metabolism	ko00053	Metabolism	Carbohydrate metabolism	8	0.2951429	9.999996e-01
Autophagy - other eukaryotes	ko04136	Cellular Processes	Transport and catabolism	1	0.9753306	9.999996e-01
Base excision repair	ko03410	Genetic Information Processing	Replication and repair	1	0.987344	9.999996e-01
Biosynthesis of amino acids	ko01230	Metabolism	Global and overview maps	20	0.8087492	9.999996e-01
Biosynthesis of secondary metabolites	ko01110	Metabolism	Global and overview maps	176	9.845906e-05	2.609165e-03
Biosynthesis of unsaturated fatty acids	ko01040	Metabolism	Lipid metabolism	3	0.5395195	9.999996e-01
Biosynthesis of various secondary metabolites - part 2	ko00998	Metabolism	Biosynthesis of other secondary metabolites	1	0.3769327	9.999996e-01
Biotin metabolism	ko00780	Metabolism	Metabolism of cofactors and vitamins	5	0.05926901	4.463055e-01
Brassinosteroid biosynthesis	ko00905	Metabolism	Metabolism of terpenoids and polyketides	6	0.2315315	9.439361e-01
Butanoate metabolism	ko00650	Metabolism	Carbohydrate metabolism	1	0.9602843	9.999996e-01
Carbon fixation in photosynthetic organisms	ko00710	Metabolism	Energy metabolism	7	0.477275	9.999996e-01
Carbon metabolism	ko01200	Metabolism	Global and overview maps	16	0.9743173	9.999996e-01
Carotenoid biosynthesis	ko00906	Metabolism	Metabolism of terpenoids and polyketides	3	0.8212517	9.999996e-01
Circadian rhythm - plant	ko04712	Organismal Systems	Environmental adaptation	3	0.9489598	9.999996e-01
Citrate cycle (TCA cycle)	ko00020	Metabolism	Carbohydrate metabolism	3	0.8319539	9.999996e-01
Cutin, suberine and wax biosynthesis	ko00073	Metabolism	Lipid metabolism	22	3.010508e-06	1.595569e-04
Cyanoamino acid metabolism	ko00460	Metabolism	Metabolism of other amino acids	5	0.3649664	9.999996e-01
Cysteine and methionine metabolism	ko00270	Metabolism	Amino acid metabolism	9	0.7762715	9.999996e-01
DNA replication	ko03030	Genetic Information Processing	Replication and repair	1	0.9935129	9.999996e-01
Diterpenoid biosynthesis	ko00904	Metabolism	Metabolism of terpenoids and polyketides	6	0.2164849	9.439361e-01
Endocytosis	ko04144	Cellular Processes	Transport and catabolism	10	0.9808909	9.999996e-01
Fatty acid biosynthesis	ko00061	Metabolism	Lipid metabolism	16	0.0001835566	3.891400e-03
Fatty acid degradation	ko00071	Metabolism	Lipid metabolism	8	0.4497642	9.999996e-01
Fatty acid elongation	ko00062	Metabolism	Lipid metabolism	6	0.0553279	4.463055e-01
Fatty acid metabolism	ko01212	Metabolism	Global and overview maps	17	0.006779865	7.985174e-02
Flavone and flavonol biosynthesis	ko00944	Metabolism	Biosynthesis of other secondary metabolites	2	0.1259701	7.027806e-01
Flavonoid biosynthesis	ko00941	Metabolism	Biosynthesis of other secondary metabolites	13	0.2078645	9.439361e-01
Fructose and mannose metabolism	ko00051	Metabolism	Carbohydrate metabolism	6	0.7183095	9.999996e-01
Galactose metabolism	ko00052	Metabolism	Carbohydrate metabolism	10	0.07009218	4.643607e-01
Glutathione metabolism	ko00480	Metabolism	Metabolism of other amino acids	20	0.001209613	1.602737e-02
Glycerolipid metabolism	ko00561	Metabolism	Lipid metabolism	6	0.7622983	9.999996e-01
Glycerophospholipid metabolism	ko00564	Metabolism	Lipid metabolism	3	0.9982942	9.999996e-01
Glycine, serine and threonine metabolism	ko00260	Metabolism	Amino acid metabolism	11	0.21488	9.439361e-01
Glycolysis / Gluconeogenesis	ko00010	Metabolism	Carbohydrate metabolism	18	0.07790985	4.857908e-01
Glycosaminoglycan degradation	ko00531	Metabolism	Glycan biosynthesis and metabolism	2	0.6032677	9.999996e-01
Glycosphingolipid biosynthesis - ganglio series	ko00604	Metabolism	Glycan biosynthesis and metabolism	1	0.4844223	9.999996e-01
Glycosphingolipid biosynthesis - globo and isoglobo series	ko00603	Metabolism	Glycan biosynthesis and metabolism	2	0.330526	9.999996e-01
Glyoxylate and dicarboxylate metabolism	ko00630	Metabolism	Carbohydrate metabolism	2	0.9868524	9.999996e-01
Histidine metabolism	ko00340	Metabolism	Amino acid metabolism	1	0.9297144	9.999996e-01
Homologous recombination	ko03440	Genetic Information Processing	Replication and repair	6	0.4104669	9.999996e-01
Inositol phosphate metabolism	ko00562	Metabolism	Carbohydrate metabolism	3	0.9666149	9.999996e-01
Isoquinoline alkaloid biosynthesis	ko00950	Metabolism	Biosynthesis of other secondary metabolites	4	0.3261592	9.999996e-01
Linoleic acid metabolism	ko00591	Metabolism	Lipid metabolism	3	0.2678127	9.999996e-01
MAPK signaling pathway - plant	ko04016	Environmental Information Processing	Signal transduction	24	0.09287746	5.469450e-01
Metabolic pathways	ko01100	Metabolism	Global and overview maps	275	0.0006507348	9.853984e-03
Monoterpenoid biosynthesis	ko00902	Metabolism	Metabolism of terpenoids and polyketides	7	0.0006149772	9.853984e-03
N-Glycan biosynthesis	ko00510	Metabolism	Glycan biosynthesis and metabolism	1	0.9921474	9.999996e-01
Nicotinate and nicotinamide metabolism	ko00760	Metabolism	Metabolism of cofactors and vitamins	1	0.9297144	9.999996e-01
Nitrogen metabolism	ko00910	Metabolism	Energy metabolism	3	0.5830103	9.999996e-01
Nucleotide excision repair	ko03420	Genetic Information Processing	Replication and repair	4	0.8507281	9.999996e-01
Other glycan degradation	ko00511	Metabolism	Glycan biosynthesis and metabolism	2	0.7836912	9.999996e-01
Oxidative phosphorylation	ko00190	Metabolism	Energy metabolism	3	0.994447	9.999996e-01
Pentose and glucuronate interconversions	ko00040	Metabolism	Carbohydrate metabolism	14	0.01552928	1.496458e-01
Pentose phosphate pathway	ko00030	Metabolism	Carbohydrate metabolism	3	0.9452807	9.999996e-01
Peroxisome	ko04146	Cellular Processes	Transport and catabolism	5	0.9645284	9.999996e-01
Phagosome	ko04145	Cellular Processes	Transport and catabolism	3	0.9710909	9.999996e-01
Phenylalanine metabolism	ko00360	Metabolism	Amino acid metabolism	5	0.5107131	9.999996e-01
Phenylalanine, tyrosine and tryptophan biosynthesis	ko00400	Metabolism	Amino acid metabolism	7	0.3708242	9.999996e-01
Phenylpropanoid biosynthesis	ko00940	Metabolism	Biosynthesis of other secondary metabolites	45	1.777574e-05	6.280761e-04
Phosphatidylinositol signaling system	ko04070	Environmental Information Processing	Signal transduction	7	0.4622437	9.999996e-01
Phosphonate and phosphinate metabolism	ko00440	Metabolism	Metabolism of other amino acids	1	0.5310118	9.999996e-01
Photosynthesis	ko00195	Metabolism	Energy metabolism	8	0.06315644	4.463055e-01
Photosynthesis - antenna proteins	ko00196	Metabolism	Energy metabolism	1	0.8182778	9.999996e-01
Plant hormone signal transduction	ko04075	Environmental Information Processing	Signal transduction	25	0.34522	9.999996e-01
Plant-pathogen interaction	ko04626	Organismal Systems	Environmental adaptation	59	8.966044e-11	9.504007e-09
Porphyrin and chlorophyll metabolism	ko00860	Metabolism	Metabolism of cofactors and vitamins	3	0.8319539	9.999996e-01
Propanoate metabolism	ko00640	Metabolism	Carbohydrate metabolism	3	0.7587408	9.999996e-01
Protein processing in endoplasmic reticulum	ko04141	Genetic Information Processing	Folding, sorting and degradation	31	0.05832194	4.463055e-01
Purine metabolism	ko00230	Metabolism	Nucleotide metabolism	6	0.91806	9.999996e-01
Pyrimidine metabolism	ko00240	Metabolism	Nucleotide metabolism	4	0.6882834	9.999996e-01
Pyruvate metabolism	ko00620	Metabolism	Carbohydrate metabolism	7	0.7850795	9.999996e-01
RNA degradation	ko03018	Genetic Information Processing	Folding, sorting and degradation	1	0.9999848	9.999996e-01
RNA polymerase	ko03020	Genetic Information Processing	Transcription	1	0.9928627	9.999996e-01
RNA transport	ko03013	Genetic Information Processing	Translation	2	0.9999996	9.999996e-01
Riboflavin metabolism	ko00740	Metabolism	Metabolism of cofactors and vitamins	3	0.5168244	9.999996e-01
Ribosome	ko03010	Genetic Information Processing	Translation	6	0.9999867	9.999996e-01
Ribosome biogenesis in eukaryotes	ko03008	Genetic Information Processing	Translation	3	0.9905018	9.999996e-01
Selenocompound metabolism	ko00450	Metabolism	Metabolism of other amino acids	1	0.8633126	9.999996e-01
Sphingolipid metabolism	ko00600	Metabolism	Lipid metabolism	5	0.5107131	9.999996e-01
Spliceosome	ko03040	Genetic Information Processing	Transcription	10	0.9956204	9.999996e-01
Starch and sucrose metabolism	ko00500	Metabolism	Carbohydrate metabolism	25	0.01344856	1.425547e-01
Steroid biosynthesis	ko00100	Metabolism	Lipid metabolism	3	0.5830103	9.999996e-01
Stilbenoid, diarylheptanoid and gingerol biosynthesis	ko00945	Metabolism	Biosynthesis of other secondary metabolites	3	0.7443126	9.999996e-01
Sulfur metabolism	ko00920	Metabolism	Energy metabolism	1	0.9471615	9.999996e-01
Taurine and hypotaurine metabolism	ko00430	Metabolism	Metabolism of other amino acids	2	0.2611258	9.999996e-01
Terpenoid backbone biosynthesis	ko00900	Metabolism	Metabolism of terpenoids and polyketides	9	0.465063	9.999996e-01
Thiamine metabolism	ko00730	Metabolism	Metabolism of cofactors and vitamins	2	0.673575	9.999996e-01
Tropane, piperidine and pyridine alkaloid biosynthesis	ko00960	Metabolism	Biosynthesis of other secondary metabolites	4	0.2840036	9.999996e-01
Tyrosine metabolism	ko00350	Metabolism	Amino acid metabolism	7	0.4471193	9.999996e-01
Ubiquinone and other terpenoid-quinone biosynthesis	ko00130	Metabolism	Metabolism of cofactors and vitamins	9	0.198217	9.439361e-01
Ubiquitin mediated proteolysis	ko04120	Genetic Information Processing	Folding, sorting and degradation	4	0.9989815	9.999996e-01
Valine, leucine and isoleucine biosynthesis	ko00290	Metabolism	Amino acid metabolism	1	0.9297144	9.999996e-01
Valine, leucine and isoleucine degradation	ko00280	Metabolism	Amino acid metabolism	1	0.9951299	9.999996e-01
Various types of N-glycan biosynthesis	ko00513	Metabolism	Glycan biosynthesis and metabolism	1	0.9775729	9.999996e-01
Zeatin biosynthesis	ko00908	Metabolism	Metabolism of terpenoids and polyketides	4	0.2030875	9.439361e-01
alpha-Linolenic acid metabolism	ko00592	Metabolism	Lipid metabolism	5	0.8197297	9.999996e-01
beta-Alanine metabolism	ko00410	Metabolism	Metabolism of other amino acids	2	0.9746984	9.999996e-01
mRNA surveillance pathway	ko03015	Genetic Information Processing	Translation	1	0.9999987	9.999996e-01
