# Supplementary material for: High-Depth Transcriptome Reveals Differences in Natural Haploid Ginkgo biloba L. Due to the Effect of Reduced Gene Dosage
Source: Int J Mol Sci. 2022 Aug 11;23(16):8958. doi: 10.3390/ijms23168958 (PMC9409250; doi:10.3390/ijms23168958)
Supplement: Supplementary file 1 [file ijms-23-08958-s001.zip › ijms-1777090-supplementary/Supplementary File/Supplementary File S5.Gene set of GSEA in the Glycolysis Gluconeogenesis pathway.xls]

ID	NAME	KEGG_A_class	KEGG_B_class	Gene number	ES	NES	NOM p-val	FDR q-val	Genes
KO00010	Glycolysis / Gluconeogenesis	Metabolism	Carbohydrate metabolism	140	-0.3161014	-1.2684374	0.061085973	0.27433863	evm.TU.chr1.1104(PCK);evm.TU.chr1.1645(ACS);evm.TU.chr1.1646(ACS);evm.TU.chr1.1647(ACS);evm.TU.chr1.208(OsI_35105);evm.TU.chr1.2114(OsI_35105);evm.TU.chr1.228(PFK3);evm.TU.chr1.2344(PGM1);evm.TU.chr1.2758(PGM1);evm.TU.chr1.2760(PGM1);evm.TU.chr1.299(FBA3);evm.TU.chr1.3095(PDC2);evm.TU.chr1.3096(PDC2);evm.TU.chr1.3097(PDC2);evm.TU.chr1.577(HXK1);evm.TU.chr1.578(HXK1);evm.TU.chr1.580(HXK2);evm.TU.chr1.581(HXK1);evm.TU.chr10.1208(PGK1);evm.TU.chr10.1920(Os08g0536000);evm.TU.chr10.2112(LTA2);evm.TU.chr10.950(GAPN);evm.TU.chr11.1016(GALM);evm.TU.chr11.107(GALM);evm.TU.chr11.109(GALM);evm.TU.chr11.1249(ALDH3I1);evm.TU.chr11.1758(CFBP1);evm.TU.chr11.22(PDH-E1);evm.TU.chr11.546(At4g26390);evm.TU.chr11.724(gpmA);evm.TU.chr11.79(PCKA);evm.TU.chr11.848(HXK2);evm.TU.chr11.85(Galm);evm.TU.chr11.927(PFP-BETA);evm.TU.chr12.1018(IPSP);evm.TU.chr12.1350(LDHB);evm.TU.chr12.1351(ldha);evm.TU.chr12.1383(PFP-ALPHA);evm.TU.chr12.147(GAPC);evm.TU.chr12.1738(PFK5);evm.TU.chr12.224(At1g22440);evm.TU.chr12.225(At1g22440);evm.TU.chr12.348(pgk);evm.TU.chr12.844(GAPN);evm.TU.chr2.1143(PFK5);evm.TU.chr2.1176(PGI1);evm.TU.chr2.1748(HXK2);evm.TU.chr2.1764(ALDH7B4);evm.TU.chr2.2140(PGK3);evm.TU.chr2.276(E1-BETA-2);evm.TU.chr2.482(PGIC1);evm.TU.chr2.483(PGIC1);evm.TU.chr2.617(Os08g0536000);evm.TU.chr2.847(ALDH2B4);evm.TU.chr2.848(ALDH2B4);evm.TU.chr3.1199(AKR4C10);evm.TU.chr3.2184(pgk);evm.TU.chr3.2198(ADHIII);evm.TU.chr3.2385(PCKA);evm.TU.chr3.2386(PCKA);evm.TU.chr3.868(GAPCP1);evm.TU.chr3.893(gpmA);evm.TU.chr3.956(PKP1);evm.TU.chr4.1198(FBA2);evm.TU.chr4.131(PGIC1);evm.TU.chr4.1364(At1g64710);evm.TU.chr4.1370(At1g32780);evm.TU.chr4.1371(At1g64710);evm.TU.chr4.1372(At1g32780);evm.TU.chr4.2243(OsI_04558);evm.TU.chr4.2344(PDC2);evm.TU.chr4.367(ENO1);evm.TU.chr4.368(ENO1);evm.TU.chr4.590(pgk);evm.TU.chr4.666(ADH1);evm.TU.chr4.667(ADH2);evm.TU.chr4.673(ADH2);evm.TU.chr4.997(adhA);evm.TU.chr5.130(At3g13930);evm.TU.chr5.1340(FBA3);evm.TU.chr5.16(gpmA);evm.TU.chr5.1684(HXK1);evm.TU.chr5.1932(LTA3);evm.TU.chr5.2066(ENO1);evm.TU.chr5.523(HXK2);evm.TU.chr5.899(HXK1);evm.TU.chr5.988(TIM);evm.TU.chr6.131(EMB3003);evm.TU.chr6.1855(TPIP1);evm.TU.chr6.1901(PGK3);evm.TU.chr6.220(ADH2);evm.TU.chr6.2329(PGIC);evm.TU.chr6.378(PKP1);evm.TU.chr6.507(OsI_35105);evm.TU.chr6.590(GAPN);evm.TU.chr6.595(ALDH3H1);evm.TU.chr6.620(ALDH3F1);evm.TU.chr6.724(AKR4C9);evm.TU.chr6.787(PGMP);evm.TU.chr7.1015(E1);evm.TU.chr7.1684(HXK1);evm.TU.chr7.1686(HXK4);evm.TU.chr7.1737(GAPC);evm.TU.chr7.2125(PDH-E1);evm.TU.chr7.362(PKP1);evm.TU.chr7.38(At4g26390);evm.TU.chr7.383(At5g24760);evm.TU.chr7.391(GAPCP2);evm.TU.chr7.631(E1);evm.TU.chr7.632(Os02g0739600);evm.TU.chr8.1503(LPD1);evm.TU.chr8.1504(--);evm.TU.chr8.1632(AAE7);evm.TU.chr8.1867(FBA5);evm.TU.chr8.2336(PGM1);evm.TU.chr8.303(PFK2);evm.TU.chr8.338(FBA5);evm.TU.chr8.792(FBA4);evm.TU.chr9.1205(PFK7);evm.TU.chr9.1206(PFK4);evm.TU.chr9.1207(PFK7);evm.TU.chr9.1263(PKP2);evm.TU.chr9.144(AKR4C9);evm.TU.chr9.145(AKR4C9);evm.TU.chr9.146(AKR4C9);evm.TU.chr9.1668(--);evm.TU.chr9.1718(AAE7);evm.TU.chr9.1836(PFP-ALPHA);evm.TU.chr9.2209(LPD);evm.TU.chr9.2210(LPD1);evm.TU.chr9.356(LPD1);evm.TU.chr9.414(FBPban1);evm.TU.chr9.415(OsI_04558);evm.TU.chr9.896(ENO3);evm.TU.chr9.955(CTIMC);evm.TU.chr9.996(OsI_10887);evm.TU.chr9.997(CFBP1);evm.TU.ctg33804.1(--);MSTRG.13542(FBA6);MSTRG.13543(FBA8)
