# Supplementary material for: High-Depth Transcriptome Reveals Differences in Natural Haploid Ginkgo biloba L. Due to the Effect of Reduced Gene Dosage
Source: Int J Mol Sci. 2022 Aug 11;23(16):8958. doi: 10.3390/ijms23168958 (PMC9409250; doi:10.3390/ijms23168958)
Supplement: Supplementary file 1 [file ijms-23-08958-s001.zip › ijms-1777090-supplementary/Supplementary File/Supplementary File S6.Gene set of GSEA in the flavonoid biosynthesis pathway.xls]

ID	NAME	KEGG_A_class	KEGG_B_class	Gene number	ES	NES	NOM p-val	FDR q-val	Genes
KO00941	Flavonoid biosynthesis	Metabolism	Biosynthesis of other secondary metabolites	112	-0.31020743	-1.1836954	0.13733906	0.36756757	evm.TU.chr1.1589(CYP73A16);evm.TU.chr1.2293(CYP73A1);evm.TU.chr1.2433(At5g05600);evm.TU.chr1.2434(At5g05600);evm.TU.chr1.2610(ANS);evm.TU.chr1.2611(ANS);evm.TU.chr1.2613(ANS);evm.TU.chr1.2614(ANS);evm.TU.chr1.2783(AHT1);evm.TU.chr1.2785(ACT-2);evm.TU.chr1.2786(AHT1);evm.TU.chr1.2875(CHI3);evm.TU.chr10.109(CYP75A5);evm.TU.chr10.110(CYP75A5);evm.TU.chr10.1164(ACT-2);evm.TU.chr10.1165(AHT1);evm.TU.chr10.1178(AHT1);evm.TU.chr10.1202(HST);evm.TU.chr10.1205(CHS);evm.TU.chr10.1214(CHS);evm.TU.chr10.1215(CHS);evm.TU.chr10.1324(--);evm.TU.chr10.1325(PHT3);evm.TU.chr11.1255(FHT);evm.TU.chr11.1258(F3H-1);evm.TU.chr11.46(LAR);evm.TU.chr11.47(LAR);evm.TU.chr11.48(LAR);evm.TU.chr11.49(LAR);evm.TU.chr12.1045(FLS);evm.TU.chr12.1046(FLS);evm.TU.chr12.1047(FLS);evm.TU.chr12.1048(FLS);evm.TU.chr12.1049(FLS);evm.TU.chr12.1050(FLS);evm.TU.chr12.1051(FLS);evm.TU.chr12.1188(HST);evm.TU.chr12.1826(HST);evm.TU.chr12.287(DFR);evm.TU.chr12.288(A);evm.TU.chr12.289(DFR);evm.TU.chr12.305(DFRA);evm.TU.chr12.306(DFRA);evm.TU.chr12.307(DFRA);evm.TU.chr12.613(CCOAOMT2);evm.TU.chr12.920(FLS);evm.TU.chr2.1227(HST);evm.TU.chr2.2135(CYP75B137);evm.TU.chr2.807(HHT1);evm.TU.chr2.812(CYP75B2);evm.TU.chr2.912(CYP98A2);evm.TU.chr2.913(CYP98A2);evm.TU.chr3.1433(DFRA);evm.TU.chr3.1434(ANR);evm.TU.chr3.1774(ANR);evm.TU.chr3.2010(CCOAOMT);evm.TU.chr3.2011(CCOAOMT2);evm.TU.chr3.2012(CCOAOMT);evm.TU.chr3.2013(CCOAOMT);evm.TU.chr3.2014(CCOAOMT);evm.TU.chr3.2026(CCOAOMT);evm.TU.chr3.2150(ANR);evm.TU.chr3.2151(ANR);evm.TU.chr3.2152(ANR);evm.TU.chr3.2153(ANR);evm.TU.chr3.2193(CCOAOMT);evm.TU.chr3.2201(CCOAOMT);evm.TU.chr3.321(DFR);evm.TU.chr3.325(DFR);evm.TU.chr3.354(CHS);evm.TU.chr3.756(FLS);evm.TU.chr3.941(CYP73A2);evm.TU.chr3.942(CYP73A16);evm.TU.chr3.959(CYP73A14);evm.TU.chr3.960(CYP73A16);evm.TU.chr3.971(CYP73A16);evm.TU.chr4.148(HCT2);evm.TU.chr4.150(HST);evm.TU.chr4.151(HST);evm.TU.chr4.1966(CHI);evm.TU.chr4.2206(ANR);evm.TU.chr4.288(CHS);evm.TU.chr5.1018(FLS);evm.TU.chr5.1021(FLS);evm.TU.chr5.1022(FLS1);evm.TU.chr5.1900(DFR);evm.TU.chr5.37(LAR);evm.TU.chr5.38(LAR);evm.TU.chr5.726(SHT);evm.TU.chr6.1423(CHS);evm.TU.chr6.1424(CHS);evm.TU.chr6.1425(CHS);evm.TU.chr6.1426(CHS);evm.TU.chr6.1427(CHS);evm.TU.chr6.1445(CHS);evm.TU.chr6.1446(CHS);evm.TU.chr6.155(CSF7);evm.TU.chr6.164(CSF7);evm.TU.chr6.2003(DFR);evm.TU.chr7.509(DFR);evm.TU.chr8.1096(DFR);evm.TU.chr8.1751(CYP73A14);evm.TU.chr8.1764(CYP73A14);evm.TU.chr8.1765(CYP73A14);evm.TU.chr8.1766(CYP73A11);evm.TU.chr8.1767(CYP73A14);evm.TU.chr8.1825(CYP73A16);evm.TU.chr8.1972(FHT);evm.TU.chr9.1870(CHS);evm.TU.chr9.493(F3H-2);evm.TU.chr9.494(F3H-2);MSTRG.19576(HST)
