# Supplementary material for: High-Depth Transcriptome Reveals Differences in Natural Haploid Ginkgo biloba L. Due to the Effect of Reduced Gene Dosage
Source: Int J Mol Sci. 2022 Aug 11;23(16):8958. doi: 10.3390/ijms23168958 (PMC9409250; doi:10.3390/ijms23168958)
Supplement: Supplementary file 1 [file ijms-23-08958-s001.zip › ijms-1777090-supplementary/Supplementary File/Supplementary File S7.Gene set of GSEA in the photosynthesis metabolic pathway.xls]

ID	NAME	KEGG_A_class	KEGG_B_class	Gene number	ES	NES	NOM p-val	FDR q-val	Genes
KO00195	Photosynthesis	Metabolism	Energy metabolism	48	-0.7299258	-2.429837	0.0	0.0	evm.TU.chr1.1932(PETE);evm.TU.chr1.2243(PETE);evm.TU.chr1.2292(PSBW);evm.TU.chr1.594(atpA);evm.TU.chr10.1161(PSAH);evm.TU.chr10.1396(psbC);evm.TU.chr11.1234(PSBS);evm.TU.chr12.1367(PSAL);evm.TU.chr12.216(PSAK);evm.TU.chr2.1501(Os07g0147900);evm.TU.chr2.1502(Os07g0147900);evm.TU.chr2.777(PSAN);evm.TU.chr3.110(ATPD);evm.TU.chr3.1288(petC);evm.TU.chr3.2107(PSBQ2);evm.TU.chr3.289(FDC2);evm.TU.chr3.764(ATPC1);evm.TU.chr4.1382(FDX3);evm.TU.chr4.1574(ATPD);evm.TU.chr4.1906(psbA);evm.TU.chr4.2135(PSAO);evm.TU.chr4.2361(FD1);evm.TU.chr4.600(PSB28);evm.TU.chr5.221(ATPG);evm.TU.chr5.278(PSBP);evm.TU.chr5.623(PSAG);evm.TU.chr6.1459(PPL1);evm.TU.chr6.1715(PSBY);evm.TU.chr6.305(PSAEB);evm.TU.chr6.652(PSBR);evm.TU.chr6.932(PETH);evm.TU.chr7.1424(psbB);evm.TU.chr7.1569(FDC1);evm.TU.chr7.1895(FDX3);evm.TU.chr7.430(PSAF);evm.TU.chr8.1037(PSB27-1);evm.TU.chr8.1823(PSBW);evm.TU.chr8.2286(PETJ);evm.TU.chr8.612(Os07g0147900);evm.TU.chr9.1102(FDX3);evm.TU.chr9.1317(ATPD);evm.TU.chr9.1502(psaD);evm.TU.chr9.1844(PSBO);evm.TU.chr9.2189(psaB);evm.TU.chr9.737(FD2);evm.TU.ctg6271.4(psbA);MSTRG.20645(rpoA);MSTRG.2132(atpF)
