# Supplementary material for: High-Depth Transcriptome Reveals Differences in Natural Haploid Ginkgo biloba L. Due to the Effect of Reduced Gene Dosage
Source: Int J Mol Sci. 2022 Aug 11;23(16):8958. doi: 10.3390/ijms23168958 (PMC9409250; doi:10.3390/ijms23168958)
Supplement: Supplementary file 1 [file ijms-23-08958-s001.zip › ijms-1777090-supplementary/Supplementary File/Supplementary File S8.The KEGG pathway in GSEA.xls]

NAME	ES	NES	NOM p-val	FDR q-val
Photosynthesis	-0.7359312	-2.879812	0	0
Fatty acid biosynthesis	-0.5635811	-1.9889259	0	0.0017
Cutin, suberine and wax biosynthesis	-0.5420967	-1.9828982	0	0.0012
Photosynthesis - antenna proteins	-0.7372192	-1.9064718	0	0.0041
Porphyrin and chlorophyll metabolism	-0.5634865	-1.8814666	0	0.0047
Carotenoid biosynthesis	-0.534794	-1.7746896	0.002123142	0.0108
Nitrogen metabolism	-0.5760232	-1.7479324	0.004255319	0.0144
Fatty acid metabolism	-0.44480693	-1.6869313	0	0.0242
Pentose and glucuronate interconversions	-0.45388922	-1.6695715	0.006437768	0.0273
Fatty acid degradation	-0.45573506	-1.6615431	0	0.0276
Aminoacyl-tRNA biosynthesis	-0.49154282	-1.6492376	0.00443459	0.0282
Histidine metabolism	-0.5492795	-1.5897578	0.021276595	0.0495
Ubiquinone and other terpenoid-quinone biosynthesis	-0.43044877	-1.5183814	0.006681514	0.0816
Glyoxylate and dicarboxylate metabolism	-0.4056928	-1.4490091	0.01330377	0.1339
Selenocompound metabolism	-0.5104016	-1.4211347	0.06458333	0.1583
Carbon fixation in photosynthetic organisms	-0.38802838	-1.4058455	0.023861172	0.1658
Cyanoamino acid metabolism	-0.43223804	-1.39812	0.057268724	0.1641
ABC transporters	-0.4039889	-1.3728933	0.05394191	0.1823
Terpenoid backbone biosynthesis	-0.3716304	-1.3605955	0.03539823	0.1888
Flavonoid Biosynthesis	-0.3587256	-1.2547215	0.039812	0.2135
Glycolysis / Gluconeogenesis Pathway	-0.3475326	-1.2965214	0.0409124	0.2413
