# Supplementary material for: High-Depth Transcriptome Reveals Differences in Natural Haploid Ginkgo biloba L. Due to the Effect of Reduced Gene Dosage
Source: Int J Mol Sci. 2022 Aug 11;23(16):8958. doi: 10.3390/ijms23168958 (PMC9409250; doi:10.3390/ijms23168958)
Supplement: Supplementary file 1 [file ijms-23-08958-s001.zip › ijms-1777090-supplementary/Supplementary File/Supplementary File S9.Primer information of qRT-PCR.xlsx]

## Sheet: Sheet1
	gene ID	Forward primer	Reverse primer
1	evm.TU.chr9.493	CTCCTTCAGGACCAGGTTGG	TGCTTGATGGTCGGCATTCT
2	evm.TU.chr1.2433	GACTGCAGTGGGGACTTTCA	GAATTGTGAGTGCGTTGGGG
3	evm.TU.chr12.1046	ACAAGGATGGCAACTGGGTT	ATAAGACCGGCCACGACATC
4	evm.TU.chr10.1165	CTCCTCTCCCAGCCGAGTAT	GTTGCGGGTTTCTTCCGTTG
5	evm.TU.chr10.1202	GTGAACCATGCCATAGCGGA	TGGAGGCGGAATTGGTTCTT
6	evm.TU.chr11.47	TGACATGGTTGAAAGCCCGA	AAGCGGCCAATGTAACCAGT
7	evm.TU.chr12.306	ACCGTTCATGCCACTCTCAG	GCTCGCCACATGAAACACTC
8	evm.TU.chr10.109	TCAACCTCTCCATGGCCAAC	GAGGGAATGAAGTCGCCGAT
9	evm.TU.chr1.2870	ACCCCAAGTATGTGCAGAGC	CTAGAAGCGCATCACGGAGT
10	evm.TU.chr8.1021	CTCTACGGTTAGAGCAGCCG	AGGCCCACCCTTTGTTTTCA
11	evm.TU.chr6.1310	CATTCCTGCCCCCACTGATT	GTGCATCGAGCACGTCCTAT
12	evm.TU.chr6.1311	AGGCTCTCTATTGCGTCTGC	CCGCATACTTCTCGCTGGTA
13	evm.TU.chr1.2637	CGGTGGAGGATTCATTGCCT	ACAAGCCTCTCCTTTGCTCC
14	evm.TU.chr4.2086	TGTGGGAGGAGGGATTGGAT	AATTGCTTGGCCGGATGGTA
